# Supplementary material for: Exosomes released by keratinocytes modulate melanocyte pigmentation
Source: Nat Commun. 2015 Jun 24;6:7506. doi: 10.1038/ncomms8506 (PMC4491833; doi:10.1038/ncomms8506)
Supplement: Supplementary Data 1 — List of exosome-associated proteins from NHK identified by Liquid Chromatography-MS/MS Analysis. [file ncomms8506-s2.xlsx]

## Sheet: Potein List
	#	Identifier	Description	Mol. weight (Da)	Matching peptides in best analysis	Coverage (%) (best Analysis)
	1	TSP1_HUMAN	Thrombospondin-1; Flags: Precursor	129383	52	39.9
	2	CLH1_HUMAN	Clathrin heavy chain 1; AltName: Full=Clathrin heavy chain on chromosome 17; Short=CLH-17	191615	48	29.9
	3	ACTB_HUMAN	Actin, cytoplasmic 1	41736.8	36	45.3
	4	ACTG_HUMAN	Actin, cytoplasmic 2	41792.9	34	45.3
	5	HSP7C_HUMAN	Heat shock cognate 71 kDa protein; AltName: Full=Heat shock 70 kDa protein 8	70898.1	34	37.9
	6	FBN1_HUMAN	Fibrillin-1	312238	32	12.5
	7	ANXA2_HUMAN	Annexin A2; AltName: Full=Annexin II; AltName: Full=Annexin-2; AltName: Full=Calpactin I heavy chain; AltName: Full=Calpactin-1 heavy chain; AltName: Full=Chromobindin-8; AltName: Full=Lipocortin II; AltName: Full=Placental anticoagu...	38604.1	29	61.1
	8	TBB2A_HUMAN	Tubulin beta-2A chain	49907	29	30.3
	9	TBB5_HUMAN	Tubulin beta chain	49670.8	29	29.7
	10	GRP78_HUMAN	78 kDa glucose-regulated protein; Short=GRP-78; AltName: Full=Endoplasmic reticulum lumenal Ca(2+)-binding protein grp78; AltName: Full=Heat shock 70 kDa protein 5; AltName: Full=Immunoglobulin heavy chain-binding protein; Short=BiP;...	72333	28	36.5
	11	ACTC_HUMAN	Actin, alpha cardiac muscle 1	42019	27	31.3
	12	TBB4B_HUMAN	Tubulin beta-4B chain	49831	27	28.8
	13	K2C1_HUMAN	Keratin, type II cytoskeletal 1; AltName: Full=67 kDa cytokeratin; AltName: Full=Cytokeratin-1; Short=CK-1; AltName: Full=Hair alpha protein; AltName: Full=Keratin-1; Short=K1; AltName: Full=Type-II keratin Kb1	66038.8	26	46
	14	HS90A_HUMAN	Heat shock protein HSP 90-alpha; AltName: Full=Heat shock 86 kDa; Short=HSP 86; Short=HSP86; AltName: Full=Renal carcinoma antigen NY-REN-38	84659.7	24	26
	15	TRFE_HUMAN	Serotransferrin; Short=Transferrin; AltName: Full=Beta-1 metal-binding globulin; AltName: Full=Siderophilin; Flags: Precursor	77063.9	24	35.2
	16	DYHC1_HUMAN	Cytoplasmic dynein 1 heavy chain 1; AltName: Full=Cytoplasmic dynein heavy chain 1; AltName: Full=Dynein heavy chain, cytosolic	532408	23	5.2
	17	ITB4_HUMAN	Integrin beta-4	202167	23	13
	18	KRT85_HUMAN	Keratin, type II cuticular Hb5; AltName: Full=Hair keratin K2.12; AltName: Full=Keratin-85; Short=K85; AltName: Full=Type II hair keratin Hb5; AltName: Full=Type-II keratin Kb25	55802.1	23	30.2
	19	KPYM_HUMAN	Pyruvate kinase isozymes M1/M2; AltName: Full=Cytosolic thyroid hormone-binding protein; Short=CTHBP; AltName: Full=Opa-interacting protein 3; Short=OIP-3; AltName: Full=Pyruvate kinase 2/3; AltName: Full=Pyruvate kinase muscle isozy...	57936.9	22	52.9
	20	AT1A1_HUMAN	Sodium/potassium-transporting ATPase subunit alpha-1; Short=Na(+)/K(+) ATPase alpha-1 subunit; AltName: Full=Sodium pump subunit alpha-1; Flags: Precursor	112896	21	20.9
	21	KRT83_HUMAN	Keratin, type II cuticular Hb3; AltName: Full=Hair keratin K2.10; AltName: Full=Keratin-83; Short=K83; AltName: Full=Type II hair keratin Hb3; AltName: Full=Type-II keratin Kb23	54195.4	21	24.9
	22	AGRIN_HUMAN	Agrin; Flags: Precursor	214846	20	16.2
	23	ATPB_HUMAN	ATP synthase subunit beta, mitochondrial; Flags: Precursor	56559.9	20	33.3
	24	DPYL2_HUMAN	Dihydropyrimidinase-related protein 2; Short=DRP-2; AltName: Full=Collapsin response mediator protein 2; Short=CRMP-2; AltName: Full=N2A3; AltName: Full=Unc-33-like phosphoprotein 2; Short=ULIP-2	62293.6	20	29.4
	25	K1C10_HUMAN	Keratin, type I cytoskeletal 10; AltName: Full=Cytokeratin-10; Short=CK-10; AltName: Full=Keratin-10; Short=K10	58827.1	20	42.5
	26	TBB3_HUMAN	Tubulin beta-3 chain; AltName: Full=Tubulin beta-4 chain; AltName: Full=Tubulin beta-III	50432.7	20	27.1
	27	EF2_HUMAN	Elongation factor 2; Short=EF-2	95338.2	19	18.4
	28	ANXA6_HUMAN	Annexin A6; AltName: Full=67 kDa calelectrin; AltName: Full=Annexin VI; AltName: Full=Annexin-6; AltName: Full=Calphobindin-II; Short=CPB-II; AltName: Full=Chromobindin-20; AltName: Full=Lipocortin VI; AltName: Full=Protein III; AltN...	75873.3	18	20.8
	29	KRT86_HUMAN	Keratin, type II cuticular Hb6; AltName: Full=Hair keratin K2.11; AltName: Full=Keratin-86; Short=K86; AltName: Full=Type II hair keratin Hb6; AltName: Full=Type-II keratin Kb26	53500.6	18	24.3
	30	PDC6I_HUMAN	Programmed cell death 6-interacting protein; Short=PDCD6-interacting protein; AltName: Full=ALG-2-interacting protein 1; AltName: Full=Hp95	96023.2	18	18.7
	31	PPIA_HUMAN	Peptidyl-prolyl cis-trans isomerase A; Short=PPIase A; AltName: Full=Cyclophilin A; AltName: Full=Cyclosporin A-binding protein; AltName: Full=Rotamase A	18012.5	18	45.5
	32	TERA_HUMAN	Transitional endoplasmic reticulum ATPase; Short=TER ATPase; AltName: Full=15S Mg(2+)-ATPase p97 subunit; AltName: Full=Valosin-containing protein; Short=VCP	89321.8	18	18.4
	33	AT1A3_HUMAN	Sodium/potassium-transporting ATPase subunit alpha-3; Short=Na(+)/K(+) ATPase alpha-3 subunit; AltName: Full=Na(+)/K(+) ATPase alpha(III) subunit; AltName: Full=Sodium pump subunit alpha-3	111749	17	17.8
	34	ENPL_HUMAN	Endoplasmin; AltName: Full=94 kDa glucose-regulated protein; Short=GRP-94; AltName: Full=Heat shock protein 90 kDa beta member 1; AltName: Full=Tumor rejection antigen 1; AltName: Full=gp96 homolog; Flags: Precursor	92468.9	16	17.6
	35	K22E_HUMAN	Keratin, type II cytoskeletal 2 epidermal; AltName: Full=Cytokeratin-2e; Short=CK-2e; AltName: Full=Epithelial keratin-2e; AltName: Full=Keratin-2 epidermis; AltName: Full=Keratin-2e; Short=K2e; AltName: Full=Type-II keratin Kb2	65432.9	16	26.4
	36	LIS1_HUMAN	Platelet-activating factor acetylhydrolase IB subunit alpha; AltName: Full=Lissencephaly-1 protein; Short=LIS-1; AltName: Full=PAF acetylhydrolase 45 kDa subunit; Short=PAF-AH 45 kDa subunit; AltName: Full=PAF-AH alpha; Short=PAFAH a...	46638	16	45.6
	37	1433Z_HUMAN	14-3-3 protein zeta/delta	27745.1	15	46.1
	38	FPRP_HUMAN	Prostaglandin F2 receptor negative regulator; AltName: Full=CD9 partner 1; Short=CD9P-1; AltName: Full=Glu-Trp-Ile EWI motif-containing protein F; Short=EWI-F; AltName: Full=Prostaglandin F2-alpha receptor regulatory protein; AltName...	98556.5	15	16.2
	39	HS90B_HUMAN	Heat shock protein HSP 90-beta; Short=HSP 90; AltName: Full=Heat shock 84 kDa; Short=HSP 84; Short=HSP84	83264.2	15	24.3
	40	K1C9_HUMAN	Keratin, type I cytoskeletal 9; AltName: Full=Cytokeratin-9; Short=CK-9; AltName: Full=Keratin-9; Short=K9	62064.4	15	33.1
	41	VAT1_HUMAN	Synaptic vesicle membrane protein VAT-1 homolog	41920.3	15	24.7
	42	CAND1_HUMAN	Cullin-associated NEDD8-dissociated protein 1; AltName: Full=Cullin-associated and neddylation-dissociated protein 1; AltName: Full=TBP-interacting protein of 120 kDa A; Short=TBP-interacting protein 120A; AltName: Full=p120 CAND1	136376	14	14.7
	43	HSP72_HUMAN	Heat shock-related 70 kDa protein 2; Short=Heat shock 70 kDa protein 2	70021	14	20.7
	44	ITA2_HUMAN	Integrin alpha-2; AltName: Full=CD49 antigen-like family member B; AltName: Full=Collagen receptor; AltName: Full=Platelet membrane glycoprotein Ia; Short=GPIa; AltName: Full=VLA-2 subunit alpha; AltName: CD_antigen=CD49b; Flags: Pre...	129295	14	13.7
	45	K1C14_HUMAN	Keratin, type I cytoskeletal 14; AltName: Full=Cytokeratin-14; Short=CK-14; AltName: Full=Keratin-14; Short=K14	51561.5	14	31.4
	46	VATA_HUMAN	V-type proton ATPase catalytic subunit A; Short=V-ATPase subunit A; AltName: Full=V-ATPase 69 kDa subunit; AltName: Full=Vacuolar ATPase isoform VA68; AltName: Full=Vacuolar proton pump subunit alpha	68304.1	14	24.5
	47	1433T_HUMAN	14-3-3 protein theta; AltName: Full=14-3-3 protein T-cell; AltName: Full=14-3-3 protein tau; AltName: Full=Protein HS1	27764.3	13	38.4
	48	4F2_HUMAN	4F2 cell-surface antigen heavy chain; Short=4F2hc; AltName: Full=4F2 heavy chain antigen; AltName: Full=Lymphocyte activation antigen 4F2 large subunit; AltName: CD_antigen=CD98	67994	13	25.1
	49	DPYL1_HUMAN	Dihydropyrimidinase-related protein 1; Short=DRP-1; AltName: Full=Collapsin response mediator protein 1; Short=CRMP-1; AltName: Full=Unc-33-like phosphoprotein 3; Short=ULIP-3	62183.8	13	14.3
	50	H12_HUMAN	Histone H1.2; AltName: Full=Histone H1d	21364.8	13	40.4
	51	H14_HUMAN	Histone H1.4; AltName: Full=Histone H1b	21865.3	13	39.3
	52	H15_HUMAN	Histone H1.5; AltName: Full=Histone H1a	22580.2	13	33.2
	53	H4_HUMAN	Histone H4	11367.3	13	45.6
	54	HSP71_HUMAN	Heat shock 70 kDa protein 1A/1B	70052.3	13	20.4
	55	ITB1_HUMAN	Integrin beta-1; AltName: Full=Fibronectin receptor subunit beta; AltName: Full=VLA-4 subunit beta; AltName: CD_antigen=CD29; Flags: Precursor	88415.3	13	15.3
	56	K1H1_HUMAN	Keratin, type I cuticular Ha1; AltName: Full=Hair keratin, type I Ha1; AltName: Full=Keratin-31; Short=K31	47237.1	13	26.7
	57	LAMB3_HUMAN	Laminin subunit beta-3	129573	13	11.8
	58	TBB6_HUMAN	Tubulin beta-6 chain	49857.1	13	20.2
	59	1433E_HUMAN	14-3-3 protein epsilon; Short=14-3-3E	29173.9	12	32.2
	60	AL1A1_HUMAN	Retinal dehydrogenase 1	54861.9	12	16.6
	61	ALBU_HUMAN	Serum albumin; Flags: Precursor	69366.7	12	18.6
	62	CTNA1_HUMAN	Catenin alpha-1; AltName: Full=Alpha E-catenin; AltName: Full=Cadherin-associated protein; AltName: Full=Renal carcinoma antigen NY-REN-13	100071	12	13.8
	63	DPYL3_HUMAN	Dihydropyrimidinase-related protein 3	61963.3	12	13.5
	64	FLNA_HUMAN	Filamin-A; Short=FLN-A; AltName: Full=Actin-binding protein 280; Short=ABP-280; AltName: Full=Alpha-filamin; AltName: Full=Endothelial actin-binding protein; AltName: Full=Filamin-1; AltName: Full=Non-muscle filamin	280739	12	5.5
	65	G3P_HUMAN	Glyceraldehyde-3-phosphate dehydrogenase; Short=GAPDH; AltName: Full=Peptidyl-cysteine S-nitrosylase GAPDH	36053.2	12	32.2
	66	K2C6A_HUMAN	Keratin, type II cytoskeletal 6A; AltName: Full=Cytokeratin-6A; Short=CK-6A; AltName: Full=Cytokeratin-6D; Short=CK-6D; AltName: Full=Keratin-6A; Short=K6A; AltName: Full=Type-II keratin Kb6; AltName: Allergen=Hom s 5	60045	12	23.2
	67	K2C6B_HUMAN	Keratin, type II cytoskeletal 6B; AltName: Full=Cytokeratin-6B; Short=CK-6B; AltName: Full=Keratin-6B; Short=K6B; AltName: Full=Type-II keratin Kb10	60067	12	24.5
	68	K2C6C_HUMAN	Keratin, type II cytoskeletal 6C; AltName: Full=Cytokeratin-6C; Short=CK-6C; AltName: Full=Cytokeratin-6E; Short=CK-6E; AltName: Full=Keratin K6h; AltName: Full=Keratin-6C; Short=K6C; AltName: Full=Type-II keratin Kb12	60025	12	23.2
	69	MOES_HUMAN	Moesin; AltName: Full=Membrane-organizing extension spike protein	67820.1	12	18.5
	70	MYH9_HUMAN	Myosin-9; AltName: Full=Cellular myosin heavy chain, type A; AltName: Full=Myosin heavy chain 9; AltName: Full=Myosin heavy chain, non-muscle IIa; AltName: Full=Non-muscle myosin heavy chain A; Short=NMMHC-A; AltName: Full=Non-muscle...	226532	12	6.6
	71	TCPQ_HUMAN	T-complex protein 1 subunit theta; Short=TCP-1-theta; AltName: Full=CCT-theta; AltName: Full=Renal carcinoma antigen NY-REN-15	59620.6	12	25.5
	72	TLN1_HUMAN	Talin-1	269767	12	4.4
	73	1433B_HUMAN	14-3-3 protein beta/alpha; AltName: Full=Protein 1054; AltName: Full=Protein kinase C inhibitor protein 1; Short=KCIP-1; Contains: 14-3-3 protein beta/alpha, N-terminally processed	28082.4	11	38.6
	74	1433G_HUMAN	14-3-3 protein gamma	28302.6	11	36.8
	75	1433S_HUMAN	14-3-3 protein sigma; AltName: Full=Epithelial cell marker protein 1; AltName: Full=Stratifin	27774.1	11	34.3
	76	ENOA_HUMAN	Alpha-enolase; AltName: Full=2-phospho-D-glycerate hydro-lyase; AltName: Full=C-myc promoter-binding protein; AltName: Full=Enolase 1; AltName: Full=MBP-1; AltName: Full=MPB-1; AltName: Full=Non-neural enolase; Short=NNE; AltName: Fu...	47169	11	33.4
	77	FAS_HUMAN	Fatty acid synthase; Includes: [Acyl-carrier-protein] S-acetyltransferase; Includes: [Acyl-carrier-protein] S-malonyltransferase; Includes: 3-oxoacyl-[acyl-carrier-protein] synthase; Includes...	273427	11	5.2
	78	GBLP_HUMAN	Guanine nucleotide-binding protein subunit beta-2-like 1	35076.7	11	34.4
	79	ITA6_HUMAN	Integrin alpha-6; AltName: Full=CD49 antigen-like family member F; AltName: Full=VLA-6; AltName: CD_antigen=CD49f; Contains: Integrin alpha-6 heavy chain; Contains: Integrin alpha-6 light chain; Flags: Pre...	126633	11	11.1
	80	RAN_HUMAN	GTP-binding nuclear protein Ran	24423.1	11	30.1
	81	SAHH_HUMAN	Adenosylhomocysteinase; Short=AdoHcyase; AltName: Full=S-adenosyl-L-homocysteine hydrolase	47716.1	11	25.2
	82	ANXA1_HUMAN	Annexin A1; AltName: Full=Annexin I; AltName: Full=Annexin-1; AltName: Full=Calpactin II; AltName: Full=Calpactin-2; AltName: Full=Chromobindin-9; AltName: Full=Lipocortin I; AltName: Full=Phospholipase A2 inhibitory protein; AltName...	38714.3	10	29.5
	83	ANXA4_HUMAN	Annexin A4; AltName: Full=35-beta calcimedin; AltName: Full=Annexin IV; AltName: Full=Annexin-4; AltName: Full=Carbohydrate-binding protein p33/p41; AltName: Full=Chromobindin-4; AltName: Full=Endonexin I; AltName: Full=Lipocortin IV...	35882.7	10	28.2
	84	AT1A2_HUMAN	Sodium/potassium-transporting ATPase subunit alpha-2; Short=Na(+)/K(+) ATPase alpha-2 subunit; AltName: Full=Sodium pump subunit alpha-2; Flags: Precursor	112265	10	11.8
	85	CH60_HUMAN	60 kDa heat shock protein, mitochondrial; AltName: Full=60 kDa chaperonin; AltName: Full=Chaperonin 60; Short=CPN60; AltName: Full=Heat shock protein 60; Short=HSP-60; Short=Hsp60; AltName: Full=HuCHA60; AltName: Full=Mitochondrial m...	61054.7	10	23.6
	86	COF1_HUMAN	Cofilin-1; AltName: Full=18 kDa phosphoprotein; Short=p18; AltName: Full=Cofilin, non-muscle isoform	18502.5	10	41.6
	87	ITA3_HUMAN	Integrin alpha-3; AltName: Full=CD49 antigen-like family member C; AltName: Full=FRP-2; AltName: Full=Galactoprotein B3; Short=GAPB3; AltName: Full=VLA-3 subunit alpha; AltName: CD_antigen=CD49c; Contains: Integrin alph...	116612	10	6.9
	88	KT33B_HUMAN	Keratin, type I cuticular Ha3-II; AltName: Full=Hair keratin, type I Ha3-II; AltName: Full=Keratin-33B; Short=K33B	46213.7	10	21.5
	89	LDHB_HUMAN	L-lactate dehydrogenase B chain; Short=LDH-B; AltName: Full=LDH heart subunit; Short=LDH-H; AltName: Full=Renal carcinoma antigen NY-REN-46	36638.5	10	24.9
	90	PDIA1_HUMAN	Protein disulfide-isomerase; Short=PDI; AltName: Full=Cellular thyroid hormone-binding protein; AltName: Full=Prolyl 4-hydroxylase subunit beta; AltName: Full=p55; Flags: Precursor	57116.4	10	17.1
	91	PDIA3_HUMAN	Protein disulfide-isomerase A3; AltName: Full=58 kDa glucose-regulated protein; AltName: Full=58 kDa microsomal protein; Short=p58; AltName: Full=Disulfide isomerase ER-60; AltName: Full=Endoplasmic reticulum resident protein 57; Sho...	56782.4	10	17.8
	92	TCPB_HUMAN	T-complex protein 1 subunit beta; Short=TCP-1-beta; AltName: Full=CCT-beta	57488.2	10	16.6
	93	TKT_HUMAN	Transketolase; Short=TK	67877.7	10	15.7
	94	UCHL1_HUMAN	Ubiquitin carboxyl-terminal hydrolase isozyme L1	24824.3	10	35.9
	95	AMPL_HUMAN	Cytosol aminopeptidase; AltName: Full=Leucine aminopeptidase 3; Short=LAP-3; AltName: Full=Leucyl aminopeptidase; AltName: Full=Peptidase S; AltName: Full=Proline aminopeptidase; AltName: Full=Prolyl aminopeptidase	56166.4	9	16.6
	96	BGH3_HUMAN	Transforming growth factor-beta-induced protein ig-h3; Short=Beta ig-h3; AltName: Full=Kerato-epithelin; AltName: Full=RGD-containing collagen-associated protein; Short=RGD-CAP; Flags: Precursor	74680.9	9	12.6
	97	EHD1_HUMAN	EH domain-containing protein 1; AltName: Full=PAST homolog 1; Short=hPAST1; AltName: Full=Testilin	60626.9	9	14.6
	98	EHD4_HUMAN	EH domain-containing protein 4; AltName: Full=Hepatocellular carcinoma-associated protein 10/11; AltName: Full=PAST homolog 4	61175.2	9	15.7
	99	GBB1_HUMAN	Guanine nucleotide-binding protein G(I)/G(S)/G(T) subunit beta-1	37377	9	22.4
	100	GNAO_HUMAN	Guanine nucleotide-binding protein G(o) subunit alpha	40050.6	9	25.4
	101	HS71L_HUMAN	Heat shock 70 kDa protein 1-like; Short=Heat shock 70 kDa protein 1L; AltName: Full=Heat shock 70 kDa protein 1-Hom; Short=HSP70-Hom	70375.1	9	15
	102	IF4A2_HUMAN	Eukaryotic initiation factor 4A-II	46402.3	9	19.4
	103	K1C17_HUMAN	Keratin, type I cytoskeletal 17; AltName: Full=39.1; AltName: Full=Cytokeratin-17; Short=CK-17; AltName: Full=Keratin-17; Short=K17	48105.7	9	24.1
	104	K2C5_HUMAN	Keratin, type II cytoskeletal 5; AltName: Full=58 kDa cytokeratin; AltName: Full=Cytokeratin-5; Short=CK-5; AltName: Full=Keratin-5; Short=K5; AltName: Full=Type-II keratin Kb5	62378.4	9	18
	105	KRT36_HUMAN	Keratin, type I cuticular Ha6; AltName: Full=Hair keratin, type I Ha6; AltName: Full=Keratin-36; Short=K36	52247.1	9	16.3
	106	KRT82_HUMAN	Keratin, type II cuticular Hb2; AltName: Full=Keratin-82; Short=K82; AltName: Full=Type II hair keratin Hb2; AltName: Full=Type-II keratin Kb22	56652.7	9	6.8
	107	PSA_HUMAN	Puromycin-sensitive aminopeptidase; Short=PSA; AltName: Full=Cytosol alanyl aminopeptidase; Short=AAP-S	103276	9	10.3
	108	SCOT1_HUMAN	Succinyl-CoA:3-ketoacid-coenzyme A transferase 1, mitochondrial; AltName: Full=3-oxoacid-CoA transferase 1; AltName: Full=Somatic-type succinyl-CoA:3-oxoacid-CoA-transferase; Short=SCOT-s; Flags: Precursor	56157.6	9	9.2
	109	SEPT7_HUMAN	Septin-7; AltName: Full=CDC10 protein homolog	50680	9	23.6
	110	1433F_HUMAN	14-3-3 protein eta; AltName: Full=Protein AS1	28218.7	8	35.8
	111	ACON_HUMAN	Aconitate hydratase, mitochondrial; Short=Aconitase; AltName: Full=Citrate hydro-lyase; Flags: Precursor	85425.5	8	11.5
	112	AP2A1_HUMAN	AP-2 complex subunit alpha-1; AltName: Full=100 kDa coated vesicle protein A; AltName: Full=Adapter-related protein complex 2 alpha-1 subunit; AltName: Full=Adaptor protein complex AP-2 subunit alpha-1; AltName: Full=Alpha-adaptin A;...	107546	8	8.6
	113	ARP3_HUMAN	Actin-related protein 3	47371.2	8	14.8
	114	ATPA_HUMAN	ATP synthase subunit alpha, mitochondrial; Flags: Precursor	59750.6	8	14.1
	115	COPA_HUMAN	Coatomer subunit alpha; AltName: Full=Alpha-coat protein; Short=Alpha-COP; AltName: Full=HEP-COP; Short=HEPCOP; Contains: Xenin; AltName: Full=Xenopsin-related peptide; Contains: Proxenin	138346	8	8.3
	116	EF1A1_HUMAN	Elongation factor 1-alpha 1; Short=EF-1-alpha-1; AltName: Full=Elongation factor Tu; Short=EF-Tu; AltName: Full=Eukaryotic elongation factor 1 A-1; Short=eEF1A-1; AltName: Full=Leukocyte receptor cluster member 7	50140.9	8	16.9
	117	EZRI_HUMAN	Ezrin; AltName: Full=Cytovillin; AltName: Full=Villin-2; AltName: Full=p81	69412.8	8	14
	118	GDIB_HUMAN	Rab GDP dissociation inhibitor beta; Short=Rab GDI beta; AltName: Full=Guanosine diphosphate dissociation inhibitor 2; Short=GDI-2	50663.3	8	15.5
	119	H10_HUMAN	Histone H1.0	20862.9	8	27.3
	120	H2B1B_HUMAN	Histone H2B type 1-B; AltName: Full=Histone H2B.1; AltName: Full=Histone H2B.f; Short=H2B/f	13950.2	8	44.4
	121	H2B1H_HUMAN	Histone H2B type 1-H; AltName: Full=Histone H2B.j; Short=H2B/j	13892.1	8	46
	122	H2B1J_HUMAN	Histone H2B type 1-J; AltName: Full=Histone H2B.1; AltName: Full=Histone H2B.r; Short=H2B/r	13904.2	8	44.4
	123	H2B1K_HUMAN	Histone H2B type 1-K; Short=H2B K; AltName: Full=HIRA-interacting protein 1	13890.1	8	46
	124	KRT34_HUMAN	Keratin, type I cuticular Ha4; AltName: Full=Hair keratin, type I Ha4; AltName: Full=Keratin-34; Short=K34	49423.6	8	14.4
	125	KRT35_HUMAN	Keratin, type I cuticular Ha5; AltName: Full=Hair keratin, type I Ha5; AltName: Full=Keratin-35; Short=K35	50360.7	8	18
	126	LAMA3_HUMAN	Laminin subunit alpha-3	366649	8	2.7
	127	LAMC1_HUMAN	Laminin subunit gamma-1; AltName: Full=Laminin B2 chain; AltName: Full=Laminin-1 subunit gamma; AltName: Full=Laminin-10 subunit gamma; AltName: Full=Laminin-11 subunit gamma; AltName: Full=Laminin-2 subunit gamma; AltName: Full=Lami...	177603	8	6.7
	128	LAMC2_HUMAN	Laminin subunit gamma-2	130976	8	9.1
	129	LKHA4_HUMAN	Leukotriene A-4 hydrolase; Short=LTA-4 hydrolase; AltName: Full=Leukotriene A(4) hydrolase	69285.3	8	12.4
	130	RHOA_HUMAN	Transforming protein RhoA	21768.1	8	33.2
	131	RS3_HUMAN	40S ribosomal protein S3	26688.3	8	34.6
	132	RTCB_HUMAN	tRNA-splicing ligase RtcB homolog	55210.3	8	17.4
	133	RUVB2_HUMAN	RuvB-like 2; AltName: Full=48 kDa TATA box-binding protein-interacting protein; Short=48 kDa TBP-interacting protein; AltName: Full=51 kDa erythrocyte cytosolic protein; Short=ECP-51; AltName: Full=INO80 complex subunit J; AltName: F...	51156.6	8	18.6
	134	SEP11_HUMAN	Septin-11	49398.3	8	17.2
	135	STOM_HUMAN	Erythrocyte band 7 integral membrane protein; AltName: Full=Protein 7.2b; AltName: Full=Stomatin	31730.8	8	24.7
	136	TBA1A_HUMAN	Tubulin alpha-1A chain	50135.6	8	25.3
	137	TBA1B_HUMAN	Tubulin alpha-1B chain	50151.6	8	27.3
	138	TBB4A_HUMAN	Tubulin beta-4A chain	49585.8	8	16.2
	139	TCPG_HUMAN	T-complex protein 1 subunit gamma; Short=TCP-1-gamma; AltName: Full=CCT-gamma; AltName: Full=hTRiC5	60533.9	8	15.2
	140	TCPH_HUMAN	T-complex protein 1 subunit eta; Short=TCP-1-eta; AltName: Full=CCT-eta; AltName: Full=HIV-1 Nef-interacting protein	59366.6	8	15.8
	141	TPIS_HUMAN	Triosephosphate isomerase; Short=TIM; AltName: Full=Triose-phosphate isomerase	30791	8	23.8
	142	VPP1_HUMAN	V-type proton ATPase 116 kDa subunit a isoform 1; Short=V-ATPase 116 kDa isoform a1; AltName: Full=Clathrin-coated vesicle/synaptic vesicle proton pump 116 kDa subunit; AltName: Full=Vacuolar adenosine triphosphatase subunit Ac116; A...	96412.8	8	10.3
	143	ACTN4_HUMAN	Alpha-actinin-4; AltName: Full=F-actin cross-linking protein; AltName: Full=Non-muscle alpha-actinin 4	104854	7	9.4
	144	ALDOA_HUMAN	Fructose-bisphosphate aldolase A; AltName: Full=Lung cancer antigen NY-LU-1; AltName: Full=Muscle-type aldolase	39420	7	16.2
	145	ANXA5_HUMAN	Annexin A5; AltName: Full=Anchorin CII; AltName: Full=Annexin V; AltName: Full=Annexin-5; AltName: Full=Calphobindin I; Short=CBP-I; AltName: Full=Endonexin II; AltName: Full=Lipocortin V; AltName: Full=Placental anticoagulant protei...	35936.8	7	17.5
	146	ARF1_HUMAN	ADP-ribosylation factor 1	20696.8	7	29.8
	147	BACH_HUMAN	Cytosolic acyl coenzyme A thioester hydrolase; AltName: Full=Acyl-CoA thioesterase 7; AltName: Full=Brain acyl-CoA hydrolase; AltName: Full=CTE-IIa; Short=CTE-II; AltName: Full=Long chain acyl-CoA thioester hydrolase	41796	7	13.2
	148	DEST_HUMAN	Destrin	18505.7	7	32.7
	149	EHD2_HUMAN	EH domain-containing protein 2; AltName: Full=PAST homolog 2	61161.4	7	12.9
	150	ENOB_HUMAN	Beta-enolase; AltName: Full=2-phospho-D-glycerate hydro-lyase; AltName: Full=Enolase 3; AltName: Full=Muscle-specific enolase; Short=MSE; AltName: Full=Skeletal muscle enolase	46931.8	7	15.7
	151	GBB2_HUMAN	Guanine nucleotide-binding protein G(I)/G(S)/G(T) subunit beta-2; AltName: Full=G protein subunit beta-2; AltName: Full=Transducin beta chain 2	37331.1	7	22.1
	152	GNAI2_HUMAN	Guanine nucleotide-binding protein G(i) subunit alpha-2; AltName: Full=Adenylate cyclase-inhibiting G alpha protein	40450.9	7	25.6
	153	HSP76_HUMAN	Heat shock 70 kDa protein 6; AltName: Full=Heat shock 70 kDa protein B'	71028.2	7	12
	154	IDHP_HUMAN	Isocitrate dehydrogenase [NADP], mitochondrial; Short=IDH; AltName: Full=ICD-M; AltName: Full=IDP; AltName: Full=NADP(+)-specific ICDH; AltName: Full=Oxalosuccinate decarboxylase; Flags: Precursor	50909.3	7	13.3
	155	IF4A1_HUMAN	Eukaryotic initiation factor 4A-I; Short=eIF-4A-I; Short=eIF4A-I; AltName: Full=ATP-dependent RNA helicase eIF4A-1	46153.9	7	18.5
	156	K1C16_HUMAN	Keratin, type I cytoskeletal 16; AltName: Full=Cytokeratin-16; Short=CK-16; AltName: Full=Keratin-16; Short=K16	51267.8	7	16.1
	157	LDHA_HUMAN	L-lactate dehydrogenase A chain; Short=LDH-A; AltName: Full=Cell proliferation-inducing gene 19 protein; AltName: Full=LDH muscle subunit; Short=LDH-M; AltName: Full=Renal carcinoma antigen NY-REN-59	36688.7	7	14.5
	158	MDHM_HUMAN	Malate dehydrogenase, mitochondrial; Flags: Precursor	35503.3	7	15.7
	159	PGM1_HUMAN	Phosphoglucomutase-1; Short=PGM 1; AltName: Full=Glucose phosphomutase 1	61449.1	7	11.2
	160	PLAK_HUMAN	Junction plakoglobin; AltName: Full=Catenin gamma; AltName: Full=Desmoplakin III; AltName: Full=Desmoplakin-3	81744.8	7	9.8
	161	PSMD3_HUMAN	26S proteasome non-ATPase regulatory subunit 3; AltName: Full=26S proteasome regulatory subunit RPN3; AltName: Full=26S proteasome regulatory subunit S3; AltName: Full=Proteasome subunit p58	60977.6	7	15.9
	162	RAB14_HUMAN	Ras-related protein Rab-14	23897	7	31.6
	163	RS16_HUMAN	40S ribosomal protein S16	16445.3	7	33.6
	164	SEPT6_HUMAN	Septin-6	49716.7	7	12.4
	165	TGM1_HUMAN	Protein-glutamine gamma-glutamyltransferase K; AltName: Full=Epidermal TGase; AltName: Full=Transglutaminase K; Short=TG(K); Short=TGK; Short=TGase K; AltName: Full=Transglutaminase-1; Short=TGase-1	89786.7	7	11.8
	166	VINC_HUMAN	Vinculin; AltName: Full=Metavinculin	123799	7	6.6
	167	WDR1_HUMAN	WD repeat-containing protein 1; AltName: Full=Actin-interacting protein 1; Short=AIP1; AltName: Full=NORI-1	66193.5	7	13.9
	168	6PGD_HUMAN	6-phosphogluconate dehydrogenase, decarboxylating	53140	6	13.5
	169	AAAT_HUMAN	Neutral amino acid transporter B(0); Short=ATB(0); AltName: Full=Baboon M7 virus receptor; AltName: Full=RD114/simian type D retrovirus receptor; AltName: Full=Sodium-dependent neutral amino acid transporter type 2; AltName: Full=Sol...	56598.4	6	9.8
	170	ACTN1_HUMAN	Alpha-actinin-1; AltName: Full=Alpha-actinin cytoskeletal isoform; AltName: Full=F-actin cross-linking protein; AltName: Full=Non-muscle alpha-actinin-1	103058	6	9
	171	AL9A1_HUMAN	4-trimethylaminobutyraldehyde dehydrogenase; Short=TMABADH; AltName: Full=Aldehyde dehydrogenase E3 isozyme; AltName: Full=Aldehyde dehydrogenase family 9 member A1; AltName: Full=Gamma-aminobutyraldehyde dehydrogenase; AltName: Full...	53801.9	6	12.6
	172	CUL4B_HUMAN	Cullin-4B; Short=CUL-4B	103982	6	7.1
	173	EF1A2_HUMAN	Elongation factor 1-alpha 2; Short=EF-1-alpha-2; AltName: Full=Eukaryotic elongation factor 1 A-2; Short=eEF1A-2; AltName: Full=Statin-S1	50470.2	6	14
	174	FLNB_HUMAN	Filamin-B; Short=FLN-B; AltName: Full=ABP-278; AltName: Full=ABP-280 homolog; AltName: Full=Actin-binding-like protein; AltName: Full=Beta-filamin; AltName: Full=Filamin homolog 1; Short=Fh1; AltName: Full=Filamin-3; AltName: Full=Th...	278164	6	3.2
	175	GDN_HUMAN	Glia-derived nexin; Short=GDN; AltName: Full=Peptidase inhibitor 7; Short=PI-7; AltName: Full=Protease nexin 1; Short=PN-1; AltName: Full=Protease nexin I; AltName: Full=Serpin E2; Flags: Precursor	44002.2	6	14.6
	176	GFPT1_HUMAN	Glucosamine--fructose-6-phosphate aminotransferase [isomerizing] 1; AltName: Full=D-fructose-6-phosphate amidotransferase 1; AltName: Full=Glutamine:fructose 6 phosphate amidotransferase 1; Short=GFAT 1; Short=GFAT1; AltName: Full=He...	78806.4	6	10.7
	177	HBA_HUMAN	Hemoglobin subunit alpha; AltName: Full=Alpha-globin; AltName: Full=Hemoglobin alpha chain	15257.5	6	38
	178	HSP74_HUMAN	Heat shock 70 kDa protein 4; AltName: Full=HSP70RY; AltName: Full=Heat shock 70-related protein APG-2	94331	6	10.4
	179	K1H2_HUMAN	Keratin, type I cuticular Ha2; AltName: Full=Hair keratin, type I Ha2; AltName: Full=Keratin-32; Short=K32	50343	6	9.6
	180	MVP_HUMAN	Major vault protein; Short=MVP; AltName: Full=Lung resistance-related protein	99326.9	6	5.4
	181	MYO1B_HUMAN	Myosin-Ib; AltName: Full=MYH-1c; AltName: Full=Myosin I alpha; Short=MMI-alpha; Short=MMIa	131985	6	7.2
	182	MYO1C_HUMAN	Myosin-Ic; AltName: Full=Myosin I beta; Short=MMI-beta; Short=MMIb	121682	6	7.3
	183	PDIA6_HUMAN	Protein disulfide-isomerase A6; AltName: Full=Endoplasmic reticulum protein 5; Short=ER protein 5; Short=ERp5; AltName: Full=Protein disulfide isomerase P5; AltName: Full=Thioredoxin domain-containing protein 7; Flags: Precursor	48121.3	6	14.1
	184	PGK1_HUMAN	Phosphoglycerate kinase 1; AltName: Full=Cell migration-inducing gene 10 protein; AltName: Full=Primer recognition protein 2; Short=PRP 2	44614.7	6	20.9
	185	PKP3_HUMAN	Plakophilin-3	87082.2	6	7.7
	186	PROF1_HUMAN	Profilin-1; AltName: Full=Profilin I	15054.2	6	45
	187	PRS4_HUMAN	26S protease regulatory subunit 4	49184.5	6	12
	188	PRS7_HUMAN	26S protease regulatory subunit 7; AltName: Full=26S proteasome AAA-ATPase subunit RPT1; AltName: Full=Proteasome 26S subunit ATPase 2; AltName: Full=Protein MSS1	48633.9	6	16.6
	189	PYGB_HUMAN	Glycogen phosphorylase, brain form	96696	6	9.1
	190	RAB2A_HUMAN	Ras-related protein Rab-2A	23545.6	6	32.1
	191	RAB5C_HUMAN	Ras-related protein Rab-5C; AltName: Full=L1880; AltName: Full=RAB5L	23482.6	6	28.7
	192	RADI_HUMAN	Radixin	68563.9	6	10.1
	193	RALA_HUMAN	Ras-related protein Ral-A; Flags: Precursor	23566.8	6	24.8
	194	RB11B_HUMAN	Ras-related protein Rab-11B; AltName: Full=GTP-binding protein YPT3; Flags: Precursor	24488.5	6	27.5
	195	RL30_HUMAN	60S ribosomal protein L30	12784.1	6	59.1
	196	RS8_HUMAN	40S ribosomal protein S8	24205.2	6	38
	197	SDCB1_HUMAN	Syntenin-1; AltName: Full=Melanoma differentiation-associated protein 9; Short=MDA-9; AltName: Full=Pro-TGF-alpha cytoplasmic domain-interacting protein 18; Short=TACIP18; AltName: Full=Scaffold protein Pbp1; AltName: Full=Syndecan-b...	32444.4	6	21.1
	198	SEPT2_HUMAN	Septin-2; AltName: Full=Neural precursor cell expressed developmentally down-regulated protein 5; Short=NEDD-5	41487.5	6	19.9
	199	STXB1_HUMAN	Syntaxin-binding protein 1	67568.7	6	9.3
	200	TAGL_HUMAN	Transgelin; AltName: Full=22 kDa actin-binding protein; AltName: Full=Protein WS3-10; AltName: Full=Smooth muscle protein 22-alpha; Short=SM22-alpha	22610.9	6	20.9
	201	TBA4A_HUMAN	Tubulin alpha-4A chain; AltName: Full=Alpha-tubulin 1; AltName: Full=Testis-specific alpha-tubulin; AltName: Full=Tubulin H2-alpha; AltName: Full=Tubulin alpha-1 chain	49924.4	6	17.6
	202	VATE1_HUMAN	V-type proton ATPase subunit E 1; Short=V-ATPase subunit E 1; AltName: Full=V-ATPase 31 kDa subunit; Short=p31; AltName: Full=Vacuolar proton pump subunit E 1	26145.3	6	25.2
	203	ACLY_HUMAN	ATP-citrate synthase; AltName: Full=ATP-citrate (pro-S-)-lyase; Short=ACL; AltName: Full=Citrate cleavage enzyme	120839	5	5.7
	204	ACOC_HUMAN	Cytoplasmic aconitate hydratase; Short=Aconitase; AltName: Full=Citrate hydro-lyase; AltName: Full=Ferritin repressor protein; AltName: Full=Iron regulatory protein 1; Short=IRP1; AltName: Full=Iron-responsive element-binding protein...	98398.9	5	6.2
	205	ADA10_HUMAN	Disintegrin and metalloproteinase domain-containing protein 10; Short=ADAM 10; AltName: Full=CDw156; AltName: Full=Kuzbanian protein homolog; AltName: Full=Mammalian disintegrin-metalloprotease; AltName: CD_antigen=CD156c; Flags: Pre...	84142.1	5	7.5
	206	ALDH2_HUMAN	Aldehyde dehydrogenase, mitochondrial; AltName: Full=ALDH class 2; AltName: Full=ALDH-E2; AltName: Full=ALDHI; Flags: Precursor	56381.3	5	9.9
	207	ANXA7_HUMAN	Annexin A7; AltName: Full=Annexin VII; AltName: Full=Annexin-7; AltName: Full=Synexin	52739.3	5	10.9
	208	AP2A2_HUMAN	AP-2 complex subunit alpha-2; AltName: Full=100 kDa coated vesicle protein C; AltName: Full=Adapter-related protein complex 2 alpha-2 subunit; AltName: Full=Adaptor protein complex AP-2 subunit alpha-2; AltName: Full=Alpha-adaptin C;...	103960	5	5.6
	209	AT2B1_HUMAN	Plasma membrane calcium-transporting ATPase 1; Short=PMCA1; AltName: Full=Plasma membrane calcium ATPase isoform 1; AltName: Full=Plasma membrane calcium pump isoform 1	138755	5	4.1
	210	CO6A1_HUMAN	Collagen alpha-1(VI) chain; Flags: Precursor	108529	5	6.5
	211	CTNB1_HUMAN	Catenin beta-1; AltName: Full=Beta-catenin	85496.6	5	7.6
	212	CTND1_HUMAN	Catenin delta-1; AltName: Full=Cadherin-associated Src substrate; Short=CAS; AltName: Full=p120 catenin; Short=p120(ctn); AltName: Full=p120(cas)	108170	5	5.6
	213	DHAK_HUMAN	Bifunctional ATP-dependent dihydroxyacetone kinase/FAD-AMP lyase (cyclizing); Includes: ATP-dependent dihydroxyacetone kinase; Short=DHA kinase; AltName: Full=Glycerone kinase; Includes: FAD-AMP lyase (cyc...	58947.2	5	9.6
	214	DHPR_HUMAN	Dihydropteridine reductase; AltName: Full=HDHPR; AltName: Full=Quinoid dihydropteridine reductase	25789.5	5	16.8
	215	DIP2B_HUMAN	Disco-interacting protein 2 homolog B; Short=DIP2 homolog B	171492	5	3.5
	216	EF1G_HUMAN	Elongation factor 1-gamma; Short=EF-1-gamma; AltName: Full=eEF-1B gamma	50118.8	5	11.4
	217	EHD3_HUMAN	EH domain-containing protein 3; AltName: Full=PAST homolog 3	60887.1	5	8.6
	218	FGFP1_HUMAN	Fibroblast growth factor-binding protein 1	26264.3	5	22.6
	219	GBB3_HUMAN	Guanine nucleotide-binding protein G(I)/G(S)/G(T) subunit beta-3; AltName: Full=Transducin beta chain 3	37221.1	5	14.4
	220	GBB4_HUMAN	Guanine nucleotide-binding protein subunit beta-4; AltName: Full=Transducin beta chain 4	37567.2	5	19.1
	221	GNAI3_HUMAN	Guanine nucleotide-binding protein G(k) subunit alpha; AltName: Full=G(i) alpha-3	40532.2	5	16.1
	222	GRP75_HUMAN	Stress-70 protein, mitochondrial; AltName: Full=75 kDa glucose-regulated protein; Short=GRP-75; AltName: Full=Heat shock 70 kDa protein 9; AltName: Full=Mortalin; Short=MOT; AltName: Full=Peptide-binding protein 74; Short=PBP74; Flag...	73680.5	5	8.5
	223	GSLG1_HUMAN	Golgi apparatus protein 1; AltName: Full=CFR-1; AltName: Full=Cysteine-rich fibroblast growth factor receptor; AltName: Full=E-selectin ligand 1; Short=ESL-1; AltName: Full=Golgi sialoglycoprotein MG-160; Flags: Precursor	134552	5	4.6
	224	HTRA1_HUMAN	Serine protease HTRA1; AltName: Full=High-temperature requirement A serine peptidase 1; AltName: Full=L56; AltName: Full=Serine protease 11; Flags: Precursor	51287	5	13.8
	225	IDH3A_HUMAN	Isocitrate dehydrogenase [NAD] subunit alpha, mitochondrial; AltName: Full=Isocitric dehydrogenase subunit alpha; AltName: Full=NAD(+)-specific ICDH subunit alpha; Flags: Precursor	39591.7	5	11.5
	226	IGSF1_HUMAN	Immunoglobulin superfamily member 1	148936	5	3.5
	227	IGSF8_HUMAN	Immunoglobulin superfamily member 8; Short=IgSF8; AltName: Full=CD81 partner 3; AltName: Full=Glu-Trp-Ile EWI motif-containing protein 2; Short=EWI-2; AltName: Full=Keratinocytes-associated transmembrane protein 4; Short=KCT-4; AltNa...	65034.3	5	10.4
	228	K1C40_HUMAN	Keratin, type I cytoskeletal 40; AltName: Full=Cytokeratin-40; Short=CK-40; AltName: Full=Keratin-40; Short=K40; AltName: Full=Type I hair keratin Ka36	48138.9	5	7.4
	229	K6PL_HUMAN	6-phosphofructokinase, liver type; AltName: Full=Phosphofructo-1-kinase isozyme B; Short=PFK-B; AltName: Full=Phosphofructokinase 1; AltName: Full=Phosphohexokinase	85018.5	5	6.9
	230	LAT1_HUMAN	Large neutral amino acids transporter small subunit 1; AltName: Full=4F2 light chain; Short=4F2 LC; Short=4F2LC; AltName: Full=CD98 light chain; AltName: Full=Integral membrane protein E16; AltName: Full=L-type amino acid transporter...	55010.3	5	9.9
	231	LG3BP_HUMAN	Galectin-3-binding protein; AltName: Full=Basement membrane autoantigen p105; AltName: Full=Lectin galactoside-binding soluble 3-binding protein; AltName: Full=Mac-2-binding protein; Short=MAC2BP; Short=Mac-2 BP; AltName: Full=Tumor-...	65331	5	9.9
	232	PCNA_HUMAN	Proliferating cell nuclear antigen; Short=PCNA; AltName: Full=Cyclin	28768.8	5	14.9
	233	PGAM1_HUMAN	Phosphoglycerate mutase 1; AltName: Full=BPG-dependent PGAM 1; AltName: Full=Phosphoglycerate mutase isozyme B; Short=PGAM-B	28803.9	5	16.1
	234	PUR9_HUMAN	Bifunctional purine biosynthesis protein PURH; Includes: Phosphoribosylaminoimidazolecarboxamide formyltransferase; AltName: Full=5-aminoimidazole-4-carboxamide ribonucleotide formyltransferase; AltName: Full=AICAR tran...	64615.9	5	10.6
	235	RAB1B_HUMAN	Ras-related protein Rab-1B	22171.2	5	26.9
	236	RAB21_HUMAN	Ras-related protein Rab-21; Flags: Precursor	24347.6	5	21.8
	237	RAB3A_HUMAN	Ras-related protein Rab-3A	24983.9	5	16.4
	238	RAB5A_HUMAN	Ras-related protein Rab-5A	23658.7	5	22.3
	239	RAC1_HUMAN	Ras-related C3 botulinum toxin substrate 1	21450.1	5	18.8
	240	RL13_HUMAN	60S ribosomal protein L13; AltName: Full=Breast basic conserved protein 1	24261.5	5	23.2
	241	RS18_HUMAN	40S ribosomal protein S18	17718.7	5	32.2
	242	RS4X_HUMAN	40S ribosomal protein S4, X isoform	29597.7	5	17.5
	243	SERA_HUMAN	D-3-phosphoglycerate dehydrogenase; Short=3-PGDH	56650.5	5	11.8
	244	SNP25_HUMAN	Synaptosomal-associated protein 25	23315.1	5	29.1
	245	SYAC_HUMAN	Alanyl-tRNA synthetase, cytoplasmic; AltName: Full=Alanine--tRNA ligase; Short=AlaRS; AltName: Full=Renal carcinoma antigen NY-REN-42	106810	5	5.8
	246	SYRC_HUMAN	Arginyl-tRNA synthetase, cytoplasmic; AltName: Full=Arginine--tRNA ligase; Short=ArgRS	75379	5	8.6
	247	TACD2_HUMAN	Tumor-associated calcium signal transducer 2	35709.4	5	13.6
	248	TEN2_HUMAN	Teneurin-2; Short=Ten-2; AltName: Full=Protein Odd Oz/ten-m homolog 2; AltName: Full=Tenascin-M2; Short=Ten-m2	307788	5	2.1
	249	VAMP2_HUMAN	Vesicle-associated membrane protein 2	12662.7	5	37.1
	250	VAMP3_HUMAN	Vesicle-associated membrane protein 3; Short=VAMP-3; AltName: Full=Cellubrevin; Short=CEB; AltName: Full=Synaptobrevin-3	11309.1	5	34
	251	VATB2_HUMAN	V-type proton ATPase subunit B, brain isoform; Short=V-ATPase subunit B 2; AltName: Full=Endomembrane proton pump 58 kDa subunit; AltName: Full=HO57; AltName: Full=Vacuolar proton pump subunit B 2	56500.8	5	11.5
	252	2AAA_HUMAN	Serine/threonine-protein phosphatase 2A 65 kDa regulatory subunit A alpha isoform; AltName: Full=Medium tumor antigen-associated 61 kDa protein; AltName: Full=PP2A subunit A isoform PR65-alpha; AltName: Full=PP2A subunit A isoform R1...	65308.6	4	7
	253	5NTD_HUMAN	5'-nucleotidase; Short=5'-NT; AltName: Full=Ecto-5'-nucleotidase; AltName: CD_antigen=CD73; Flags: Precursor	63367.8	4	8.7
	254	AL7A1_HUMAN	Alpha-aminoadipic semialdehyde dehydrogenase; Short=Alpha-AASA dehydrogenase; AltName: Full=Aldehyde dehydrogenase family 7 member A1; AltName: Full=Antiquitin-1; AltName: Full=Betaine aldehyde dehydrogenase; AltName: Full=Delta1-pip...	58487.2	4	10.2
	255	ARP2_HUMAN	Actin-related protein 2; AltName: Full=Actin-like protein 2	44760.8	4	9.6
	256	ARPC4_HUMAN	Actin-related protein 2/3 complex subunit 4; AltName: Full=Arp2/3 complex 20 kDa subunit; Short=p20-ARC	19667	4	23.8
	257	ARRD1_HUMAN	Arrestin domain-containing protein 1	45981.4	4	11.8
	258	CAP1_HUMAN	Adenylyl cyclase-associated protein 1; Short=CAP 1	51901.5	4	4.6
	259	CD9_HUMAN	CD9 antigen; AltName: Full=5H9 antigen; AltName: Full=Cell growth-inhibiting gene 2 protein; AltName: Full=Leukocyte antigen MIC3; AltName: Full=Motility-related protein; Short=MRP-1; AltName: Full=Tetraspanin-29; Short=Tspan-29; Alt...	25416.1	4	14.5
	260	CDC42_HUMAN	Cell division control protein 42 homolog	21258.6	4	19.4
	261	CLIC1_HUMAN	Chloride intracellular channel protein 1; AltName: Full=Chloride channel ABP; AltName: Full=Nuclear chloride ion channel 27; Short=NCC27; AltName: Full=Regulatory nuclear chloride ion channel protein; Short=hRNCC	26922.7	4	18.7
	262	COPB_HUMAN	Coatomer subunit beta; AltName: Full=Beta-coat protein; Short=Beta-COP	107142	4	4.2
	263	CUL3_HUMAN	Cullin-3; Short=CUL-3	88930.2	4	5.7
	264	ENOG_HUMAN	Gamma-enolase; AltName: Full=2-phospho-D-glycerate hydro-lyase; AltName: Full=Enolase 2; AltName: Full=Neural enolase; AltName: Full=Neuron-specific enolase; Short=NSE	47268.6	4	11.5
	265	EPHA2_HUMAN	Ephrin type-A receptor 2; AltName: Full=Epithelial cell kinase; AltName: Full=Tyrosine-protein kinase receptor ECK; Flags: Precursor	108266	4	4.8
	266	FLOT1_HUMAN	Flotillin-1	47355.3	4	11.9
	267	FSCN1_HUMAN	Fascin; AltName: Full=55 kDa actin-bundling protein; AltName: Full=Singed-like protein; AltName: Full=p55	54530	4	10.8
	268	G6PI_HUMAN	Glucose-6-phosphate isomerase; Short=GPI; AltName: Full=Autocrine motility factor; Short=AMF; AltName: Full=Neuroleukin; Short=NLK; AltName: Full=Phosphoglucose isomerase; Short=PGI; AltName: Full=Phosphohexose isomerase; Short=PHI; ...	63147.1	4	8.1
	269	GTR1_HUMAN	Solute carrier family 2, facilitated glucose transporter member 1; AltName: Full=Glucose transporter type 1, erythrocyte/brain; Short=GLUT-1; AltName: Full=HepG2 glucose transporter	54083.8	4	12.2
	270	H31_HUMAN	Histone H3.1; AltName: Full=Histone H3/a; AltName: Full=Histone H3/b; AltName: Full=Histone H3/c; AltName: Full=Histone H3/d; AltName: Full=Histone H3/f; AltName: Full=Histone H3/h; AltName: Full=Histone H3/i; AltName: Full=Histone H...	15404.1	4	25
	271	HS105_HUMAN	Heat shock protein 105 kDa; AltName: Full=Antigen NY-CO-25; AltName: Full=Heat shock 110 kDa protein	96865	4	6.5
	272	HXK1_HUMAN	Hexokinase-1	102486	4	4.9
	273	ITAV_HUMAN	Integrin alpha-V; AltName: Full=Vitronectin receptor subunit alpha; AltName: CD_antigen=CD51; Contains: Integrin alpha-V heavy chain; Contains: Integrin alpha-V light chain; Flags: Precursor	116038	4	3
	274	K6PP_HUMAN	6-phosphofructokinase type C; AltName: Full=6-phosphofructokinase, platelet type; AltName: Full=Phosphofructo-1-kinase isozyme C; Short=PFK-C; AltName: Full=Phosphofructokinase 1; AltName: Full=Phosphohexokinase	85596.1	4	5.1
	275	KINH_HUMAN	Kinesin-1 heavy chain; AltName: Full=Conventional kinesin heavy chain; AltName: Full=Ubiquitous kinesin heavy chain; Short=UKHC	109685	4	4.8
	276	LSR_HUMAN	Lipolysis-stimulated lipoprotein receptor	71438.9	4	9.1
	277	MFGM_HUMAN	Lactadherin; AltName: Full=Breast epithelial antigen BA46; AltName: Full=HMFG; AltName: Full=MFGM; AltName: Full=Milk fat globule-EGF factor 8; Short=MFG-E8; AltName: Full=SED1; Contains: Lactadherin short form; Contain...	43123	4	8.5
	278	MIF_HUMAN	Macrophage migration inhibitory factor; Short=MIF; AltName: Full=Glycosylation-inhibiting factor; Short=GIF; AltName: Full=L-dopachrome isomerase; AltName: Full=L-dopachrome tautomerase; AltName: Full=Phenylpyruvate tautomerase	12476.3	4	17.4
	279	NEC2_HUMAN	Neuroendocrine convertase 2	70565.2	4	4.2
	280	PGAM4_HUMAN	Probable phosphoglycerate mutase 4	28776.9	4	15.7
	281	PLSL_HUMAN	Plastin-2; AltName: Full=L-plastin; AltName: Full=LC64P; AltName: Full=Lymphocyte cytosolic protein 1; Short=LCP-1	70288.4	4	7.2
	282	PSB5_HUMAN	Proteasome subunit beta type-5; AltName: Full=Macropain epsilon chain; AltName: Full=Multicatalytic endopeptidase complex epsilon chain; AltName: Full=Proteasome chain 6; AltName: Full=Proteasome epsilon chain; AltName: Full=Proteaso...	28480.3	4	14.1
	283	PSMD2_HUMAN	26S proteasome non-ATPase regulatory subunit 2; AltName: Full=26S proteasome regulatory subunit RPN1; AltName: Full=26S proteasome regulatory subunit S2; AltName: Full=26S proteasome subunit p97; AltName: Full=Protein 55.11; AltName:...	100200	4	5.6
	284	PSMD5_HUMAN	26S proteasome non-ATPase regulatory subunit 5; AltName: Full=26S protease subunit S5 basic; AltName: Full=26S proteasome subunit S5B	56195.7	4	9.9
	285	RAB1A_HUMAN	Ras-related protein Rab-1A; AltName: Full=YPT1-related protein	22677.8	4	22
	286	RAB5B_HUMAN	Ras-related protein Rab-5B	23706.8	4	17.7
	287	RAB6A_HUMAN	Ras-related protein Rab-6A; Short=Rab-6	23592.8	4	17.3
	288	RAP1B_HUMAN	Ras-related protein Rap-1b	20824.8	4	19.6
	289	RBX1_HUMAN	E3 ubiquitin-protein ligase RBX1; AltName: Full=Protein ZYP; AltName: Full=RING finger protein 75; AltName: Full=RING-box protein 1; Short=Rbx1; AltName: Full=Regulator of cullins 1	12274	4	17.6
	290	RL18_HUMAN	60S ribosomal protein L18	21634.5	4	20.2
	291	RL19_HUMAN	60S ribosomal protein L19	23466	4	19.4
	292	RL22_HUMAN	60S ribosomal protein L22; AltName: Full=EBER-associated protein; Short=EAP; AltName: Full=Epstein-Barr virus small RNA-associated protein; AltName: Full=Heparin-binding protein HBp15	14787	4	39.8
	293	RL4_HUMAN	60S ribosomal protein L4; AltName: Full=60S ribosomal protein L1	47697.4	4	12.9
	294	RL7A_HUMAN	60S ribosomal protein L7a	29995.6	4	14.7
	295	RS27A_HUMAN	Ubiquitin-40S ribosomal protein S27a; AltName: Full=Ubiquitin carboxyl extension protein 80; Contains: Ubiquitin; Contains: 40S ribosomal protein S27a; Flags: Precursor	17964.9	4	25
	296	RS2_HUMAN	40S ribosomal protein S2; AltName: Full=40S ribosomal protein S4; AltName: Full=Protein LLRep3	31324.4	4	13
	297	RS5_HUMAN	40S ribosomal protein S5; Contains: 40S ribosomal protein S5, N-terminally processed	22876.4	4	19.6
	298	S10AE_HUMAN	Protein S100-A14; AltName: Full=S100 calcium-binding protein A14; Short=S114	11662.1	4	28.8
	299	S10AG_HUMAN	Protein S100-A16; AltName: Full=Aging-associated gene 13 protein; AltName: Full=Protein S100-F; AltName: Full=S100 calcium-binding protein A16	11801.4	4	38.8
	300	SIAS_HUMAN	Sialic acid synthase; AltName: Full=N-acetylneuraminate synthase; AltName: Full=N-acetylneuraminate-9-phosphate synthase; AltName: Full=N-acetylneuraminic acid phosphate synthase; AltName: Full=N-acetylneuraminic acid synthase	40307.5	4	15.9
	301	SND1_HUMAN	Staphylococcal nuclease domain-containing protein 1; AltName: Full=100 kDa coactivator; AltName: Full=EBNA2 coactivator p100; AltName: Full=Tudor domain-containing protein 11; AltName: Full=p100 co-activator	101997	4	6
	302	SPTB2_HUMAN	Spectrin beta chain, brain 1; AltName: Full=Beta-II spectrin; AltName: Full=Fodrin beta chain; AltName: Full=Spectrin, non-erythroid beta chain 1	274609	4	1.7
	303	SYIC_HUMAN	Isoleucyl-tRNA synthetase, cytoplasmic; AltName: Full=Isoleucine--tRNA ligase; Short=IRS; Short=IleRS	144498	4	2.6
	304	SYSC_HUMAN	Seryl-tRNA synthetase, cytoplasmic; AltName: Full=Serine--tRNA ligase; Short=SerRS; AltName: Full=Seryl-tRNA(Ser/Sec) synthetase	58777.3	4	9.3
	305	SYWC_HUMAN	Tryptophanyl-tRNA synthetase, cytoplasmic; AltName: Full=Interferon-induced protein 53; Short=IFP53; AltName: Full=Tryptophan--tRNA ligase; Short=TrpRS; Short=hWRS; Contains: T1-TrpRS; Contains: T2-TrpRS	53165.4	4	8.7
	306	TCPD_HUMAN	T-complex protein 1 subunit delta; Short=TCP-1-delta; AltName: Full=CCT-delta; AltName: Full=Stimulator of TAR RNA-binding	57924.3	4	10.6
	307	TCPE_HUMAN	T-complex protein 1 subunit epsilon; Short=TCP-1-epsilon; AltName: Full=CCT-epsilon	59671	4	7.6
	308	UBA1_HUMAN	Ubiquitin-like modifier-activating enzyme 1; AltName: Full=Protein A1S9; AltName: Full=Ubiquitin-activating enzyme E1	117849	4	3.4
	309	VPS35_HUMAN	Vacuolar protein sorting-associated protein 35; Short=hVPS35; AltName: Full=Maternal-embryonic 3; AltName: Full=Vesicle protein sorting 35	91707.1	4	5.5
	310	AMPB_HUMAN	Aminopeptidase B; Short=AP-B; AltName: Full=Arginine aminopeptidase; AltName: Full=Arginyl aminopeptidase	72595.8	3	6.9
	311	ANM1_HUMAN	Protein arginine N-methyltransferase 1; AltName: Full=Histone-arginine N-methyltransferase PRMT1; AltName: Full=Interferon receptor 1-bound protein 4	41515.6	3	11.6
	312	ANM5_HUMAN	Protein arginine N-methyltransferase 5; AltName: Full=72 kDa ICln-binding protein; AltName: Full=Histone-arginine N-methyltransferase PRMT5; AltName: Full=Jak-binding protein 1; AltName: Full=Shk1 kinase-binding protein 1 homolog; Sh...	72683.9	3	5.5
	313	ANX11_HUMAN	Annexin A11; AltName: Full=56 kDa autoantigen; AltName: Full=Annexin XI; AltName: Full=Annexin-11; AltName: Full=Calcyclin-associated annexin 50; Short=CAP-50	54389.7	3	4.6
	314	ANXA3_HUMAN	Annexin A3; AltName: Full=35-alpha calcimedin; AltName: Full=Annexin III; AltName: Full=Annexin-3; AltName: Full=Inositol 1,2-cyclic phosphate 2-phosphohydrolase; AltName: Full=Lipocortin III; AltName: Full=Placental anticoagulant pr...	36375.3	3	9.9
	315	AP1B1_HUMAN	AP-1 complex subunit beta-1; AltName: Full=Adapter-related protein complex 1 subunit beta-1; AltName: Full=Adaptor protein complex AP-1 subunit beta-1; AltName: Full=Beta-1-adaptin; AltName: Full=Beta-adaptin 1; AltName: Full=Clathri...	104637	3	3.9
	316	AP1G1_HUMAN	AP-1 complex subunit gamma-1; AltName: Full=Adapter-related protein complex 1 subunit gamma-1; AltName: Full=Adaptor protein complex AP-1 subunit gamma-1; AltName: Full=Clathrin assembly protein complex 1 gamma-1 large chain; AltName...	91351.5	3	3.9
	317	APOE_HUMAN	Apolipoprotein E; Short=Apo-E; Flags: Precursor	36154.1	3	9.8
	318	ARF5_HUMAN	ADP-ribosylation factor 5	20529.7	3	13.9
	319	ASNS_HUMAN	Asparagine synthetase [glutamine-hydrolyzing]; AltName: Full=Cell cycle control protein TS11; AltName: Full=Glutamine-dependent asparagine synthetase	64369.9	3	4.5
	320	ATP9A_HUMAN	Probable phospholipid-transporting ATPase IIA; AltName: Full=ATPase class II type 9A	118583	3	2.7
	321	BASI_HUMAN	Basigin; AltName: Full=5F7; AltName: Full=Collagenase stimulatory factor; AltName: Full=Extracellular matrix metalloproteinase inducer; Short=EMMPRIN; AltName: Full=Leukocyte activation antigen M6; AltName: Full=OK blood group antige...	42200.4	3	11.9
	322	BASP1_HUMAN	Brain acid soluble protein 1; AltName: Full=22 kDa neuronal tissue-enriched acidic protein; AltName: Full=Neuronal axonal membrane protein NAP-22	22693.4	3	30.8
	323	CA2D1_HUMAN	Voltage-dependent calcium channel subunit alpha-2/delta-1; AltName: Full=Voltage-gated calcium channel subunit alpha-2/delta-1; Contains: Voltage-dependent calcium channel subunit alpha-2-1; Contains: Volt...	124568	3	3
	324	CAN1_HUMAN	Calpain-1 catalytic subunit; AltName: Full=Calcium-activated neutral proteinase 1; Short=CANP 1; AltName: Full=Calpain mu-type; AltName: Full=Calpain-1 large subunit; AltName: Full=Cell proliferation-inducing gene 30 protein; AltName...	81890.1	3	4.2
	325	CAPZB_HUMAN	F-actin-capping protein subunit beta; AltName: Full=CapZ beta	31350.5	3	9.7
	326	CAZA2_HUMAN	F-actin-capping protein subunit alpha-2; AltName: Full=CapZ alpha-2	32949.1	3	14
	327	CD59_HUMAN	CD59 glycoprotein; AltName: Full=1F5 antigen; AltName: Full=20 kDa homologous restriction factor; Short=HRF-20; Short=HRF20; AltName: Full=MAC-inhibitory protein; Short=MAC-IP; AltName: Full=MEM43 antigen; AltName: Full=Membrane atta...	14177.3	3	19.5
	328	CD82_HUMAN	CD82 antigen; AltName: Full=C33 antigen; AltName: Full=IA4; AltName: Full=Inducible membrane protein R2; AltName: Full=Metastasis suppressor Kangai-1; AltName: Full=Suppressor of tumorigenicity 6 protein; AltName: Full=Tetraspanin-27...	29625.5	3	9
	329	CISY_HUMAN	Citrate synthase, mitochondrial; Flags: Precursor	51712.5	3	9.2
	330	CO6A3_HUMAN	Collagen alpha-3(VI) chain; Flags: Precursor	343670	3	1
	331	COPB2_HUMAN	Coatomer subunit beta'; AltName: Full=Beta'-coat protein; Short=Beta'-COP; AltName: Full=p102	102487	3	3.9
	332	COPG1_HUMAN	Coatomer subunit gamma-1	97718.3	3	4.7
	333	CSN2_HUMAN	COP9 signalosome complex subunit 2	51596.7	3	4.5
	334	DC1I2_HUMAN	Cytoplasmic dynein 1 intermediate chain 2; AltName: Full=Cytoplasmic dynein intermediate chain 2; AltName: Full=Dynein intermediate chain 2, cytosolic; Short=DH IC-2	71456.6	3	7.4
	335	DCD_HUMAN	Dermcidin; AltName: Full=Preproteolysin; Contains: Survival-promoting peptide; Contains: DCD-1; Flags: Precursor	11283.9	3	22.7
	336	DDX17_HUMAN	Probable ATP-dependent RNA helicase DDX17; AltName: Full=DEAD box protein 17; AltName: Full=DEAD box protein p72; AltName: Full=RNA-dependent helicase p72	72371.5	3	5.5
	337	DDX1_HUMAN	ATP-dependent RNA helicase DDX1; AltName: Full=DEAD box protein 1; AltName: Full=DEAD box protein retinoblastoma; Short=DBP-RB	82432.2	3	5.1
	338	DESP_HUMAN	Desmoplakin; Short=DP; AltName: Full=250/210 kDa paraneoplastic pemphigus antigen	331774	3	1
	339	DGUOK_HUMAN	Deoxyguanosine kinase, mitochondrial	32055.8	3	7.9
	340	DLDH_HUMAN	Dihydrolipoyl dehydrogenase, mitochondrial; AltName: Full=Dihydrolipoamide dehydrogenase; AltName: Full=Glycine cleavage system L protein; Flags: Precursor	54177.3	3	6.7
	341	DYL1_HUMAN	Dynein light chain 1, cytoplasmic	10365.9	3	49.4
	342	EIF3I_HUMAN	Eukaryotic translation initiation factor 3 subunit I; Short=eIF3i; AltName: Full=Eukaryotic translation initiation factor 3 subunit 2; AltName: Full=TGF-beta receptor-interacting protein 1; Short=TRIP-1; AltName: Full=eIF-3-beta; Alt...	36501.9	3	10.2
	343	FETUA_HUMAN	Alpha-2-HS-glycoprotein; AltName: Full=Alpha-2-Z-globulin; AltName: Full=Ba-alpha-2-glycoprotein; AltName: Full=Fetuin-A; Contains: Alpha-2-HS-glycoprotein chain A; Contains: Alpha-2-HS-glycoprotein chain ...	39324.7	3	7.1
	344	FUMH_HUMAN	Fumarate hydratase, mitochondrial; Short=Fumarase; Flags: Precursor	54637	3	6.3
	345	GANAB_HUMAN	Neutral alpha-glucosidase AB; AltName: Full=Alpha-glucosidase 2; AltName: Full=Glucosidase II subunit alpha; Flags: Precursor	106874	3	3
	346	GAPR1_HUMAN	Golgi-associated plant pathogenesis-related protein 1; Short=GAPR-1; Short=Golgi-associated PR-1 protein; AltName: Full=Glioma pathogenesis-related protein 2; Short=GliPR 2	17218.3	3	16.9
	347	GDE_HUMAN	Glycogen debranching enzyme; AltName: Full=Glycogen debrancher; Includes: 4-alpha-glucanotransferase; AltName: Full=Oligo-1,4-1,4-glucantransferase; Includes: Amylo-alpha-1,6-glucosidase; Short=Amylo-1,6-g...	174764	3	2.5
	348	GNPI1_HUMAN	Glucosamine-6-phosphate isomerase 1; AltName: Full=Glucosamine-6-phosphate deaminase 1; Short=GNPDA 1; Short=GlcN6P deaminase 1; AltName: Full=Oscillin	32668.5	3	8.3
	349	GPM6A_HUMAN	Neuronal membrane glycoprotein M6-a; Short=M6a	31209.6	3	7.9
	350	GSTM3_HUMAN	Glutathione S-transferase Mu 3; AltName: Full=GST class-mu 3; AltName: Full=GSTM3-3; Short=hGSTM3-3	26559.6	3	12.9
	351	HNRPK_HUMAN	Heterogeneous nuclear ribonucleoprotein K	50976.3	3	7.6
	352	HS74L_HUMAN	Heat shock 70 kDa protein 4L; AltName: Full=Heat shock 70-related protein APG-1; AltName: Full=Osmotic stress protein 94	94512.5	3	4.5
	353	HSPB1_HUMAN	Heat shock protein beta-1; Short=HspB1; AltName: Full=28 kDa heat shock protein; AltName: Full=Estrogen-regulated 24 kDa protein; AltName: Full=Heat shock 27 kDa protein; Short=HSP 27; AltName: Full=Stress-responsive protein 27; Shor...	22782.5	3	18
	354	IF2G_HUMAN	Eukaryotic translation initiation factor 2 subunit 3; AltName: Full=Eukaryotic translation initiation factor 2 subunit gamma X; Short=eIF-2-gamma X; Short=eIF-2gX	51109.5	3	9.3
	355	IMB1_HUMAN	Importin subunit beta-1; AltName: Full=Importin-90; AltName: Full=Karyopherin subunit beta-1; AltName: Full=Nuclear factor p97; AltName: Full=Pore targeting complex 97 kDa subunit; Short=PTAC97	97170.2	3	4
	356	IPO5_HUMAN	Importin-5; Short=Imp5; AltName: Full=Importin subunit beta-3; AltName: Full=Karyopherin beta-3; AltName: Full=Ran-binding protein 5; Short=RanBP5	123630	3	2.2
	357	IPO7_HUMAN	Importin-7; Short=Imp7; AltName: Full=Ran-binding protein 7; Short=RanBP7	119517	3	3.1
	358	IQGA1_HUMAN	Ras GTPase-activating-like protein IQGAP1; AltName: Full=p195	189252	3	2
	359	ITA5_HUMAN	Integrin alpha-5; AltName: Full=CD49 antigen-like family member E; AltName: Full=Fibronectin receptor subunit alpha; AltName: Full=Integrin alpha-F; AltName: Full=VLA-5; AltName: CD_antigen=CD49e; Contains: Integrin alp...	114537	3	4
	360	K2C1B_HUMAN	Keratin, type II cytoskeletal 1b; AltName: Full=Cytokeratin-1B; Short=CK-1B; AltName: Full=Keratin-77; Short=K77; AltName: Full=Type-II keratin Kb39	61901.4	3	5.2
	361	KIF5C_HUMAN	Kinesin heavy chain isoform 5C; AltName: Full=Kinesin heavy chain neuron-specific 2	109495	3	4
	362	LAMA5_HUMAN	Laminin subunit alpha-5; AltName: Full=Laminin-10 subunit alpha; AltName: Full=Laminin-11 subunit alpha; AltName: Full=Laminin-15 subunit alpha; Flags: Precursor	399737	3	1
	363	METK2_HUMAN	S-adenosylmethionine synthase isoform type-2; Short=AdoMet synthase 2; AltName: Full=Methionine adenosyltransferase 2; Short=MAT 2; AltName: Full=Methionine adenosyltransferase II; Short=MAT-II	43660.7	3	7.3
	364	MINK1_HUMAN	Misshapen-like kinase 1; AltName: Full=GCK family kinase MiNK; AltName: Full=MAPK/ERK kinase kinase kinase 6; Short=MEK kinase kinase 6; Short=MEKKK 6; AltName: Full=Misshapen/NIK-related kinase; AltName: Full=Mitogen-activated prote...	149822	3	2.3
	365	MK01_HUMAN	Mitogen-activated protein kinase 1; Short=MAP kinase 1; Short=MAPK 1; AltName: Full=ERT1; AltName: Full=Extracellular signal-regulated kinase 2; Short=ERK-2; AltName: Full=MAP kinase isoform p42; Short=p42-MAPK; AltName: Full=Mitogen...	41389.7	3	8.6
	366	NCKP1_HUMAN	Nck-associated protein 1; Short=NAP 1; AltName: Full=Membrane-associated protein HEM-2; AltName: Full=p125Nap1	128790	3	2.7
	367	NDKA_HUMAN	Nucleoside diphosphate kinase A; Short=NDK A; Short=NDP kinase A; AltName: Full=Granzyme A-activated DNase; Short=GAAD; AltName: Full=Metastasis inhibition factor nm23; AltName: Full=Tumor metastatic process-associated protein; AltNa...	17148.7	3	23
	368	NDKB_HUMAN	Nucleoside diphosphate kinase B; Short=NDK B; Short=NDP kinase B; AltName: Full=C-myc purine-binding transcription factor PUF; AltName: Full=Histidine protein kinase NDKB; AltName: Full=nm23-H2	17298	3	20.4
	369	NSF_HUMAN	Vesicle-fusing ATPase; AltName: Full=N-ethylmaleimide-sensitive fusion protein; Short=NEM-sensitive fusion protein; AltName: Full=Vesicular-fusion protein NSF	82594.4	3	4.4
	370	PA1B3_HUMAN	Platelet-activating factor acetylhydrolase IB subunit gamma; AltName: Full=PAF acetylhydrolase 29 kDa subunit; Short=PAF-AH 29 kDa subunit; AltName: Full=PAF-AH subunit gamma; Short=PAFAH subunit gamma	25734.2	3	13.4
	371	PCBP2_HUMAN	Poly(rC)-binding protein 2; AltName: Full=Alpha-CP2; AltName: Full=Heterogeneous nuclear ribonucleoprotein E2; Short=hnRNP E2	38580.1	3	12.3
	372	PCCB_HUMAN	Propionyl-CoA carboxylase beta chain, mitochondrial	58215.7	3	7.2
	373	PGM2_HUMAN	Phosphoglucomutase-2; Short=PGM 2; AltName: Full=Glucose phosphomutase 2; AltName: Full=Phosphodeoxyribomutase; AltName: Full=Phosphopentomutase	68283.4	3	6.2
	374	PLSI_HUMAN	Plastin-1; AltName: Full=Intestine-specific plastin; Short=I-plastin	70253.5	3	4.1
	375	PLST_HUMAN	Plastin-3; AltName: Full=T-plastin	70811	3	5.6
	376	PLXA1_HUMAN	Plexin-A1; AltName: Full=Semaphorin receptor NOV; Flags: Precursor	211067	3	1.6
	377	PP1B_HUMAN	Serine/threonine-protein phosphatase PP1-beta catalytic subunit	37186.9	3	7
	378	PRS8_HUMAN	26S protease regulatory subunit 8	45626	3	9.6
	379	PSA2_HUMAN	Proteasome subunit alpha type-2; AltName: Full=Macropain subunit C3; AltName: Full=Multicatalytic endopeptidase complex subunit C3; AltName: Full=Proteasome component C3	25898.6	3	9.4
	380	PSA3_HUMAN	Proteasome subunit alpha type-3; AltName: Full=Macropain subunit C8; AltName: Full=Multicatalytic endopeptidase complex subunit C8; AltName: Full=Proteasome component C8	28433.2	3	12.2
	381	PSA4_HUMAN	Proteasome subunit alpha type-4; AltName: Full=Macropain subunit C9; AltName: Full=Multicatalytic endopeptidase complex subunit C9; AltName: Full=Proteasome component C9; AltName: Full=Proteasome subunit L	29483.8	3	11.1
	382	PSA6_HUMAN	Proteasome subunit alpha type-6	27399.5	3	15.9
	383	PSD7_HUMAN	26S proteasome non-ATPase regulatory subunit 7; AltName: Full=26S proteasome regulatory subunit RPN8; AltName: Full=26S proteasome regulatory subunit S12; AltName: Full=Mov34 protein homolog; AltName: Full=Proteasome subunit p40	37025.4	3	6.8
	384	PSMD1_HUMAN	26S proteasome non-ATPase regulatory subunit 1; AltName: Full=26S proteasome regulatory subunit RPN2; AltName: Full=26S proteasome regulatory subunit S1; AltName: Full=26S proteasome subunit p112	105836	3	3.6
	385	PUR6_HUMAN	Multifunctional protein ADE2; Includes: Phosphoribosylaminoimidazole-succinocarboxamide synthase; AltName: Full=SAICAR synthetase; Includes: Phosphoribosylaminoimidazole carboxylase; AltName: Full=AIR carb...	47079.2	3	8
	386	PYGL_HUMAN	Glycogen phosphorylase, liver form	97148.6	3	4.1
	387	RAB7A_HUMAN	Ras-related protein Rab-7a	23489.8	3	18.4
	388	RALB_HUMAN	Ras-related protein Ral-B; Flags: Precursor	23408.6	3	9.7
	389	RAP1A_HUMAN	Ras-related protein Rap-1A	20987.2	3	19.6
	390	RBBP4_HUMAN	Histone-binding protein RBBP4; AltName: Full=Chromatin assembly factor 1 subunit C; Short=CAF-1 subunit C; AltName: Full=Chromatin assembly factor I p48 subunit; Short=CAF-I 48 kDa subunit; Short=CAF-I p48; AltName: Full=Nucleosome-r...	47655.7	3	8
	391	RL10A_HUMAN	60S ribosomal protein L10a	24831.3	3	17.1
	392	RL13A_HUMAN	60S ribosomal protein L13a; AltName: Full=23 kDa highly basic protein	23577.2	3	16.7
	393	RL24_HUMAN	60S ribosomal protein L24	17779	3	13.4
	394	RL28_HUMAN	60S ribosomal protein L28	15747.5	3	21.2
	395	RL7_HUMAN	60S ribosomal protein L7	29225.8	3	16.5
	396	RL9_HUMAN	60S ribosomal protein L9	21863.4	3	11.5
	397	RLA0L_HUMAN	60S acidic ribosomal protein P0-like	34364.5	3	10.7
	398	RS11_HUMAN	40S ribosomal protein S11	18430.7	3	20.9
	399	RS20_HUMAN	40S ribosomal protein S20	13372.7	3	34.5
	400	RSSA_HUMAN	40S ribosomal protein SA; AltName: Full=37 kDa laminin receptor precursor; Short=37LRP; AltName: Full=37/67 kDa laminin receptor; Short=LRP/LR; AltName: Full=67 kDa laminin receptor; Short=67LR; AltName: Full=Colon carcinoma laminin-...	32854.1	3	11.2
	401	SAHH3_HUMAN	Putative adenosylhomocysteinase 3; Short=AdoHcyase 3; AltName: Full=S-adenosyl-L-homocysteine hydrolase 3; AltName: Full=S-adenosylhomocysteine hydrolase-like protein 2	66721.2	3	4.7
	402	SBSN_HUMAN	Suprabasin; Flags: Precursor	25335.1	3	9.2
	403	SDC1_HUMAN	Syndecan-1; Short=SYND1; AltName: CD_antigen=CD138; Flags: Precursor	32461.6	3	3.9
	404	ST134_HUMAN	Putative protein FAM10A4; AltName: Full=Suppression of tumorigenicity 13 pseudogene 4	27406.8	3	15.4
	405	ST14_HUMAN	Suppressor of tumorigenicity 14 protein	94769.8	3	3.9
	406	SYDC_HUMAN	Aspartyl-tRNA synthetase, cytoplasmic; AltName: Full=Aspartate--tRNA ligase; Short=AspRS; AltName: Full=Cell proliferation-inducing gene 40 protein	57136.2	3	7
	407	SYG_HUMAN	Glycyl-tRNA synthetase; AltName: Full=Diadenosine tetraphosphate synthetase; Short=AP-4-A synthetase; AltName: Full=Glycine--tRNA ligase; Short=GlyRS	83165.6	3	4.7
	408	SYNC_HUMAN	Asparaginyl-tRNA synthetase, cytoplasmic; AltName: Full=Asparagine--tRNA ligase; Short=AsnRS	62942.9	3	6.9
	409	SYNJ1_HUMAN	Synaptojanin-1	173103	3	2.7
	410	SYQ_HUMAN	Glutaminyl-tRNA synthetase; AltName: Full=Glutamine--tRNA ligase; Short=GlnRS	87798.7	3	3.7
	411	SYTC_HUMAN	Threonyl-tRNA synthetase, cytoplasmic; AltName: Full=Threonine--tRNA ligase; Short=ThrRS	83435.1	3	5.4
	412	TALDO_HUMAN	Transaldolase	37540.1	3	9.5
	413	TBA1C_HUMAN	Tubulin alpha-1C chain; AltName: Full=Alpha-tubulin 6; AltName: Full=Tubulin alpha-6 chain	49895.4	3	10.5
	414	TCPA_HUMAN	T-complex protein 1 subunit alpha; Short=TCP-1-alpha; AltName: Full=CCT-alpha	60343.6	3	6.7
	415	TF_HUMAN	Tissue factor	33067.5	3	9.8
	416	TM163_HUMAN	Transmembrane protein 163	31468.7	3	7.6
	417	TMED4_HUMAN	Transmembrane emp24 domain-containing protein 4; AltName: Full=Endoplasmic reticulum stress-response protein 25; Short=ERS25; AltName: Full=GMP25iso; AltName: Full=Putative NF-kappa-B-activating protein 156; AltName: Full=p24 family ...	25942.8	3	11.5
	418	TSP2_HUMAN	Thrombospondin-2; Flags: Precursor	129991	3	3.4
	419	TXNL1_HUMAN	Thioredoxin-like protein 1; AltName: Full=32 kDa thioredoxin-related protein	32251.3	3	12.1
	420	UAP1_HUMAN	UDP-N-acetylhexosamine pyrophosphorylase; AltName: Full=Antigen X; Short=AGX; AltName: Full=Sperm-associated antigen 2; Includes: UDP-N-acetylgalactosamine pyrophosphorylase; AltName: Full=AGX-1; Includes: RecName: Full...	58769.1	3	6.9
	421	UB2V2_HUMAN	Ubiquitin-conjugating enzyme E2 variant 2; AltName: Full=DDVit 1; AltName: Full=Enterocyte differentiation-associated factor 1; Short=EDAF-1; AltName: Full=Enterocyte differentiation-promoting factor 1; Short=EDPF-1; AltName: Full=MM...	16362.8	3	22.1
	422	UBP14_HUMAN	Ubiquitin carboxyl-terminal hydrolase 14; AltName: Full=Deubiquitinating enzyme 14; AltName: Full=Ubiquitin thiolesterase 14; AltName: Full=Ubiquitin-specific-processing protease 14	56069.1	3	4.9
	423	UCHL3_HUMAN	Ubiquitin carboxyl-terminal hydrolase isozyme L3; Short=UCH-L3; AltName: Full=Ubiquitin thioesterase L3	26182.6	3	10
	424	UGPA_HUMAN	UTP--glucose-1-phosphate uridylyltransferase; AltName: Full=UDP-glucose pyrophosphorylase; Short=UDPGP; Short=UGPase	56940.3	3	6.5
	425	VA0D1_HUMAN	V-type proton ATPase subunit d 1	40329.1	3	8.8
	426	VATC1_HUMAN	V-type proton ATPase subunit C 1; Short=V-ATPase subunit C 1; AltName: Full=Vacuolar proton pump subunit C 1	43941.6	3	5.5
	427	VP26A_HUMAN	Vacuolar protein sorting-associated protein 26A; AltName: Full=Vesicle protein sorting 26A; Short=hVPS26	38169.9	3	13.1
	428	1A23_HUMAN	HLA class I histocompatibility antigen, A-23 alpha chain; AltName: Full=HLA class I histocompatibility antigen, A-9 alpha chain; AltName: Full=MHC class I antigen A*23; Flags: Precursor	40732.6	2	10.1
	429	2ABA_HUMAN	Serine/threonine-protein phosphatase 2A 55 kDa regulatory subunit B alpha isoform	51692.1	2	5.1
	430	3HIDH_HUMAN	3-hydroxyisobutyrate dehydrogenase, mitochondrial	35328.9	2	9.2
	431	A2MG_HUMAN	Alpha-2-macroglobulin; Short=Alpha-2-M; AltName: Full=C3 and PZP-like alpha-2-macroglobulin domain-containing protein 5; Flags: Precursor	163291	2	1.6
	432	ABCE1_HUMAN	ATP-binding cassette sub-family E member 1; AltName: Full=2'-5'-oligoadenylate-binding protein; AltName: Full=HuHP68; AltName: Full=RNase L inhibitor; AltName: Full=Ribonuclease 4 inhibitor; Short=RNS4I	67314.4	2	3.7
	433	ACADV_HUMAN	Very long-chain specific acyl-CoA dehydrogenase, mitochondrial; Short=VLCAD; Flags: Precursor	70390.1	2	3.8
	434	ADHX_HUMAN	Alcohol dehydrogenase class-3; AltName: Full=Alcohol dehydrogenase 5; AltName: Full=Alcohol dehydrogenase class chi chain; AltName: Full=Alcohol dehydrogenase class-III; AltName: Full=Glutathione-dependent formaldehyde dehydrogenase;...	39724.2	2	8
	435	AHNK_HUMAN	Neuroblast differentiation-associated protein AHNAK; AltName: Full=Desmoyokin	629101	2	0.5
	436	AL1A2_HUMAN	Retinal dehydrogenase 2; Short=RALDH 2; Short=RalDH2; AltName: Full=Aldehyde dehydrogenase family 1 member A2; AltName: Full=Retinaldehyde-specific dehydrogenase type 2; Short=RALDH(II)	56724	2	5.4
	437	ALDR_HUMAN	Aldose reductase; Short=AR; AltName: Full=Aldehyde reductase; AltName: Full=Aldo-keto reductase family 1 member B1	35853.4	2	3.2
	438	AP1M2_HUMAN	AP-1 complex subunit mu-2; AltName: Full=AP-mu chain family member mu1B; AltName: Full=Adaptor protein complex AP-1 mu-2 subunit; AltName: Full=Adaptor-related protein complex 1 mu-2 subunit; AltName: Full=Clathrin assembly protein c...	48108.5	2	5
	439	AP2M1_HUMAN	AP-2 complex subunit mu	49654.7	2	6
	440	APT_HUMAN	Adenine phosphoribosyltransferase; Short=APRT	19607.8	2	11.7
	441	ARF4_HUMAN	ADP-ribosylation factor 4	20510.8	2	11.7
	442	ARF6_HUMAN	ADP-ribosylation factor 6	20082.2	2	6.3
	443	ARPC2_HUMAN	Actin-related protein 2/3 complex subunit 2; AltName: Full=Arp2/3 complex 34 kDa subunit; Short=p34-ARC	34333	2	6
	444	ASNA_HUMAN	ATPase ASNA1; AltName: Full=Arsenical pump-driving ATPase; AltName: Full=Arsenite-stimulated ATPase; AltName: Full=Transmembrane domain recognition complex 40 kDa ATPase subunit; AltName: Full=hARSA-I; AltName: Full=hASNA-I	38792.8	2	6.6
	445	AT8A1_HUMAN	Probable phospholipid-transporting ATPase IA	131369	2	1.8
	446	C1TC_HUMAN	C-1-tetrahydrofolate synthase, cytoplasmic; Short=C1-THF synthase; Includes: Methylenetetrahydrofolate dehydrogenase; Includes: Methenyltetrahydrofolate cyclohydrolase; Includes: Formyltetrah...	101559	2	2.9
	447	CA2D2_HUMAN	Voltage-dependent calcium channel subunit alpha-2/delta-2	129817	2	2.1
	448	CAN5_HUMAN	Calpain-5; AltName: Full=Calpain htra-3; AltName: Full=New calpain 3; Short=nCL-3	73168.9	2	3.6
	449	CAPS1_HUMAN	Calcium-dependent secretion activator 1	152787	2	2.1
	450	CATA_HUMAN	Catalase	59756.2	2	4
	451	CAZA1_HUMAN	F-actin-capping protein subunit alpha-1; AltName: Full=CapZ alpha-1	32922.8	2	9.1
	452	CHM4B_HUMAN	Charged multivesicular body protein 4b; AltName: Full=Chromatin-modifying protein 4b; Short=CHMP4b; AltName: Full=SNF7 homolog associated with Alix 1; AltName: Full=SNF7-2; Short=hSnf7-2; AltName: Full=Vacuolar protein sorting-associ...	24950.2	2	12.1
	453	CLIC4_HUMAN	Chloride intracellular channel protein 4; AltName: Full=Intracellular chloride ion channel protein p64H1	28772.1	2	11.1
	454	CLPP_HUMAN	Putative ATP-dependent Clp protease proteolytic subunit, mitochondrial; AltName: Full=Endopeptidase Clp; Flags: Precursor	30180.1	2	4.3
	455	CO6A2_HUMAN	Collagen alpha-2(VI) chain; Flags: Precursor	108579	2	1.9
	456	COPD_HUMAN	Coatomer subunit delta; AltName: Full=Archain; AltName: Full=Delta-coat protein; Short=Delta-COP	57210.4	2	4.5
	457	CSN4_HUMAN	COP9 signalosome complex subunit 4; Short=SGN4; Short=Signalosome subunit 4; AltName: Full=JAB1-containing signalosome subunit 4	46268.8	2	5.9
	458	CSN5_HUMAN	COP9 signalosome complex subunit 5; Short=SGN5; Short=Signalosome subunit 5; AltName: Full=Jun activation domain-binding protein 1	37578.8	2	6.9
	459	CSN8_HUMAN	COP9 signalosome complex subunit 8; Short=SGN8; Short=Signalosome subunit 8; AltName: Full=COP9 homolog; Short=hCOP9; AltName: Full=JAB1-containing signalosome subunit 8	23225.7	2	13.9
	460	CSRP1_HUMAN	Cysteine and glycine-rich protein 1; AltName: Full=Cysteine-rich protein 1; Short=CRP; Short=CRP1	20567.4	2	8.3
	461	CTL1_HUMAN	Choline transporter-like protein 1; AltName: Full=CDw92; AltName: Full=Solute carrier family 44 member 1; AltName: CD_antigen=CD92	73302.1	2	4
	462	CTL2_HUMAN	Choline transporter-like protein 2; AltName: Full=Solute carrier family 44 member 2	80123.7	2	2.8
	463	CTR1_HUMAN	High affinity cationic amino acid transporter 1; Short=CAT-1; Short=CAT1; AltName: Full=Ecotropic retroviral leukemia receptor homolog; AltName: Full=Ecotropic retrovirus receptor homolog; Short=ERR; AltName: Full=Solute carrier fami...	67638.4	2	3.3
	464	CYFP1_HUMAN	Cytoplasmic FMR1-interacting protein 1; AltName: Full=Specifically Rac1-associated protein 1; Short=Sra-1; AltName: Full=p140sra-1	145182	2	1.8
	465	DCUP_HUMAN	Uroporphyrinogen decarboxylase; Short=UPD; Short=URO-D	40786.9	2	6.5
	466	DCXR_HUMAN	L-xylulose reductase; Short=XR; AltName: Full=Carbonyl reductase II; AltName: Full=Dicarbonyl/L-xylulose reductase; AltName: Full=Kidney dicarbonyl reductase; Short=kiDCR; AltName: Full=Sperm surface protein P34H	25913.1	2	8.6
	467	DHDH_HUMAN	Trans-1,2-dihydrobenzene-1,2-diol dehydrogenase	36382	2	6.9
	468	DNJA1_HUMAN	DnaJ homolog subfamily A member 1; AltName: Full=DnaJ protein homolog 2; AltName: Full=HSDJ; AltName: Full=Heat shock 40 kDa protein 4; AltName: Full=Heat shock protein J2; Short=HSJ-2; AltName: Full=Human DnaJ protein 2; Short=hDj-2...	44868.2	2	6.5
	469	DNM1L_HUMAN	Dynamin-1-like protein; AltName: Full=Dnm1p/Vps1p-like protein; Short=DVLP; AltName: Full=Dynamin family member proline-rich carboxyl-terminal domain less; Short=Dymple; AltName: Full=Dynamin-like protein; AltName: Full=Dynamin-like ...	81877.2	2	3
	470	DX39A_HUMAN	ATP-dependent RNA helicase DDX39A; AltName: Full=DEAD box protein 39; AltName: Full=Nuclear RNA helicase URH49	49129.5	2	5.6
	471	DYN2_HUMAN	Dynamin-2	98064.4	2	2.3
	472	EGFR_HUMAN	Epidermal growth factor receptor; AltName: Full=Proto-oncogene c-ErbB-1; AltName: Full=Receptor tyrosine-protein kinase erbB-1; Flags: Precursor	134277	2	2.4
	473	EIF3F_HUMAN	Eukaryotic translation initiation factor 3 subunit F; Short=eIF3f; AltName: Full=Eukaryotic translation initiation factor 3 subunit 5; AltName: Full=eIF-3-epsilon; AltName: Full=eIF3 p47	37563.9	2	6.4
	474	ENPP6_HUMAN	Ectonucleotide pyrophosphatase/phosphodiesterase family member 6	50241.1	2	5.2
	475	ETFB_HUMAN	Electron transfer flavoprotein subunit beta; Short=Beta-ETF	27843.6	2	9.8
	476	FKB1A_HUMAN	Peptidyl-prolyl cis-trans isomerase FKBP1A; Short=PPIase FKBP1A; AltName: Full=12 kDa FK506-binding protein; Short=12 kDa FKBP; Short=FKBP-12; AltName: Full=FK506-binding protein 1A; Short=FKBP-1A; AltName: Full=Immunophilin FKBP12; ...	11950.7	2	25
	477	GABT_HUMAN	4-aminobutyrate aminotransferase, mitochondrial	56438.9	2	4.4
	478	GALE_HUMAN	UDP-glucose 4-epimerase	38281.7	2	7.8
	479	GBG12_HUMAN	Guanine nucleotide-binding protein G(I)/G(S)/G(O) subunit gamma-12; Flags: Precursor	8006.22	2	34.7
	480	GDS1_HUMAN	Rap1 GTPase-GDP dissociation stimulator 1	66316.9	2	4.4
	481	GELS_HUMAN	Gelsolin; AltName: Full=AGEL; AltName: Full=Actin-depolymerizing factor; Short=ADF; AltName: Full=Brevin; Flags: Precursor	85697.5	2	3.8
	482	GLOD4_HUMAN	Glyoxalase domain-containing protein 4	34793.5	2	7.3
	483	GNA11_HUMAN	Guanine nucleotide-binding protein subunit alpha-11; Short=G alpha-11; Short=G-protein subunit alpha-11; AltName: Full=Guanine nucleotide-binding protein G(y) subunit alpha	42123.4	2	6.7
	484	GNA13_HUMAN	Guanine nucleotide-binding protein subunit alpha-13; Short=G alpha-13; Short=G-protein subunit alpha-13	44049.6	2	2.9
	485	GORS2_HUMAN	Golgi reassembly-stacking protein 2	47145.4	2	5.5
	486	GPC1_HUMAN	Glypican-1	61680.2	2	4.5
	487	GSTP1_HUMAN	Glutathione S-transferase P; AltName: Full=GST class-pi; AltName: Full=GSTP1-1	23355.8	2	10
	488	H2A1H_HUMAN	Histone H2A type 1-H; AltName: Full=Histone H2A/s	13906.3	2	18
	489	H2AY_HUMAN	Core histone macro-H2A.1; Short=Histone macroH2A1; Short=mH2A1; AltName: Full=Histone H2A.y; Short=H2A/y; AltName: Full=Medulloblastoma antigen MU-MB-50.205	39617.1	2	8.9
	490	HSDL2_HUMAN	Hydroxysteroid dehydrogenase-like protein 2	45394.8	2	5.3
	491	HYOU1_HUMAN	Hypoxia up-regulated protein 1; AltName: Full=150 kDa oxygen-regulated protein; Short=ORP-150; AltName: Full=170 kDa glucose-regulated protein; Short=GRP-170; Flags: Precursor	111335	2	2.5
	492	IDHC_HUMAN	Isocitrate dehydrogenase [NADP] cytoplasmic; Short=IDH; AltName: Full=Cytosolic NADP-isocitrate dehydrogenase; AltName: Full=IDP; AltName: Full=NADP(+)-specific ICDH; AltName: Full=Oxalosuccinate decarboxylase	46659.3	2	5.8
	493	IFM1_HUMAN	Interferon-induced transmembrane protein 1; AltName: Full=Interferon-induced protein 17; AltName: Full=Interferon-inducible protein 9-27; AltName: Full=Leu-13 antigen; AltName: CD_antigen=CD225	13964.5	2	12.8
	494	IGSF3_HUMAN	Immunoglobulin superfamily member 3; Short=IgSF3; AltName: Full=Glu-Trp-Ile EWI motif-containing protein 3; Short=EWI-3; Flags: Precursor	135196	2	2
	495	ISOC1_HUMAN	Isochorismatase domain-containing protein 1	32236.7	2	8.7
	496	IST1_HUMAN	IST1 homolog; Short=hIST1; AltName: Full=Putative MAPK-activating protein PM28	39750.5	2	2.7
	497	ITB3_HUMAN	Integrin beta-3; AltName: Full=Platelet membrane glycoprotein IIIa; Short=GPIIIa; AltName: CD_antigen=CD61; Flags: Precursor	87057.9	2	3.6
	498	K1324_HUMAN	UPF0577 protein KIAA1324	111382	2	2.5
	499	K1C13_HUMAN	Keratin, type I cytoskeletal 13; AltName: Full=Cytokeratin-13; Short=CK-13; AltName: Full=Keratin-13; Short=K13	49588.2	2	5
	500	K2C3_HUMAN	Keratin, type II cytoskeletal 3; AltName: Full=65 kDa cytokeratin; AltName: Full=Cytokeratin-3; Short=CK-3; AltName: Full=Keratin-3; Short=K3; AltName: Full=Type-II keratin Kb3	64417	2	3.3
	501	K2C4_HUMAN	Keratin, type II cytoskeletal 4; AltName: Full=Cytokeratin-4; Short=CK-4; AltName: Full=Keratin-4; Short=K4; AltName: Full=Type-II keratin Kb4	57285.3	2	4.3
	502	K6PF_HUMAN	6-phosphofructokinase, muscle type; AltName: Full=Phosphofructo-1-kinase isozyme A; Short=PFK-A; Short=Phosphofructokinase-M; AltName: Full=Phosphofructokinase 1; AltName: Full=Phosphohexokinase	85182.6	2	3.6
	503	LMNA_HUMAN	Prelamin-A/C; Contains: Lamin-A/C; AltName: Full=70 kDa lamin; AltName: Full=Renal carcinoma antigen NY-REN-32; Flags: Precursor	74139.5	2	3.6
	504	LRBA_HUMAN	Lipopolysaccharide-responsive and beige-like anchor protein; AltName: Full=Beige-like protein; AltName: Full=CDC4-like protein	319108	2	0.9
	505	MAP1B_HUMAN	Microtubule-associated protein 1B; Short=MAP-1B; Contains: MAP1 light chain LC1	270634	2	1
	506	MGN_HUMAN	Protein mago nashi homolog	17163.6	2	13
	507	MMSA_HUMAN	Methylmalonate-semialdehyde dehydrogenase [acylating], mitochondrial	57839.8	2	5.6
	508	NEC1_HUMAN	Neuroendocrine convertase 1	84151.6	2	3.6
	509	NEUS_HUMAN	Neuroserpin	46427	2	5.4
	510	OAT_HUMAN	Ornithine aminotransferase, mitochondrial; AltName: Full=Ornithine delta-aminotransferase; AltName: Full=Ornithine--oxo-acid aminotransferase; Contains: Ornithine aminotransferase, hepatic form; Contains: ...	48534.9	2	5
	511	ODPB_HUMAN	Pyruvate dehydrogenase E1 component subunit beta, mitochondrial; Short=PDHE1-B; Flags: Precursor	39233.4	2	4.5
	512	OTUB1_HUMAN	Ubiquitin thioesterase OTUB1; AltName: Full=Deubiquitinating enzyme OTUB1; AltName: Full=OTU domain-containing ubiquitin aldehyde-binding protein 1; AltName: Full=Otubain-1; Short=hOTU1; AltName: Full=Ubiquitin-specific-processing pr...	31284.1	2	7
	513	PARK7_HUMAN	Protein DJ-1; AltName: Full=Oncogene DJ1; AltName: Full=Parkinson disease protein 7; Flags: Precursor	19891.1	2	16.4
	514	PDCD6_HUMAN	Programmed cell death protein 6; AltName: Full=Apoptosis-linked gene 2 protein; AltName: Full=Probable calcium-binding protein ALG-2	21868.5	2	10.5
	515	PEBP1_HUMAN	Phosphatidylethanolamine-binding protein 1; Short=PEBP-1; AltName: Full=HCNPpp; AltName: Full=Neuropolypeptide h3; AltName: Full=Prostatic-binding protein; AltName: Full=Raf kinase inhibitor protein; Short=RKIP; Contains: RecName: Fu...	21056.8	2	12.3
	516	PGM5_HUMAN	Phosphoglucomutase-like protein 5	62225.2	2	4.6
	517	PKP1_HUMAN	Plakophilin-1; AltName: Full=Band 6 protein; Short=B6P	82860.6	2	3.5
	518	PLEC_HUMAN	Plectin; Short=PCN; Short=PLTN; AltName: Full=Hemidesmosomal protein 1; Short=HD1; AltName: Full=Plectin-1	531791	2	0.4
	519	PLXB2_HUMAN	Plexin-B2; AltName: Full=MM1; Flags: Precursor	205127	2	1.5
	520	PPAC_HUMAN	Low molecular weight phosphotyrosine protein phosphatase; Short=LMW-PTP; Short=LMW-PTPase; AltName: Full=Adipocyte acid phosphatase; AltName: Full=Low molecular weight cytosolic acid phosphatase; AltName: Full=Red cell acid phosphata...	18042.5	2	12.7
	521	PPIB_HUMAN	Peptidyl-prolyl cis-trans isomerase B; Short=PPIase B; AltName: Full=CYP-S1; AltName: Full=Cyclophilin B; AltName: Full=Rotamase B; AltName: Full=S-cyclophilin; Short=SCYLP; Flags: Precursor	23742.6	2	12
	522	PPID_HUMAN	Peptidyl-prolyl cis-trans isomerase D	40763.6	2	7.3
	523	PPP5_HUMAN	Serine/threonine-protein phosphatase 5; Short=PP5; AltName: Full=Protein phosphatase T; Short=PP-T; Short=PPT	56878.7	2	5.6
	524	PRDX1_HUMAN	Peroxiredoxin-1; AltName: Full=Natural killer cell-enhancing factor A; Short=NKEF-A; AltName: Full=Proliferation-associated gene protein; Short=PAG; AltName: Full=Thioredoxin peroxidase 2; AltName: Full=Thioredoxin-dependent peroxide...	22110.4	2	5.5
	525	PRDX6_HUMAN	Peroxiredoxin-6; AltName: Full=1-Cys peroxiredoxin; Short=1-Cys PRX; AltName: Full=24 kDa protein; AltName: Full=Acidic calcium-independent phospholipase A2; Short=aiPLA2; AltName: Full=Antioxidant protein 2; AltName: Full=Liver 2D p...	25035	2	12.9
	526	PRS10_HUMAN	26S protease regulatory subunit 10B; AltName: Full=26S proteasome AAA-ATPase subunit RPT4; AltName: Full=Proteasome 26S subunit ATPase 6; AltName: Full=Proteasome subunit p42	44173	2	5.9
	527	PRS6B_HUMAN	26S protease regulatory subunit 6B; AltName: Full=26S proteasome AAA-ATPase subunit RPT3; AltName: Full=MB67-interacting protein; AltName: Full=MIP224; AltName: Full=Proteasome 26S subunit ATPase 4; AltName: Full=Tat-binding protein ...	47366.3	2	5.3
	528	PSA1_HUMAN	Proteasome subunit alpha type-1; AltName: Full=30 kDa prosomal protein; Short=PROS-30; AltName: Full=Macropain subunit C2; AltName: Full=Multicatalytic endopeptidase complex subunit C2; AltName: Full=Proteasome component C2; AltName:...	29555.6	2	9.1
	529	PSA5_HUMAN	Proteasome subunit alpha type-5	26411	2	7.5
	530	PSMD6_HUMAN	26S proteasome non-ATPase regulatory subunit 6; AltName: Full=26S proteasome regulatory subunit RPN7; AltName: Full=26S proteasome regulatory subunit S10; AltName: Full=Breast cancer-associated protein SGA-113M; AltName: Full=Phospho...	45531.4	2	4.4
	531	PUR1_HUMAN	Amidophosphoribosyltransferase; Short=ATase; AltName: Full=Glutamine phosphoribosylpyrophosphate amidotransferase; Short=GPAT; Flags: Precursor	57399	2	4.6
	532	PYRG2_HUMAN	CTP synthase 2; AltName: Full=CTP synthetase 2; AltName: Full=UTP--ammonia ligase 2	65677.6	2	4.1
	533	QOR_HUMAN	Quinone oxidoreductase; AltName: Full=NADPH:quinone reductase; AltName: Full=Zeta-crystallin	35206.6	2	5.8
	534	RAB10_HUMAN	Ras-related protein Rab-10	22540.9	2	11.5
	535	RAB15_HUMAN	Ras-related protein Rab-15	24390.6	2	5.2
	536	RAB8A_HUMAN	Ras-related protein Rab-8A	23668.2	2	9.7
	537	RAB8B_HUMAN	Ras-related protein Rab-8B; Flags: Precursor	23584.1	2	9.7
	538	RAGP1_HUMAN	Ran GTPase-activating protein 1; Short=RanGAP1	63542	2	4.4
	539	RBBP7_HUMAN	Histone-binding protein RBBP7; AltName: Full=Histone acetyltransferase type B subunit 2; AltName: Full=Nucleosome-remodeling factor subunit RBAP46; AltName: Full=Retinoblastoma-binding protein 7; Short=RBBP-7; AltName: Full=Retinobla...	47820.1	2	4.9
	540	RENT1_HUMAN	Regulator of nonsense transcripts 1; AltName: Full=ATP-dependent helicase RENT1; AltName: Full=Nonsense mRNA reducing factor 1; Short=NORF1; AltName: Full=Up-frameshift suppressor 1 homolog; Short=hUpf1	124345	2	1.8
	541	RL11_HUMAN	60S ribosomal protein L11	20252.4	2	13.5
	542	RL14_HUMAN	60S ribosomal protein L14; AltName: Full=CAG-ISL 7	23431.9	2	11.6
	543	RL15_HUMAN	60S ribosomal protein L15	24146.1	2	12.3
	544	RL3_HUMAN	60S ribosomal protein L3; AltName: Full=HIV-1 TAR RNA-binding protein B; Short=TARBP-B	46108.9	2	5.2
	545	RS13_HUMAN	40S ribosomal protein S13	17222.3	2	14.6
	546	RS15A_HUMAN	40S ribosomal protein S15a	14839.5	2	19.2
	547	RS23_HUMAN	40S ribosomal protein S23	15807.6	2	16.1
	548	RS27_HUMAN	40S ribosomal protein S27; AltName: Full=Metallopan-stimulin 1; Short=MPS-1	9461.13	2	15.5
	549	RS3A_HUMAN	40S ribosomal protein S3a; AltName: Full=v-fos transformation effector protein; Short=Fte-1	29944.9	2	8
	550	RS6_HUMAN	40S ribosomal protein S6	28680.7	2	8
	551	SAE2_HUMAN	SUMO-activating enzyme subunit 2; AltName: Full=Anthracycline-associated resistance ARX; AltName: Full=Ubiquitin-like 1-activating enzyme E1B	71223.7	2	3.9
	552	SAR1A_HUMAN	GTP-binding protein SAR1a; AltName: Full=COPII-associated small GTPase	22366.8	2	11.6
	553	SC23A_HUMAN	Protein transport protein Sec23A; AltName: Full=SEC23-related protein A	86160.8	2	3
	554	SCFD1_HUMAN	Sec1 family domain-containing protein 1; AltName: Full=SLY1 homolog; Short=Sly1p; AltName: Full=Syntaxin-binding protein 1-like 2	72379.9	2	4.5
	555	SDCB2_HUMAN	Syntenin-2	31593.8	2	6.8
	556	SEC13_HUMAN	Protein SEC13 homolog; AltName: Full=SEC13-like protein 1; AltName: Full=SEC13-related protein	35540.5	2	8.1
	557	SEPT8_HUMAN	Septin-8	55756.3	2	4.1
	558	SERPH_HUMAN	Serpin H1; AltName: Full=47 kDa heat shock protein; AltName: Full=Arsenic-transactivated protein 3; Short=AsTP3; AltName: Full=Cell proliferation-inducing gene 14 protein; AltName: Full=Collagen-binding protein; Short=Colligin; AltNa...	46440.6	2	6.2
	559	SNP23_HUMAN	Synaptosomal-associated protein 23; Short=SNAP-23; AltName: Full=Vesicle-membrane fusion protein SNAP-23	23354.1	2	12.3
	560	SPB5_HUMAN	Serpin B5; AltName: Full=Maspin; AltName: Full=Peptidase inhibitor 5; Short=PI-5	42100.3	2	7.5
	561	SPTN1_HUMAN	Spectrin alpha chain, non-erythrocytic 1	284539	2	0.9
	562	STAT1_HUMAN	Signal transducer and activator of transcription 1-alpha/beta	87334.8	2	1.7
	563	STX1A_HUMAN	Syntaxin-1A	33023.4	2	8
	564	STX4_HUMAN	Syntaxin-4; AltName: Full=Renal carcinoma antigen NY-REN-31	34179.9	2	6.7
	565	STX7_HUMAN	Syntaxin-7	29815.6	2	11.9
	566	SYEP_HUMAN	Bifunctional aminoacyl-tRNA synthetase; AltName: Full=Cell proliferation-inducing gene 32 protein; Includes: Glutamyl-tRNA synthetase; AltName: Full=Glutamate--tRNA ligase; Short=GluRS; Includes: Prolyl-tR...	170591	2	1.7
	567	SYFB_HUMAN	Phenylalanyl-tRNA synthetase beta chain; AltName: Full=Phenylalanine--tRNA ligase beta chain; Short=PheRS	66115.6	2	3.6
	568	SYT1_HUMAN	Synaptotagmin-1	47573.1	2	5.2
	569	SYVC_HUMAN	Valyl-tRNA synthetase; AltName: Full=Protein G7a; AltName: Full=Valine--tRNA ligase; Short=ValRS	140476	2	2.1
	570	TAGL2_HUMAN	Transgelin-2; AltName: Full=SM22-alpha homolog	22391.5	2	6
	571	TAOK3_HUMAN	Serine/threonine-protein kinase TAO3; AltName: Full=Cutaneous T-cell lymphoma-associated antigen HD-CL-09; Short=CTCL-associated antigen HD-CL-09; AltName: Full=Dendritic cell-derived protein kinase; AltName: Full=JNK/SAPK-inhibitory...	105406	2	2.3
	572	TCPZ_HUMAN	T-complex protein 1 subunit zeta; Short=TCP-1-zeta; AltName: Full=Acute morphine dependence-related protein 2; AltName: Full=CCT-zeta-1; AltName: Full=HTR3; AltName: Full=Tcp20	58024.2	2	5.5
	573	TEBP_HUMAN	Prostaglandin E synthase 3; AltName: Full=Cytosolic prostaglandin E2 synthase; Short=cPGES; AltName: Full=Hsp90 co-chaperone; AltName: Full=Progesterone receptor complex p23; AltName: Full=Telomerase-binding protein p23	18697.4	2	14.4
	574	THIC_HUMAN	Acetyl-CoA acetyltransferase, cytosolic; AltName: Full=Acetyl-CoA transferase-like protein; AltName: Full=Cytosolic acetoacetyl-CoA thiolase	41350.8	2	3.8
	575	THIL_HUMAN	Acetyl-CoA acetyltransferase, mitochondrial; AltName: Full=Acetoacetyl-CoA thiolase; AltName: Full=T2; Flags: Precursor	45199.6	2	5.9
	576	THOP1_HUMAN	Thimet oligopeptidase; AltName: Full=Endopeptidase 24.15; AltName: Full=MP78	78839.8	2	2.8
	577	THTR_HUMAN	Thiosulfate sulfurtransferase; AltName: Full=Rhodanese	33428.9	2	8.1
	578	TINAL_HUMAN	Tubulointerstitial nephritis antigen-like	52387.4	2	5.6
	579	TMED7_HUMAN	Transmembrane emp24 domain-containing protein 7; Flags: Precursor	25171.6	2	8.5
	580	TRFL_HUMAN	Lactotransferrin; Short=Lactoferrin; AltName: Full=Talalactoferrin; Contains: Kaliocin-1; Contains: Lactoferroxin-A; Contains: Lactoferroxin-B; Contains: Lactoferroxin-C; Flags:...	78182	2	3
	581	TRFM_HUMAN	Melanotransferrin; AltName: Full=Melanoma-associated antigen p97; AltName: CD_antigen=CD228; Flags: Precursor	80214.6	2	3.1
	582	TS101_HUMAN	Tumor susceptibility gene 101 protein; AltName: Full=ESCRT-I complex subunit TSG101	43944.3	2	5.6
	583	UAP1L_HUMAN	UDP-N-acetylhexosamine pyrophosphorylase-like protein 1	57030.3	2	4.3
	584	UB2V1_HUMAN	Ubiquitin-conjugating enzyme E2 variant 1	16495	2	15
	585	UBC12_HUMAN	NEDD8-conjugating enzyme Ubc12; AltName: Full=NEDD8 carrier protein; AltName: Full=NEDD8 protein ligase; AltName: Full=Ubiquitin-conjugating enzyme E2 M	20900	2	6.6
	586	UBE2N_HUMAN	Ubiquitin-conjugating enzyme E2 N; AltName: Full=Bendless-like ubiquitin-conjugating enzyme; AltName: Full=Ubc13; AltName: Full=Ubiquitin carrier protein N; AltName: Full=Ubiquitin-protein ligase N	17137.8	2	19.7
	587	UROK_HUMAN	Urokinase-type plasminogen activator	48507.4	2	6.7
	588	USO1_HUMAN	General vesicular transport factor p115; AltName: Full=Protein USO1 homolog; AltName: Full=Transcytosis-associated protein; Short=TAP; AltName: Full=Vesicle-docking protein	107895	2	2.8
	589	VATG1_HUMAN	V-type proton ATPase subunit G 1; Short=V-ATPase subunit G 1; AltName: Full=V-ATPase 13 kDa subunit 1; AltName: Full=Vacuolar proton pump subunit G 1; AltName: Full=Vacuolar proton pump subunit M16	13757.5	2	13.6
	590	VATH_HUMAN	V-type proton ATPase subunit H; Short=V-ATPase subunit H; AltName: Full=Nef-binding protein 1; Short=NBP1; AltName: Full=Protein VMA13 homolog; AltName: Full=V-ATPase 50/57 kDa subunits; AltName: Full=Vacuolar proton pump subunit H; ...	55883.1	2	5
	591	VIME_HUMAN	Vimentin	53651.7	2	5.2
	592	1B73_HUMAN	HLA class I histocompatibility antigen, B-73 alpha chain; AltName: Full=MHC class I antigen B*73; Flags: Precursor	40435.2	1	3.6
	593	6PGL_HUMAN	6-phosphogluconolactonase; Short=6PGL	27546.9	1	4.3
	594	ACADS_HUMAN	Short-chain specific acyl-CoA dehydrogenase, mitochondrial	44297.2	1	3.2
	595	ACOT1_HUMAN	Acyl-coenzyme A thioesterase 1; Short=Acyl-CoA thioesterase 1; AltName: Full=CTE-I; AltName: Full=CTE-Ib; AltName: Full=Inducible cytosolic acyl-coenzyme A thioester hydrolase; AltName: Full=Long chain acyl-CoA thioester hydrolase; S...	46277.4	1	2.6
	596	ADK_HUMAN	Adenosine kinase; Short=AK; AltName: Full=Adenosine 5'-phosphotransferase	40545.4	1	2.8
	597	AINX_HUMAN	Alpha-internexin	55390.7	1	2
	598	AL1L1_HUMAN	Aldehyde dehydrogenase family 1 member L1; AltName: Full=Cytosolic 10-formyltetrahydrofolate dehydrogenase; Short=10-FTHFDH; Short=FDH	98829.3	1	1.2
	599	ALDOC_HUMAN	Fructose-bisphosphate aldolase C; AltName: Full=Brain-type aldolase	39455.9	1	3.8
	600	AMPD2_HUMAN	AMP deaminase 2	100688	1	1.5
	601	ANXA8_HUMAN	Annexin A8; AltName: Full=Annexin VIII; AltName: Full=Annexin-8; AltName: Full=Vascular anticoagulant-beta; Short=VAC-beta	36881	1	3.4
	602	AP1S1_HUMAN	AP-1 complex subunit sigma-1A; AltName: Full=Adapter-related protein complex 1 sigma-1A subunit; AltName: Full=Adaptor protein complex AP-1 sigma-1A subunit; AltName: Full=Clathrin assembly protein complex 1 sigma-1A small chain; Alt...	18733	1	5.7
	603	AP1S2_HUMAN	AP-1 complex subunit sigma-2; AltName: Full=Adapter-related protein complex 1 sigma-1B subunit; AltName: Full=Adaptor protein complex AP-1 sigma-1B subunit; AltName: Full=Clathrin assembly protein complex 1 sigma-1B small chain; AltN...	18614.8	1	5.7
	604	ARC1A_HUMAN	Actin-related protein 2/3 complex subunit 1A	41569.3	1	4.6
	605	ARGI2_HUMAN	Arginase-2, mitochondrial	38577.9	1	4.2
	606	ARL1_HUMAN	ADP-ribosylation factor-like protein 1	20417.5	1	6.1
	607	ARL3_HUMAN	ADP-ribosylation factor-like protein 3	20455.5	1	6
	608	ARL8B_HUMAN	ADP-ribosylation factor-like protein 8B; AltName: Full=ADP-ribosylation factor-like protein 10C; AltName: Full=Novel small G protein indispensable for equal chromosome segregation 1	21539	1	4.8
	609	ARLY_HUMAN	Argininosuccinate lyase; Short=ASAL; AltName: Full=Arginosuccinase	51658	1	1.9
	610	ARP5_HUMAN	Actin-related protein 5; Short=hARP5; AltName: Full=Sarcoma antigen NY-SAR-16	68297.5	1	1.5
	611	ARP5L_HUMAN	Actin-related protein 2/3 complex subunit 5-like protein; AltName: Full=Arp2/3 complex 16 kDa subunit 2; Short=ARC16-2	16941.2	1	7.8
	612	ARPC3_HUMAN	Actin-related protein 2/3 complex subunit 3; AltName: Full=Arp2/3 complex 21 kDa subunit; Short=p21-ARC	20546.7	1	6.2
	613	ARPC5_HUMAN	Actin-related protein 2/3 complex subunit 5; AltName: Full=Arp2/3 complex 16 kDa subunit; Short=p16-ARC	16320.4	1	7.9
	614	AT1B2_HUMAN	Sodium/potassium-transporting ATPase subunit beta-2	33367.1	1	6.2
	615	B2MG_HUMAN	Beta-2-microglobulin; Contains: Beta-2-microglobulin form pI 5.3; Flags: Precursor	13714.6	1	8.4
	616	B3AT_HUMAN	Band 3 anion transport protein; AltName: Full=Anion exchange protein 1; Short=AE 1; Short=Anion exchanger 1; AltName: Full=Solute carrier family 4 member 1; AltName: CD_antigen=CD233	101792	1	1
	617	B3GN1_HUMAN	N-acetyllactosaminide beta-1,3-N-acetylglucosaminyltransferase	47119.1	1	3.9
	618	BCCIP_HUMAN	BRCA2 and CDKN1A-interacting protein; AltName: Full=P21- and CDK-associated protein 1; AltName: Full=Protein TOK-1	35979.5	1	2.5
	619	BDH2_HUMAN	3-hydroxybutyrate dehydrogenase type 2; AltName: Full=Dehydrogenase/reductase SDR family member 6; AltName: Full=Oxidoreductase UCPA; AltName: Full=R-beta-hydroxybutyrate dehydrogenase	26723.8	1	4.9
	620	BIEA_HUMAN	Biliverdin reductase A; Short=BVR A; AltName: Full=Biliverdin-IX alpha-reductase; Flags: Precursor	33428.5	1	3.4
	621	BLMH_HUMAN	Bleomycin hydrolase; Short=BH; Short=BLM hydrolase; Short=BMH	52562.2	1	3.5
	622	BPHL_HUMAN	Valacyclovir hydrolase	32542.6	1	3.4
	623	BPNT1_HUMAN	3'(2'),5'-bisphosphate nucleotidase 1; AltName: Full=Bisphosphate 3'-nucleotidase 1; AltName: Full=PAP-inositol-1,4-phosphatase; Short=PIP	33392.3	1	3.6
	624	BROX_HUMAN	BRO1 domain-containing protein BROX; AltName: Full=BRO1 domain- and CAAX motif-containing protein; Flags: Precursor	46476.1	1	2.7
	625	CA123_HUMAN	UPF0587 protein C1orf123	18048.4	1	5
	626	CAD13_HUMAN	Cadherin-13; AltName: Full=Heart cadherin; Short=H-cadherin; AltName: Full=P105; AltName: Full=Truncated cadherin; Short=T-cad; Short=T-cadherin; Flags: Precursor	78286.9	1	1.7
	627	CALL5_HUMAN	Calmodulin-like protein 5; AltName: Full=Calmodulin-like skin protein	15892.5	1	9.6
	628	CALR_HUMAN	Calreticulin; AltName: Full=CRP55; AltName: Full=Calregulin; AltName: Full=Endoplasmic reticulum resident protein 60; Short=ERp60; AltName: Full=HACBP; AltName: Full=grp60; Flags: Precursor	48141.6	1	3.1
	629	CALX_HUMAN	Calnexin; AltName: Full=IP90; AltName: Full=Major histocompatibility complex class I antigen-binding protein p88; AltName: Full=p90; Flags: Precursor	67568.3	1	1.5
	630	CAP2_HUMAN	Adenylyl cyclase-associated protein 2; Short=CAP 2	52824	1	3.1
	631	CASP8_HUMAN	Caspase-8	55391.1	1	1.9
	632	CASPE_HUMAN	Caspase-14; Short=CASP-14; Contains: Caspase-14 subunit p19; Contains: Caspase-14 subunit p10; Flags: Precursor	27679.5	1	4.5
	633	CBPD_HUMAN	Carboxypeptidase D; AltName: Full=Metallocarboxypeptidase D; AltName: Full=gp180; Flags: Precursor	152931	1	0.7
	634	CBPE_HUMAN	Carboxypeptidase E	53150.7	1	2.1
	635	CBR1_HUMAN	Carbonyl reductase [NADPH] 1; AltName: Full=15-hydroxyprostaglandin dehydrogenase [NADP+]; AltName: Full=NADPH-dependent carbonyl reductase 1; AltName: Full=Prostaglandin 9-ketoreductase; AltName: Full=Prostaglandin-E(2) 9-reductase	30374.9	1	5.1
	636	CD151_HUMAN	CD151 antigen; AltName: Full=GP27; AltName: Full=Membrane glycoprotein SFA-1; AltName: Full=Platelet-endothelial tetraspan antigen 3; Short=PETA-3; AltName: Full=Tetraspanin-24; Short=Tspan-24; AltName: CD_antigen=CD151	28295.1	1	3.6
	637	CD44_HUMAN	CD44 antigen; AltName: Full=CDw44; AltName: Full=Epican; AltName: Full=Extracellular matrix receptor III; Short=ECMR-III; AltName: Full=GP90 lymphocyte homing/adhesion receptor; AltName: Full=HUTCH-I; AltName: Full=Heparan sulfate pr...	81537.6	1	1.8
	638	CD81_HUMAN	CD81 antigen; AltName: Full=26 kDa cell surface protein TAPA-1; AltName: Full=Target of the antiproliferative antibody 1; AltName: Full=Tetraspanin-28; Short=Tspan-28; AltName: CD_antigen=CD81	25809.4	1	8.5
	639	CDCP1_HUMAN	CUB domain-containing protein 1	92931.8	1	1.1
	640	CDK1_HUMAN	Cyclin-dependent kinase 1; Short=CDK1; AltName: Full=Cell division control protein 2 homolog; AltName: Full=Cell division protein kinase 1; AltName: Full=p34 protein kinase	34095.5	1	4
	641	CELR2_HUMAN	Cadherin EGF LAG seven-pass G-type receptor 2; AltName: Full=Cadherin family member 10; AltName: Full=Epidermal growth factor-like protein 2; Short=EGF-like protein 2; AltName: Full=Flamingo homolog 3; AltName: Full=Multiple epiderma...	317453	1	0.4
	642	CHIP_HUMAN	E3 ubiquitin-protein ligase CHIP; AltName: Full=Antigen NY-CO-7; AltName: Full=CLL-associated antigen KW-8; AltName: Full=Carboxy terminus of Hsp70-interacting protein; AltName: Full=STIP1 homology and U box-containing protein 1	34856.2	1	3.6
	643	CHM2B_HUMAN	Charged multivesicular body protein 2b; AltName: Full=CHMP2.5; AltName: Full=Chromatin-modifying protein 2b; Short=CHMP2b; AltName: Full=Vacuolar protein sorting-associated protein 2-2; Short=Vps2-2; Short=hVps2-2	23906.6	1	4.7
	644	CHM4A_HUMAN	Charged multivesicular body protein 4a; AltName: Full=Chromatin-modifying protein 4a; Short=CHMP4a; AltName: Full=SNF7 homolog associated with Alix-2; AltName: Full=SNF7-1; Short=hSnf-1; AltName: Full=Vacuolar protein sorting-associa...	25098.3	1	6.3
	645	CHP1_HUMAN	Calcium-binding protein p22; AltName: Full=Calcineurin B homolog; AltName: Full=Calcineurin homologous protein; AltName: Full=Calcium-binding protein CHP	22456.2	1	6.2
	646	CHRD1_HUMAN	Cysteine and histidine-rich domain-containing protein 1; AltName: Full=CHORD domain-containing protein 1; Short=CHORD-containing protein 1; Short=CHP-1; AltName: Full=Protein morgana	37489.8	1	4.5
	647	CLD1_HUMAN	Claudin-1	22743.8	1	7.1
	648	CNDP2_HUMAN	Cytosolic non-specific dipeptidase; AltName: Full=CNDP dipeptidase 2; AltName: Full=Glutamate carboxypeptidase-like protein 1; AltName: Full=Peptidase A	52878.5	1	2.3
	649	CNN1_HUMAN	Calponin-1	33170.5	1	3.7
	650	CO3_HUMAN	Complement C3; AltName: Full=C3 and PZP-like alpha-2-macroglobulin domain-containing protein 1; Contains: Complement C3 beta chain; Contains: Complement C3 alpha chain; Contains: C3a anaphyla...	187148	1	0.5
	651	CO9_HUMAN	Complement component C9; Contains: Complement component C9a; Contains: Complement component C9b; Flags: Precursor	63173.4	1	2.1
	652	COEA1_HUMAN	Collagen alpha-1(XIV) chain	193516	1	0.5
	653	COHA1_HUMAN	Collagen alpha-1(XVII) chain	150419	1	0.6
	654	COR1C_HUMAN	Coronin-1C; AltName: Full=Coronin-3; AltName: Full=hCRNN4	53249.1	1	2.5
	655	COTL1_HUMAN	Coactosin-like protein	15945	1	7
	656	CPNE3_HUMAN	Copine-3; AltName: Full=Copine III	60130.7	1	1.7
	657	CPSF5_HUMAN	Cleavage and polyadenylation specificity factor subunit 5; AltName: Full=Cleavage and polyadenylation specificity factor 25 kDa subunit; Short=CFIm25; Short=CPSF 25 kDa subunit; AltName: Full=Nucleoside diphosphate-linked moiety X mo...	26227.3	1	4
	658	CSAD_HUMAN	Cysteine sulfinic acid decarboxylase	55023.3	1	2.6
	659	CSN7A_HUMAN	COP9 signalosome complex subunit 7a	30276.6	1	4.4
	660	CTBP1_HUMAN	C-terminal-binding protein 1; Short=CtBP1	47535.3	1	2.5
	661	CUL1_HUMAN	Cullin-1; Short=CUL-1	89678.6	1	1.2
	662	CUL4A_HUMAN	Cullin-4A; Short=CUL-4A	87680.3	1	1.3
	663	CXB2_HUMAN	Gap junction beta-2 protein	26215.1	1	5.8
	664	DDAH2_HUMAN	N(G),N(G)-dimethylarginine dimethylaminohydrolase 2; Short=DDAH-2; Short=Dimethylarginine dimethylaminohydrolase 2; AltName: Full=DDAHII; AltName: Full=Dimethylargininase-2; AltName: Full=Protein G6a; AltName: Full=S-phase protein	29643.9	1	4.9
	665	DECR_HUMAN	2,4-dienoyl-CoA reductase, mitochondrial; AltName: Full=2,4-dienoyl-CoA reductase [NADPH]; Short=4-enoyl-CoA reductase [NADPH]; Flags: Precursor	36067.7	1	3.9
	666	DHE3_HUMAN	Glutamate dehydrogenase 1, mitochondrial; Short=GDH 1; Flags: Precursor	61397.9	1	2.2
	667	DHR11_HUMAN	Dehydrogenase/reductase SDR family member 11; Flags: Precursor	28308.3	1	5
	668	DHX15_HUMAN	Putative pre-mRNA-splicing factor ATP-dependent RNA helicase DHX15; AltName: Full=ATP-dependent RNA helicase #46; AltName: Full=DEAH box protein 15	90932.9	1	1.5
	669	DHX9_HUMAN	ATP-dependent RNA helicase A; AltName: Full=DEAH box protein 9; AltName: Full=Nuclear DNA helicase II; Short=NDH II	140959	1	0.8
	670	DLG1_HUMAN	Disks large homolog 1; AltName: Full=Synapse-associated protein 97; Short=SAP-97; Short=SAP97; AltName: Full=hDlg	100455	1	1.3
	671	DNJA2_HUMAN	DnaJ homolog subfamily A member 2; AltName: Full=Cell cycle progression restoration gene 3 protein; AltName: Full=Dnj3; Short=Dj3; AltName: Full=HIRA-interacting protein 4; AltName: Full=Renal carcinoma antigen NY-REN-14; Flags: Prec...	45745.6	1	3.2
	672	DNPEP_HUMAN	Aspartyl aminopeptidase	52428.4	1	2.5
	673	DRG2_HUMAN	Developmentally-regulated GTP-binding protein 2; Short=DRG-2	40746.5	1	3
	674	DSG1_HUMAN	Desmoglein-1; AltName: Full=Cadherin family member 4; AltName: Full=Desmosomal glycoprotein 1; Short=DG1; Short=DGI; AltName: Full=Pemphigus foliaceus antigen; Flags: Precursor	113748	1	1.5
	675	E2AK3_HUMAN	Eukaryotic translation initiation factor 2-alpha kinase 3	125216	1	0.8
	676	ECHB_HUMAN	Trifunctional enzyme subunit beta, mitochondrial; AltName: Full=TP-beta; Includes: 3-ketoacyl-CoA thiolase; AltName: Full=Acetyl-CoA acyltransferase; AltName: Full=Beta-ketothiolase; Flags: Precursor	51294.5	1	2.7
	677	EF1B_HUMAN	Elongation factor 1-beta; Short=EF-1-beta	24763.7	1	5.8
	678	EF1D_HUMAN	Elongation factor 1-delta; Short=EF-1-delta; AltName: Full=Antigen NY-CO-4	31121.8	1	4.3
	679	EIF2A_HUMAN	Eukaryotic translation initiation factor 2A; Short=eIF-2A; AltName: Full=65 kDa eukaryotic translation initiation factor 2A	64990.1	1	1.7
	680	EIF3B_HUMAN	Eukaryotic translation initiation factor 3 subunit B; Short=eIF3b; AltName: Full=Eukaryotic translation initiation factor 3 subunit 9; AltName: Full=Prt1 homolog; Short=hPrt1; AltName: Full=eIF-3-eta; AltName: Full=eIF3 p110; AltName...	92481.6	1	1.6
	681	EIF3C_HUMAN	Eukaryotic translation initiation factor 3 subunit C; Short=eIF3c; AltName: Full=Eukaryotic translation initiation factor 3 subunit 8; AltName: Full=eIF3 p110	105344	1	1.1
	682	EIF3D_HUMAN	Eukaryotic translation initiation factor 3 subunit D; Short=eIF3d; AltName: Full=Eukaryotic translation initiation factor 3 subunit 7; AltName: Full=eIF-3-zeta; AltName: Full=eIF3 p66	63972.8	1	2
	683	EIF3L_HUMAN	Eukaryotic translation initiation factor 3 subunit L; Short=eIF3l; AltName: Full=Eukaryotic translation initiation factor 3 subunit 6-interacting protein; AltName: Full=Eukaryotic translation initiation factor 3 subunit E-interacting...	66727	1	2.8
	684	EIF3M_HUMAN	Eukaryotic translation initiation factor 3 subunit M; Short=eIF3m; AltName: Full=Fetal lung protein B5; Short=hFL-B5; AltName: Full=PCI domain-containing protein 1	42502.9	1	2.7
	685	ELAV1_HUMAN	ELAV-like protein 1; AltName: Full=Hu-antigen R; Short=HuR	36091.9	1	3.4
	686	EMAL2_HUMAN	Echinoderm microtubule-associated protein-like 2; Short=EMAP-2; Short=HuEMAP-2	70678.8	1	2.2
	687	EPDR1_HUMAN	Mammalian ependymin-related protein 1	25437.1	1	4.9
	688	EPHB4_HUMAN	Ephrin type-B receptor 4; AltName: Full=Tyrosine-protein kinase TYRO11; AltName: Full=Tyrosine-protein kinase receptor HTK; Flags: Precursor	108270	1	1.1
	689	EPMIP_HUMAN	EPM2A-interacting protein 1	70369.6	1	2.1
	690	ERAP1_HUMAN	Endoplasmic reticulum aminopeptidase 1	107235	1	1.4
	691	ERF1_HUMAN	Eukaryotic peptide chain release factor subunit 1	49030.9	1	3
	692	ERO1A_HUMAN	ERO1-like protein alpha	54392.7	1	3
	693	F115A_HUMAN	Protein FAM115A	102126	1	1.1
	694	FA49B_HUMAN	Protein FAM49B; AltName: Full=L1	36748	1	4
	695	FCL_HUMAN	GDP-L-fucose synthase; AltName: Full=GDP-4-keto-6-deoxy-D-mannose-3,5-epimerase-4-reductase; AltName: Full=Protein FX; AltName: Full=Red cell NADP(H)-binding protein; AltName: Full=Short-chain dehydrogenase/reductase family 4E member 1	35892.7	1	3.7
	696	FERM1_HUMAN	Fermitin family homolog 1; AltName: Full=Kindlerin; AltName: Full=Kindlin syndrome protein; AltName: Full=Kindlin-1; AltName: Full=Unc-112-related protein 1	77436.8	1	1.5
	697	FIBG_HUMAN	Fibrinogen gamma chain; Flags: Precursor	51511.7	1	2
	698	FILA2_HUMAN	Filaggrin-2; Short=FLG-2; AltName: Full=Intermediate filament-associated and psoriasis-susceptibility protein; Short=Ifapsoriasin	248073	1	0.5
	699	FIS1_HUMAN	Mitochondrial fission 1 protein; AltName: Full=FIS1 homolog; Short=hFis1; AltName: Full=Tetratricopeptide repeat protein 11; Short=TPR repeat protein 11	16937.7	1	8.6
	700	FKB11_HUMAN	Peptidyl-prolyl cis-trans isomerase FKBP11	22180.4	1	5
	701	FKBP2_HUMAN	Peptidyl-prolyl cis-trans isomerase FKBP2	15649.3	1	8.5
	702	FKBP4_HUMAN	Peptidyl-prolyl cis-trans isomerase FKBP4; Short=PPIase FKBP4; AltName: Full=51 kDa FK506-binding protein; Short=FKBP51; AltName: Full=52 kDa FK506-binding protein; Short=52 kDa FKBP; Short=FKBP-52; AltName: Full=59 kDa immunophilin;...	51804.6	1	1.7
	703	FLOT2_HUMAN	Flotillin-2; AltName: Full=Epidermal surface antigen; Short=ESA; AltName: Full=Membrane component chromosome 17 surface marker 1	47064.2	1	3.3
	704	FRIH_HUMAN	Ferritin heavy chain; Short=Ferritin H subunit; AltName: Full=Cell proliferation-inducing gene 15 protein	21225.7	1	7.1
	705	GALK1_HUMAN	Galactokinase; AltName: Full=Galactose kinase	42272.2	1	3.3
	706	GALK2_HUMAN	N-acetylgalactosamine kinase	50378.3	1	1.7
	707	GBG2_HUMAN	Guanine nucleotide-binding protein G(I)/G(S)/G(O) subunit gamma-2; AltName: Full=G gamma-I; Flags: Precursor	7850.14	1	16.9
	708	GLYM_HUMAN	Serine hydroxymethyltransferase, mitochondrial; Short=SHMT; AltName: Full=Glycine hydroxymethyltransferase; AltName: Full=Serine methylase; Flags: Precursor	55993	1	2.2
	709	GMPPA_HUMAN	Mannose-1-phosphate guanyltransferase alpha; AltName: Full=GDP-mannose pyrophosphorylase A; AltName: Full=GTP-mannose-1-phosphate guanylyltransferase alpha	46291.2	1	2.4
	710	GMPPB_HUMAN	Mannose-1-phosphate guanyltransferase beta; AltName: Full=GDP-mannose pyrophosphorylase B; AltName: Full=GTP-mannose-1-phosphate guanylyltransferase beta	39834.4	1	3.1
	711	GNPI2_HUMAN	Glucosamine-6-phosphate isomerase 2; AltName: Full=Glucosamine-6-phosphate deaminase 2; Short=GNPDA 2; Short=GlcN6P deaminase 2; AltName: Full=Glucosamine-6-phosphate isomerase SB52	31084.7	1	4.3
	712	GSHR_HUMAN	Glutathione reductase, mitochondrial; Short=GR; Short=GRase; Flags: Precursor	56257	1	2.3
	713	GTR3_HUMAN	Solute carrier family 2, facilitated glucose transporter member 3; AltName: Full=Glucose transporter type 3, brain; Short=GLUT-3	53924.3	1	1.8
	714	GUAD_HUMAN	Guanine deaminase; Short=Guanase; Short=Guanine aminase; AltName: Full=Guanine aminohydrolase; Short=GAH; AltName: Full=p51-nedasin	51003	1	2.6
	715	H1X_HUMAN	Histone H1x	22487.1	1	5.6
	716	HBB_HUMAN	Hemoglobin subunit beta; AltName: Full=Beta-globin; AltName: Full=Hemoglobin beta chain; Contains: LVV-hemorphin-7	15998.4	1	6.8
	717	HCD2_HUMAN	3-hydroxyacyl-CoA dehydrogenase type-2; AltName: Full=17-beta-hydroxysteroid dehydrogenase 10; Short=17-beta-HSD 10; AltName: Full=3-hydroxy-2-methylbutyryl-CoA dehydrogenase; AltName: Full=3-hydroxyacyl-CoA dehydrogenase type II; Al...	26923.1	1	4.6
	718	HEMO_HUMAN	Hemopexin; AltName: Full=Beta-1B-glycoprotein; Flags: Precursor	51676.4	1	2.8
	719	HIBCH_HUMAN	3-hydroxyisobutyryl-CoA hydrolase, mitochondrial; AltName: Full=3-hydroxyisobutyryl-coenzyme A hydrolase; Short=HIB-CoA hydrolase; Short=HIBYL-CoA-H; Flags: Precursor	43482.3	1	2.8
	720	HNRH1_HUMAN	Heterogeneous nuclear ribonucleoprotein H; Short=hnRNP H; Contains: Heterogeneous nuclear ribonucleoprotein H, N-terminally processed	49229.5	1	3.6
	721	HNRPL_HUMAN	Heterogeneous nuclear ribonucleoprotein L; Short=hnRNP L	64132.8	1	1.9
	722	HNRPQ_HUMAN	Heterogeneous nuclear ribonucleoprotein Q; Short=hnRNP Q; AltName: Full=Glycine- and tyrosine-rich RNA-binding protein; Short=GRY-RBP; AltName: Full=NS1-associated protein 1; AltName: Full=Synaptotagmin-binding, cytoplasmic RNA-inter...	69602.6	1	2.1
	723	HNRPR_HUMAN	Heterogeneous nuclear ribonucleoprotein R; Short=hnRNP R	70943.1	1	2.1
	724	HORN_HUMAN	Hornerin	282390	1	0.6
	725	HPRT_HUMAN	Hypoxanthine-guanine phosphoribosyltransferase; Short=HGPRT; Short=HGPRTase	24579.4	1	6
	726	HPT_HUMAN	Haptoglobin; Contains: Haptoglobin alpha chain; Contains: Haptoglobin beta chain; Flags: Precursor	45205.3	1	2.2
	727	HSP13_HUMAN	Heat shock 70 kDa protein 13	51927.5	1	1.9
	728	HTAI2_HUMAN	Oxidoreductase HTATIP2; AltName: Full=30 kDa HIV-1 TAT-interacting protein; AltName: Full=HIV-1 TAT-interactive protein 2	27049	1	5.4
	729	HUWE1_HUMAN	E3 ubiquitin-protein ligase HUWE1; AltName: Full=ARF-binding protein 1; Short=ARF-BP1; AltName: Full=HECT, UBA and WWE domain-containing protein 1; AltName: Full=Homologous to E6AP carboxyl terminus homologous protein 9; Short=HectH9...	481891	1	0.5
	730	ICLN_HUMAN	Methylosome subunit pICln	26215.3	1	5.5
	731	IDI1_HUMAN	Isopentenyl-diphosphate Delta-isomerase 1; AltName: Full=Isopentenyl pyrophosphate isomerase 1; Short=IPP isomerase 1; Short=IPPI1	26319.2	1	5.3
	732	IF2A_HUMAN	Eukaryotic translation initiation factor 2 subunit 1; AltName: Full=Eukaryotic translation initiation factor 2 subunit alpha; Short=eIF-2-alpha; Short=eIF-2A; Short=eIF-2alpha	36112.2	1	3.8
	733	IF2B_HUMAN	Eukaryotic translation initiation factor 2 subunit 2; AltName: Full=Eukaryotic translation initiation factor 2 subunit beta; Short=eIF-2-beta	38388.4	1	3
	734	IGHA1_HUMAN	Ig alpha-1 chain C region	37654.7	1	2.8
	735	JAM1_HUMAN	Junctional adhesion molecule A; Short=JAM-A; AltName: Full=Junctional adhesion molecule 1; Short=JAM-1; AltName: Full=Platelet F11 receptor; AltName: Full=Platelet adhesion molecule 1; Short=PAM-1; AltName: CD_antigen=CD321; Flags: P...	32583.2	1	4.3
	736	KAD1_HUMAN	Adenylate kinase isoenzyme 1; Short=AK 1; AltName: Full=ATP-AMP transphosphorylase 1; AltName: Full=Myokinase	21634.8	1	6.2
	737	KAP0_HUMAN	cAMP-dependent protein kinase type I-alpha regulatory subunit; AltName: Full=Tissue-specific extinguisher 1; Short=TSE1	42981.7	1	2.9
	738	KCC2A_HUMAN	Calcium/calmodulin-dependent protein kinase type II subunit alpha	54087.7	1	2.3
	739	KCRB_HUMAN	Creatine kinase B-type; AltName: Full=B-CK; AltName: Full=Creatine kinase B chain	42644.3	1	2.9
	740	KGUA_HUMAN	Guanylate kinase; AltName: Full=GMP kinase	21725.6	1	8.1
	741	KPCB_HUMAN	Protein kinase C beta type; Short=PKC-B; Short=PKC-beta	76869	1	1.8
	742	KR111_HUMAN	Keratin-associated protein 11-1; AltName: Full=High sulfur keratin-associated protein 11.1	17085.4	1	6.7
	743	LCMT1_HUMAN	Leucine carboxyl methyltransferase 1	38379.1	1	3
	744	LEG1_HUMAN	Galectin-1; Short=Gal-1; AltName: Full=14 kDa laminin-binding protein; Short=HLBP14; AltName: Full=14 kDa lectin; AltName: Full=Beta-galactoside-binding lectin L-14-I; AltName: Full=Galaptin; AltName: Full=HBL; AltName: Full=HPL; Alt...	14715.7	1	13.3
	745	LEG7_HUMAN	Galectin-7; Short=Gal-7; AltName: Full=HKL-14; AltName: Full=PI7; AltName: Full=p53-induced gene 1 protein	15075.1	1	8.1
	746	LFG3_HUMAN	Protein lifeguard 3	34607.5	1	4.5
	747	LMAN1_HUMAN	Protein ERGIC-53; AltName: Full=ER-Golgi intermediate compartment 53 kDa protein; AltName: Full=Gp58; AltName: Full=Intracellular mannose-specific lectin MR60; AltName: Full=Lectin mannose-binding 1; Flags: Precursor	57549	1	2.4
	748	LRC15_HUMAN	Leucine-rich repeat-containing protein 15; AltName: Full=Leucine-rich repeat protein induced by beta-amyloid homolog; Short=hLib; Flags: Precursor	64366.2	1	2.4
	749	LRC57_HUMAN	Leucine-rich repeat-containing protein 57	26754.2	1	5.4
	750	LRP1_HUMAN	Prolow-density lipoprotein receptor-related protein 1; Short=LRP-1; AltName: Full=Alpha-2-macroglobulin receptor; Short=A2MR; AltName: Full=Apolipoprotein E receptor; Short=APOER; AltName: CD_antigen=CD91; Contains: Low...	504606	1	0.3
	751	LSM4_HUMAN	U6 snRNA-associated Sm-like protein LSm4; AltName: Full=Glycine-rich protein; Short=GRP	15349.7	1	5
	752	LTBP2_HUMAN	Latent-transforming growth factor beta-binding protein 2	195052	1	0.7
	753	LTOR1_HUMAN	Ragulator complex protein LAMTOR1	17744.8	1	8.1
	754	LTOR4_HUMAN	Ragulator complex protein LAMTOR4	10741.3	1	10.1
	755	LYSC_HUMAN	Lysozyme C; AltName: Full=1,4-beta-N-acetylmuramidase C; Flags: Precursor	16537	1	8.1
	756	MARE1_HUMAN	Microtubule-associated protein RP/EB family member 1; AltName: Full=APC-binding protein EB1; AltName: Full=End-binding protein 1; Short=EB1	29999.1	1	6
	757	MAT2B_HUMAN	Methionine adenosyltransferase 2 subunit beta; AltName: Full=DTDP-4-keto-6-deoxy-D-glucose 4-reductase; AltName: Full=Methionine adenosyltransferase II beta; Short=MAT II beta	37551.8	1	3.9
	758	MDHC_HUMAN	Malate dehydrogenase, cytoplasmic; AltName: Full=Cytosolic malate dehydrogenase	36426.1	1	5.1
	759	MEP50_HUMAN	Methylosome protein 50; Short=MEP-50; AltName: Full=Androgen receptor cofactor p44; AltName: Full=WD repeat-containing protein 77; AltName: Full=p44/Mep50	36724.4	1	4.4
	760	MFAP2_HUMAN	Microfibrillar-associated protein 2	20825.5	1	5.5
	761	MGN2_HUMAN	Protein mago nashi homolog 2	17275.8	1	7.4
	762	MK03_HUMAN	Mitogen-activated protein kinase 3; Short=MAP kinase 3; Short=MAPK 3; AltName: Full=ERT2; AltName: Full=Extracellular signal-regulated kinase 1; Short=ERK-1; AltName: Full=Insulin-stimulated MAP2 kinase; AltName: Full=MAP kinase isof...	43135.6	1	3.7
	763	ML12A_HUMAN	Myosin regulatory light chain 12A; AltName: Full=MLC-2B; AltName: Full=Myosin RLC; AltName: Full=Myosin regulatory light chain 2, nonsarcomeric; AltName: Full=Myosin regulatory light chain MRLC3	19794.1	1	5.8
	764	MLEC_HUMAN	Malectin; Flags: Precursor	32233.9	1	4.5
	765	MMP14_HUMAN	Matrix metalloproteinase-14; Short=MMP-14; AltName: Full=MMP-X1; AltName: Full=Membrane-type matrix metalloproteinase 1; Short=MT-MMP 1; Short=MTMMP1; AltName: Full=Membrane-type-1 matrix metalloproteinase; Short=MT1-MMP; Short=MT1MM...	65894	1	1.5
	766	MOT1_HUMAN	Monocarboxylate transporter 1; Short=MCT 1; AltName: Full=Solute carrier family 16 member 1	53944.2	1	4.2
	767	MPCP_HUMAN	Phosphate carrier protein, mitochondrial; AltName: Full=Phosphate transport protein; Short=PTP; AltName: Full=Solute carrier family 25 member 3; Flags: Precursor	40094.9	1	3.3
	768	MPPB_HUMAN	Mitochondrial-processing peptidase subunit beta; AltName: Full=Beta-MPP; AltName: Full=P-52; Flags: Precursor	54366.2	1	2.5
	769	MPRD_HUMAN	Cation-dependent mannose-6-phosphate receptor; Short=CD Man-6-P receptor; Short=CD-MPR; AltName: Full=46 kDa mannose 6-phosphate receptor; Short=MPR 46; Flags: Precursor	30993.3	1	5.1
	770	MPZL1_HUMAN	Myelin protein zero-like protein 1; AltName: Full=Protein zero-related; Flags: Precursor	29082.2	1	5.6
	771	MPZL2_HUMAN	Myelin protein zero-like protein 2	24484.2	1	6
	772	MT1E_HUMAN	Metallothionein-1E	6014.16	1	19.7
	773	MTAP_HUMAN	S-methyl-5'-thioadenosine phosphorylase; AltName: Full=5'-methylthioadenosine phosphorylase; Short=MTA phosphorylase; Short=MTAPase	31236	1	3.2
	774	MTPN_HUMAN	Myotrophin; AltName: Full=Protein V-1	12894.8	1	14.4
	775	MUCL1_HUMAN	Mucin-like protein 1; AltName: Full=Protein BS106; AltName: Full=Small breast epithelial mucin; Flags: Precursor	9039.24	1	13.3
	776	MYL6B_HUMAN	Myosin light chain 6B; AltName: Full=Myosin light chain 1 slow-twitch muscle A isoform; Short=MLC1sa; AltName: Full=Smooth muscle and nonmuscle myosin light chain alkali 6B	22764	1	6.2
	777	MYO1D_HUMAN	Myosin-Id	116202	1	1.2
	778	MYO3B_HUMAN	Myosin-IIIb	151829	1	0.6
	779	MYO6_HUMAN	Myosin-VI; AltName: Full=Unconventional myosin-6	149691	1	1.2
	780	MYOF_HUMAN	Myoferlin; AltName: Full=Fer-1-like protein 3	234709	1	0.6
	781	MYP0_HUMAN	Myelin protein P0	27554.8	1	5.6
	782	NAA16_HUMAN	N-alpha-acetyltransferase 16, NatA auxiliary subunit; AltName: Full=NMDA receptor-regulated 1-like protein; Short=NARG1-like protein	101462	1	1.2
	783	NCAM1_HUMAN	Neural cell adhesion molecule 1	94574.2	1	1.3
	784	NCBP1_HUMAN	Nuclear cap-binding protein subunit 1; AltName: Full=80 kDa nuclear cap-binding protein; Short=CBP80; Short=NCBP 80 kDa subunit	91839.5	1	1.4
	785	NCEH1_HUMAN	Neutral cholesterol ester hydrolase 1	45807.9	1	2.9
	786	NDRG1_HUMAN	Protein NDRG1; AltName: Full=Differentiation-related gene 1 protein; Short=DRG-1; AltName: Full=N-myc downstream-regulated gene 1 protein; AltName: Full=Nickel-specific induction protein Cap43; AltName: Full=Reducing agents and tunic...	42835.4	1	3.6
	787	NED4L_HUMAN	E3 ubiquitin-protein ligase NEDD4-like; AltName: Full=NEDD4.2; AltName: Full=Nedd4-2	111932	1	1
	788	NEUL_HUMAN	Neurolysin, mitochondrial; AltName: Full=Angiotensin-binding protein; AltName: Full=Microsomal endopeptidase; Short=MEP; AltName: Full=Mitochondrial oligopeptidase M; AltName: Full=Neurotensin endopeptidase; Flags: Precursor	80651.8	1	1.4
	789	NIBAN_HUMAN	Protein Niban; AltName: Full=Cell growth-inhibiting gene 39 protein; AltName: Full=Protein FAM129A	103135	1	1.5
	790	NICA_HUMAN	Nicastrin; Flags: Precursor	78411	1	1.6
	791	NID1_HUMAN	Nidogen-1; Short=NID-1; AltName: Full=Entactin; Flags: Precursor	136377	1	0.9
	792	NMT1_HUMAN	Glycylpeptide N-tetradecanoyltransferase 1; AltName: Full=Myristoyl-CoA:protein N-myristoyltransferase 1; Short=NMT 1; Short=Type I N-myristoyltransferase; AltName: Full=Peptide N-myristoyltransferase 1	56806.2	1	2.6
	793	NNRE_HUMAN	NAD(P)H-hydrate epimerase	31674.6	1	3.1
	794	NPM_HUMAN	Nucleophosmin; Short=NPM; AltName: Full=Nucleolar phosphoprotein B23; AltName: Full=Nucleolar protein NO38; AltName: Full=Numatrin	32575	1	3.7
	795	NPTN_HUMAN	Neuroplastin; AltName: Full=Stromal cell-derived receptor 1; Short=SDR-1; Flags: Precursor	44387.2	1	2.5
	796	NQO1_HUMAN	NAD(P)H dehydrogenase [quinone] 1; AltName: Full=Azoreductase; AltName: Full=DT-diaphorase; Short=DTD; AltName: Full=Menadione reductase; AltName: Full=NAD(P)H:quinone oxidoreductase 1; AltName: Full=Phylloquinone reductase; AltName:...	30867.7	1	3.6
	797	NRCAM_HUMAN	Neuronal cell adhesion molecule	143890	1	1
	798	NRG1_HUMAN	Pro-neuregulin-1, membrane-bound isoform	70391.8	1	1.7
	799	NUCB1_HUMAN	Nucleobindin-1	53879.3	1	2.2
	800	ODBB_HUMAN	2-oxoisovalerate dehydrogenase subunit beta, mitochondrial	43122.5	1	3.3
	801	ODPAT_HUMAN	Pyruvate dehydrogenase E1 component subunit alpha, testis-specific form, mitochondrial; AltName: Full=PDHE1-A type II; Flags: Precursor	42933.2	1	2.3
	802	OLA1_HUMAN	Obg-like ATPase 1; AltName: Full=GTP-binding protein 9	44743.6	1	3.3
	803	OSGEP_HUMAN	Probable tRNA threonylcarbamoyladenosine biosynthesis protein OSGEP	36426.8	1	3.6
	804	P5CR1_HUMAN	Pyrroline-5-carboxylate reductase 1, mitochondrial	33360.6	1	3.4
	805	P5CR3_HUMAN	Pyrroline-5-carboxylate reductase 3; Short=P5C reductase 3; Short=P5CR 3; AltName: Full=Pyrroline-5-carboxylate reductase-like protein	28649.2	1	4
	806	P5CS_HUMAN	Delta-1-pyrroline-5-carboxylate synthase; Short=P5CS; AltName: Full=Aldehyde dehydrogenase family 18 member A1; Includes: Glutamate 5-kinase; Short=GK; AltName: Full=Gamma-glutamyl kinase; Includes: Gamma-...	87302.3	1	1.5
	807	PA1B2_HUMAN	Platelet-activating factor acetylhydrolase IB subunit beta	25569.3	1	3.9
	808	PA2G4_HUMAN	Proliferation-associated protein 2G4; AltName: Full=Cell cycle protein p38-2G4 homolog; Short=hG4-1; AltName: Full=ErbB3-binding protein 1	43786.9	1	4.6
	809	PABP2_HUMAN	Polyadenylate-binding protein 2; Short=PABP-2; Short=Poly(A)-binding protein 2; AltName: Full=Nuclear poly(A)-binding protein 1; AltName: Full=Poly(A)-binding protein II; Short=PABII; AltName: Full=Polyadenylate-binding nuclear prote...	32749.1	1	5.2
	810	PAI1_HUMAN	Plasminogen activator inhibitor 1	45060	1	4
	811	PCBP1_HUMAN	Poly(rC)-binding protein 1	37497.8	1	3.7
	812	PCCA_HUMAN	Propionyl-CoA carboxylase alpha chain, mitochondrial	80059	1	1.4
	813	PCKGM_HUMAN	Phosphoenolpyruvate carboxykinase [GTP], mitochondrial; Short=PEPCK-M; AltName: Full=Phosphoenolpyruvate carboxylase; Flags: Precursor	70730	1	2.5
	814	PDC10_HUMAN	Programmed cell death protein 10; AltName: Full=Cerebral cavernous malformations 3 protein; AltName: Full=TF-1 cell apoptosis-related protein 15	24701.6	1	4.7
	815	PDIA4_HUMAN	Protein disulfide-isomerase A4; AltName: Full=Endoplasmic reticulum resident protein 70; Short=ER protein 70; Short=ERp70; AltName: Full=Endoplasmic reticulum resident protein 72; Short=ER protein 72; Short=ERp-72; Short=ERp72; Flags...	72932.5	1	1.6
	816	PFD3_HUMAN	Prefoldin subunit 3; AltName: Full=HIBBJ46; AltName: Full=Von Hippel-Lindau-binding protein 1; Short=VBP-1; Short=VHL-binding protein 1	22658	1	5.1
	817	PGFS_HUMAN	Prostamide/prostaglandin F synthase	21222.6	1	5.6
	818	PGM2L_HUMAN	Glucose 1,6-bisphosphate synthase	70441.7	1	2.6
	819	PGTA_HUMAN	Geranylgeranyl transferase type-2 subunit alpha	65071.8	1	1.9
	820	PHLA1_HUMAN	Pleckstrin homology-like domain family A member 1	45016.2	1	2.2
	821	PIMT_HUMAN	Protein-L-isoaspartate(D-aspartate) O-methyltransferase; Short=PIMT; AltName: Full=L-isoaspartyl protein carboxyl methyltransferase; AltName: Full=Protein L-isoaspartyl/D-aspartyl methyltransferase; AltName: Full=Protein-beta-asparta...	24636.4	1	6.2
	822	PIP_HUMAN	Prolactin-inducible protein; AltName: Full=Gross cystic disease fluid protein 15; Short=GCDFP-15; AltName: Full=Prolactin-induced protein; AltName: Full=Secretory actin-binding protein; Short=SABP; AltName: Full=gp17; Flags: Precursor	16572.5	1	8.2
	823	PKP2_HUMAN	Plakophilin-2	97414.9	1	1.2
	824	PLAP_HUMAN	Phospholipase A-2-activating protein	87157.1	1	1.8
	825	PLD3_HUMAN	Phospholipase D3; Short=PLD 3; AltName: Full=Choline phosphatase 3; AltName: Full=HindIII K4L homolog; AltName: Full=Hu-K4; AltName: Full=Phosphatidylcholine-hydrolyzing phospholipase D3	54705.4	1	2
	826	PLPP_HUMAN	Pyridoxal phosphate phosphatase; Short=PLP phosphatase; AltName: Full=Chronophin	31698.2	1	5.7
	827	PNPH_HUMAN	Purine nucleoside phosphorylase; Short=PNP; AltName: Full=Inosine phosphorylase	32117.9	1	3.5
	828	PP1A_HUMAN	Serine/threonine-protein phosphatase PP1-alpha catalytic subunit	37512.1	1	4.2
	829	PP1G_HUMAN	Serine/threonine-protein phosphatase PP1-gamma catalytic subunit; Short=PP-1G; AltName: Full=Protein phosphatase 1C catalytic subunit	36983.8	1	3.1
	830	PP1R7_HUMAN	Protein phosphatase 1 regulatory subunit 7; AltName: Full=Protein phosphatase 1 regulatory subunit 22	41564.2	1	2.5
	831	PP4C_HUMAN	Serine/threonine-protein phosphatase 4 catalytic subunit; Short=PP4C; Short=Pp4; AltName: Full=Protein phosphatase X; Short=PP-X	35079.9	1	4.6
	832	PPCE_HUMAN	Prolyl endopeptidase; Short=PE; AltName: Full=Post-proline cleaving enzyme	80699.6	1	1.8
	833	PRDX4_HUMAN	Peroxiredoxin-4; AltName: Full=Antioxidant enzyme AOE372; Short=AOE37-2; AltName: Full=Peroxiredoxin IV; Short=Prx-IV; AltName: Full=Thioredoxin peroxidase AO372; AltName: Full=Thioredoxin-dependent peroxide reductase A0372; Flags: P...	30539.9	1	4.1
	834	PROF2_HUMAN	Profilin-2	15046.2	1	10
	835	PRP16_HUMAN	Pre-mRNA-splicing factor ATP-dependent RNA helicase PRP16	140503	1	0.7
	836	PRP19_HUMAN	Pre-mRNA-processing factor 19; AltName: Full=Nuclear matrix protein 200; AltName: Full=PRP19/PSO4 homolog; Short=hPso4; AltName: Full=Senescence evasion factor	55180.8	1	2.2
	837	PRPS2_HUMAN	Ribose-phosphate pyrophosphokinase 2; AltName: Full=PPRibP; AltName: Full=Phosphoribosyl pyrophosphate synthase II; Short=PRS-II	34769.1	1	3.1
	838	PRS6A_HUMAN	26S protease regulatory subunit 6A; AltName: Full=26S proteasome AAA-ATPase subunit RPT5; AltName: Full=Proteasome 26S subunit ATPase 3; AltName: Full=Proteasome subunit P50; AltName: Full=Tat-binding protein 1; Short=TBP-1	49203.6	1	2.1
	839	PSA7_HUMAN	Proteasome subunit alpha type-7; AltName: Full=Proteasome subunit RC6-1; AltName: Full=Proteasome subunit XAPC7	27886.9	1	4.4
	840	PSB2_HUMAN	Proteasome subunit beta type-2; AltName: Full=Macropain subunit C7-I; AltName: Full=Multicatalytic endopeptidase complex subunit C7-I; AltName: Full=Proteasome component C7-I	22836.3	1	7.5
	841	PSB3_HUMAN	Proteasome subunit beta type-3; AltName: Full=Proteasome chain 13; AltName: Full=Proteasome component C10-II; AltName: Full=Proteasome theta chain	22948.9	1	6.8
	842	PSB6_HUMAN	Proteasome subunit beta type-6; AltName: Full=Macropain delta chain; AltName: Full=Multicatalytic endopeptidase complex delta chain; AltName: Full=Proteasome delta chain; AltName: Full=Proteasome subunit Y; Flags: Precursor	25357.7	1	4.2
	843	PSD11_HUMAN	26S proteasome non-ATPase regulatory subunit 11; AltName: Full=26S proteasome regulatory subunit RPN6; AltName: Full=26S proteasome regulatory subunit S9; AltName: Full=26S proteasome regulatory subunit p44.5	47463.8	1	2.4
	844	PSD12_HUMAN	26S proteasome non-ATPase regulatory subunit 12; AltName: Full=26S proteasome regulatory subunit RPN5; AltName: Full=26S proteasome regulatory subunit p55	52904.4	1	2.6
	845	PSD13_HUMAN	26S proteasome non-ATPase regulatory subunit 13; AltName: Full=26S proteasome regulatory subunit RPN9; AltName: Full=26S proteasome regulatory subunit S11; AltName: Full=26S proteasome regulatory subunit p40.5	42945.5	1	2.7
	846	PSDE_HUMAN	26S proteasome non-ATPase regulatory subunit 14; AltName: Full=26S proteasome regulatory subunit RPN11; AltName: Full=26S proteasome-associated PAD1 homolog 1	34577.1	1	4.2
	847	PSME1_HUMAN	Proteasome activator complex subunit 1; AltName: Full=11S regulator complex subunit alpha; Short=REG-alpha; AltName: Full=Activator of multicatalytic protease subunit 1; AltName: Full=Interferon gamma up-regulated I-5111 protein; Sho...	28723.1	1	5.6
	848	PSME2_HUMAN	Proteasome activator complex subunit 2; AltName: Full=11S regulator complex subunit beta; Short=REG-beta; AltName: Full=Activator of multicatalytic protease subunit 2; AltName: Full=Proteasome activator 28 subunit beta; Short=PA28b; ...	27401.6	1	5.9
	849	PTMA_HUMAN	Prothymosin alpha; Contains: Thymosin alpha-1	12203	1	15.3
	850	PTN11_HUMAN	Tyrosine-protein phosphatase non-receptor type 11; AltName: Full=Protein-tyrosine phosphatase 1D; Short=PTP-1D; AltName: Full=Protein-tyrosine phosphatase 2C; Short=PTP-2C; AltName: Full=SH-PTP2; Short=SHP-2; Short=Shp2; AltName: Ful...	68436.3	1	1.5
	851	PTN23_HUMAN	Tyrosine-protein phosphatase non-receptor type 23; AltName: Full=His domain-containing protein tyrosine phosphatase; Short=HD-PTP; AltName: Full=Protein tyrosine phosphatase TD14; Short=PTP-TD14	178974	1	0.5
	852	PUR2_HUMAN	Trifunctional purine biosynthetic protein adenosine-3; Includes: Phosphoribosylamine--glycine ligase; AltName: Full=Glycinamide ribonucleotide synthetase; Short=GARS; AltName: Full=Phosphoribosylglycinamide synthetase; ...	107767	1	0.9
	853	PUR8_HUMAN	Adenylosuccinate lyase; Short=ASL; AltName: Full=Adenylosuccinase; Short=ASase	54889.3	1	2.3
	854	PURA2_HUMAN	Adenylosuccinate synthetase isozyme 2; Short=AMPSase 2; Short=AdSS 2; AltName: Full=Adenylosuccinate synthetase, acidic isozyme; AltName: Full=Adenylosuccinate synthetase, liver isozyme; Short=L-type adenylosuccinate synthetase; AltN...	50097.4	1	3.1
	855	PXDN_HUMAN	Peroxidasin homolog; AltName: Full=Melanoma-associated antigen MG50; AltName: Full=Vascular peroxidase 1; AltName: Full=p53-responsive gene 2 protein; Flags: Precursor	165275	1	0.8
	856	QSOX1_HUMAN	Sulfhydryl oxidase 1	82577.8	1	1.7
	857	RAB18_HUMAN	Ras-related protein Rab-18; Flags: Precursor	22977.1	1	7.3
	858	RAB32_HUMAN	Ras-related protein Rab-32	24997.3	1	4.9
	859	RAB35_HUMAN	Ras-related protein Rab-35; AltName: Full=GTP-binding protein RAY; AltName: Full=Ras-related protein Rab-1C	23025.2	1	5.5
	860	RAB3B_HUMAN	Ras-related protein Rab-3B	24757.9	1	5.5
	861	RAB3C_HUMAN	Ras-related protein Rab-3C	25952.2	1	5.3
	862	RAB4A_HUMAN	Ras-related protein Rab-4A	23871.1	1	6.4
	863	RAB6B_HUMAN	Ras-related protein Rab-6B	23461.7	1	5.3
	864	RAB9A_HUMAN	Ras-related protein Rab-9A	22837.6	1	5.5
	865	RAC3_HUMAN	Ras-related C3 botulinum toxin substrate 3; AltName: Full=p21-Rac3; Flags: Precursor	21378.9	1	5.2
	866	RAP2A_HUMAN	Ras-related protein Rap-2a; AltName: Full=RbBP-30; Flags: Precursor	20615.5	1	6
	867	RASH_HUMAN	GTPase HRas; AltName: Full=H-Ras-1; AltName: Full=Ha-Ras; AltName: Full=Transforming protein p21; AltName: Full=c-H-ras; AltName: Full=p21ras; Contains: GTPase HRas, N-terminally processed; Flags: Precursor	21298.1	1	6.3
	868	RB27A_HUMAN	Ras-related protein Rab-27A; Short=Rab-27; AltName: Full=GTP-binding protein Ram	24868.1	1	5
	869	RHG01_HUMAN	Rho GTPase-activating protein 1; AltName: Full=CDC42 GTPase-activating protein; AltName: Full=GTPase-activating protein rhoOGAP; AltName: Full=Rho-related small GTPase protein activator; AltName: Full=Rho-type GTPase-activating prote...	50435.8	1	3.2
	870	RHOC_HUMAN	Rho-related GTP-binding protein RhoC; AltName: Full=Rho cDNA clone 9; Short=h9; Flags: Precursor	22006.4	1	6.2
	871	RL12_HUMAN	60S ribosomal protein L12	17818.6	1	9.7
	872	RL18A_HUMAN	60S ribosomal protein L18a	20762.4	1	7.4
	873	RL21_HUMAN	60S ribosomal protein L21	18564.8	1	9.4
	874	RL23_HUMAN	60S ribosomal protein L23	14865.5	1	14.3
	875	RL26L_HUMAN	60S ribosomal protein L26-like 1	17256.2	1	7.6
	876	RL27_HUMAN	60S ribosomal protein L27	15797.7	1	6.6
	877	RL27A_HUMAN	60S ribosomal protein L27a	16561.4	1	7.4
	878	RL29_HUMAN	60S ribosomal protein L29; AltName: Full=Cell surface heparin-binding protein HIP	17752.1	1	9.4
	879	RL31_HUMAN	60S ribosomal protein L31	14462.9	1	8
	880	RL32_HUMAN	60S ribosomal protein L32	15859.8	1	9.6
	881	RL35_HUMAN	60S ribosomal protein L35	14551.5	1	11.4
	882	RL35A_HUMAN	60S ribosomal protein L35a; AltName: Full=Cell growth-inhibiting gene 33 protein	12537.7	1	10
	883	RL8_HUMAN	60S ribosomal protein L8	28024.7	1	6.2
	884	RLA2_HUMAN	60S acidic ribosomal protein P2; AltName: Full=Renal carcinoma antigen NY-REN-44	11664.9	1	10.4
	885	RP1BL_HUMAN	Ras-related protein Rap-1b-like protein; Flags: Precursor	20924.9	1	7.1
	886	RPN1_HUMAN	Dolichyl-diphosphooligosaccharide--protein glycosyltransferase subunit 1; AltName: Full=Dolichyl-diphosphooligosaccharide--protein glycosyltransferase 67 kDa subunit; AltName: Full=Ribophorin I; Short=RPN-I; AltName: Full=Ribophorin-...	68569.5	1	1.8
	887	RPTOR_HUMAN	Regulatory-associated protein of mTOR; Short=Raptor; AltName: Full=p150 target of rapamycin (TOR)-scaffold protein	149038	1	0.7
	888	RRAGA_HUMAN	Ras-related GTP-binding protein A; Short=Rag A; Short=RagA; AltName: Full=Adenovirus E3 14.7 kDa-interacting protein 1; AltName: Full=FIP-1	36566.2	1	3.2
	889	RRAS2_HUMAN	Ras-related protein R-Ras2; AltName: Full=Ras-like protein TC21; AltName: Full=Teratocarcinoma oncogene; Flags: Precursor	23399.6	1	5.9
	890	RRAS_HUMAN	Ras-related protein R-Ras; AltName: Full=p23; Flags: Precursor	23480.5	1	5.5
	891	RRBP1_HUMAN	Ribosome-binding protein 1; AltName: Full=180 kDa ribosome receptor homolog; Short=RRp; AltName: Full=ES/130-related protein; AltName: Full=Ribosome receptor protein	152472	1	0.9
	892	RS12_HUMAN	40S ribosomal protein S12	14514.9	1	6.8
	893	RS14_HUMAN	40S ribosomal protein S14	16272.7	1	7.3
	894	RS21_HUMAN	40S ribosomal protein S21	9111.38	1	12
	895	RS25_HUMAN	40S ribosomal protein S25	13742.1	1	7.2
	896	RS9_HUMAN	40S ribosomal protein S9	22591.4	1	4.6
	897	RTN3_HUMAN	Reticulon-3; AltName: Full=Neuroendocrine-specific protein-like 2; Short=NSP-like protein 2; AltName: Full=Neuroendocrine-specific protein-like II; Short=NSP-like protein II; Short=NSPLII	112611	1	1.1
	898	RUVB1_HUMAN	RuvB-like 1; AltName: Full=49 kDa TATA box-binding protein-interacting protein; Short=49 kDa TBP-interacting protein; AltName: Full=54 kDa erythrocyte cytosolic protein; Short=ECP-54; AltName: Full=INO80 complex subunit H; AltName: F...	50228	1	2.9
	899	S10A8_HUMAN	Protein S100-A8; AltName: Full=Calgranulin-A; AltName: Full=Calprotectin L1L subunit; AltName: Full=Cystic fibrosis antigen; Short=CFAG; AltName: Full=Leukocyte L1 complex light chain; AltName: Full=Migration inhibitory factor-relate...	10834.5	1	11.8
	900	S10AA_HUMAN	Protein S100-A10	11203.1	1	14.4
	901	S10AB_HUMAN	Protein S100-A11; AltName: Full=Calgizzarin; AltName: Full=Metastatic lymph node gene 70 protein; Short=MLN 70; AltName: Full=Protein S100-C; AltName: Full=S100 calcium-binding protein A11	11740.5	1	10.5
	902	S38A2_HUMAN	Sodium-coupled neutral amino acid transporter 2; AltName: Full=Amino acid transporter A2; AltName: Full=Protein 40-9-1; AltName: Full=Solute carrier family 38 member 2; AltName: Full=System A amino acid transporter 2; AltName: Full=S...	56026	1	3.2
	903	SATT_HUMAN	Neutral amino acid transporter A; AltName: Full=Alanine/serine/cysteine/threonine transporter 1; Short=ASCT-1; AltName: Full=SATT; AltName: Full=Solute carrier family 1 member 4	55723.1	1	2.1
	904	SBP1_HUMAN	Selenium-binding protein 1; AltName: Full=56 kDa selenium-binding protein; Short=SBP56; Short=SP56	52391	1	1.7
	905	SC22B_HUMAN	Vesicle-trafficking protein SEC22b; AltName: Full=ER-Golgi SNARE of 24 kDa; Short=ERS-24; Short=ERS24; AltName: Full=SEC22 vesicle-trafficking protein homolog B; AltName: Full=SEC22 vesicle-trafficking protein-like 1	24593.3	1	6.5
	906	SC24D_HUMAN	Protein transport protein Sec24D	113010	1	1.3
	907	SC31A_HUMAN	Protein transport protein Sec31A; AltName: Full=ABP125; AltName: Full=ABP130; AltName: Full=SEC31-like protein 1; AltName: Full=SEC31-related protein A; AltName: Full=Web1-like protein	133015	1	1.1
	908	SC65_HUMAN	Synaptonemal complex protein SC65	50381.4	1	2.5
	909	SCAM3_HUMAN	Secretory carrier-associated membrane protein 3; Short=Secretory carrier membrane protein 3	38287	1	4.6
	910	SDC4_HUMAN	Syndecan-4; Short=SYND4; AltName: Full=Amphiglycan; AltName: Full=Ryudocan core protein; Flags: Precursor	21641.6	1	7.1
	911	SEP10_HUMAN	Septin-10	52593	1	2
	912	SEPT3_HUMAN	Neuronal-specific septin-3	40703.9	1	3.9
	913	SEPT9_HUMAN	Septin-9; AltName: Full=MLL septin-like fusion protein MSF-A; Short=MLL septin-like fusion protein; AltName: Full=Ovarian/Breast septin; Short=Ov/Br septin; AltName: Full=Septin D1	65401.5	1	1.7
	914	SF3A3_HUMAN	Splicing factor 3A subunit 3; AltName: Full=SF3a60; AltName: Full=Spliceosome-associated protein 61; Short=SAP 61	58848.9	1	2.4
	915	SH3L3_HUMAN	SH3 domain-binding glutamic acid-rich-like protein 3; AltName: Full=SH3 domain-binding protein 1; Short=SH3BP-1	10437.7	1	10.8
	916	SMD3_HUMAN	Small nuclear ribonucleoprotein Sm D3; Short=Sm-D3; AltName: Full=snRNP core protein D3	13916.2	1	7.9
	917	SMU1_HUMAN	WD40 repeat-containing protein SMU1	57543.9	1	1.8
	918	SNF8_HUMAN	Vacuolar-sorting protein SNF8; AltName: Full=ELL-associated protein of 30 kDa; AltName: Full=ESCRT-II complex subunit VPS22; Short=hVps22	28864.3	1	4.7
	919	SNG3_HUMAN	Synaptogyrin-3	24555	1	5.2
	920	SNTB2_HUMAN	Beta-2-syntrophin; AltName: Full=59 kDa dystrophin-associated protein A1 basic component 2; AltName: Full=Syntrophin-3; Short=SNT3; AltName: Full=Syntrophin-like; Short=SNTL	57949.6	1	2.4
	921	SORCN_HUMAN	Sorcin; AltName: Full=22 kDa protein; AltName: Full=CP-22; Short=CP22; AltName: Full=V19	21676.4	1	5.6
	922	SPCS2_HUMAN	Signal peptidase complex subunit 2	25002.8	1	4.9
	923	SPRY7_HUMAN	SPRY domain-containing protein 7	21665.8	1	5.1
	924	SSDH_HUMAN	Succinate-semialdehyde dehydrogenase, mitochondrial; AltName: Full=Aldehyde dehydrogenase family 5 member A1; AltName: Full=NAD(+)-dependent succinic semialdehyde dehydrogenase; Flags: Precursor	57214.8	1	2.6
	925	STIP1_HUMAN	Stress-induced-phosphoprotein 1; Short=STI1; AltName: Full=Hsc70/Hsp90-organizing protein; Short=Hop; AltName: Full=Renal carcinoma antigen NY-REN-11; AltName: Full=Transformation-sensitive protein IEF SSP 3521	62639.3	1	2.4
	926	STRUM_HUMAN	WASH complex subunit strumpellin	134287	1	1.1
	927	STX1B_HUMAN	Syntaxin-1B	33244.7	1	4.9
	928	STXB5_HUMAN	Syntaxin-binding protein 5	127573	1	1
	929	SUCB2_HUMAN	Succinyl-CoA ligase [GDP-forming] subunit beta, mitochondrial	46510.6	1	3.5
	930	SYK_HUMAN	Lysyl-tRNA synthetase; AltName: Full=Lysine--tRNA ligase; Short=LysRS	68048.1	1	2.7
	931	SYMC_HUMAN	Methionyl-tRNA synthetase, cytoplasmic; AltName: Full=Methionine--tRNA ligase; Short=MetRS	101116	1	1.3
	932	TBC8B_HUMAN	TBC1 domain family member 8B	128709	1	0.8
	933	TBG1_HUMAN	Tubulin gamma-1 chain; AltName: Full=Gamma-1-tubulin; AltName: Full=Gamma-tubulin complex component 1; Short=GCP-1	51169.9	1	2
	934	THRB_HUMAN	Prothrombin; AltName: Full=Coagulation factor II; Contains: Activation peptide fragment 1; Contains: Activation peptide fragment 2; Contains: Thrombin light chain; Contains: Thr...	70036.9	1	1.4
	935	THY1_HUMAN	Thy-1 membrane glycoprotein	17934.7	1	8.7
	936	TIGD7_HUMAN	Tigger transposable element-derived protein 7	63236.4	1	1.5
	937	TIP_HUMAN	T-cell immunomodulatory protein; Short=Protein TIP; AltName: Full=Integrin-alpha FG-GAP repeat-containing protein 1; Flags: Precursor	68107.8	1	2.3
	938	TMEDA_HUMAN	Transmembrane emp24 domain-containing protein 10; AltName: Full=21 kDa transmembrane-trafficking protein; AltName: Full=S31III125; Short=S31I125; AltName: Full=Tmp-21-I; AltName: Full=Transmembrane protein Tmp21; AltName: Full=p23; A...	24976	1	5
	939	TMEM2_HUMAN	Transmembrane protein 2	154374	1	0.9
	940	TNG2_HUMAN	Transport and Golgi organization 2 homolog	30937.1	1	3.3
	941	TNPO1_HUMAN	Transportin-1; AltName: Full=Importin beta-2; AltName: Full=Karyopherin beta-2; AltName: Full=M9 region interaction protein; Short=MIP	102355	1	1.3
	942	TOM70_HUMAN	Mitochondrial import receptor subunit TOM70; AltName: Full=Mitochondrial precursor proteins import receptor; AltName: Full=Translocase of outer membrane 70 kDa subunit	67454.8	1	1.8
	943	TPM2_HUMAN	Tropomyosin beta chain	32850.7	1	3.9
	944	TPM4_HUMAN	Tropomyosin alpha-4 chain	28521.8	1	4.4
	945	TRAP1_HUMAN	Heat shock protein 75 kDa, mitochondrial; Short=HSP 75; AltName: Full=TNFR-associated protein 1; AltName: Full=Tumor necrosis factor type 1 receptor-associated protein; Short=TRAP-1; Flags: Precursor	80110	1	2
	946	TRM5_HUMAN	tRNA (guanine(37)-N1)-methyltransferase	58246.2	1	2.9
	947	TRY1_HUMAN	Trypsin-1; AltName: Full=Beta-trypsin; AltName: Full=Cationic trypsinogen; AltName: Full=Serine protease 1; AltName: Full=Trypsin I; Contains: Alpha-trypsin chain 1; Contains: Alpha-trypsin chain 2; Flags:...	26558.1	1	4
	948	TSHB_HUMAN	Thyrotropin subunit beta	15639.3	1	8
	949	TSN14_HUMAN	Tetraspanin-14; Short=Tspan-14; AltName: Full=DC-TM4F2; AltName: Full=Transmembrane 4 superfamily member 14	30690.8	1	5.6
	950	TSN7_HUMAN	Tetraspanin-7; Short=Tspan-7; AltName: Full=Cell surface glycoprotein A15; AltName: Full=Membrane component chromosome X surface marker 1; AltName: Full=T-cell acute lymphoblastic leukemia-associated antigen 1; Short=TALLA-1; AltName...	27574.2	1	4
	951	TTL12_HUMAN	Tubulin--tyrosine ligase-like protein 12	74403.6	1	1.6
	952	TTYH3_HUMAN	Protein tweety homolog 3; Short=hTTY3	57544.8	1	2.7
	953	UBA3_HUMAN	NEDD8-activating enzyme E1 catalytic subunit	51852.4	1	2.2
	954	UBA6_HUMAN	Ubiquitin-like modifier-activating enzyme 6; Short=Ubiquitin-activating enzyme 6; AltName: Full=Monocyte protein 4; Short=MOP-4; AltName: Full=Ubiquitin-activating enzyme E1-like protein 2; Short=E1-L2	117970	1	1
	955	UBP5_HUMAN	Ubiquitin carboxyl-terminal hydrolase 5; AltName: Full=Deubiquitinating enzyme 5; AltName: Full=Isopeptidase T; AltName: Full=Ubiquitin thiolesterase 5; AltName: Full=Ubiquitin-specific-processing protease 5	95786.3	1	1.2
	956	UCHL5_HUMAN	Ubiquitin carboxyl-terminal hydrolase isozyme L5; Short=UCH-L5; AltName: Full=Ubiquitin C-terminal hydrolase UCH37; AltName: Full=Ubiquitin thioesterase L5	37606.9	1	3.3
	957	UK114_HUMAN	Ribonuclease UK114; AltName: Full=14.5 kDa translational inhibitor protein; Short=p14.5; AltName: Full=Heat-responsive protein 12; AltName: Full=UK114 antigen homolog	14493.7	1	7.3
	958	USP9X_HUMAN	Probable ubiquitin carboxyl-terminal hydrolase FAF-X; AltName: Full=Deubiquitinating enzyme FAF-X; AltName: Full=Fat facets in mammals; Short=hFAM; AltName: Full=Fat facets protein-related, X-linked; AltName: Full=Ubiquitin thioleste...	292280	1	0.5
	959	UXS1_HUMAN	UDP-glucuronic acid decarboxylase 1; AltName: Full=UDP-glucuronate decarboxylase 1; Short=UGD; Short=UXS-1	47576.8	1	3.3
	960	VAT1L_HUMAN	Synaptic vesicle membrane protein VAT-1 homolog-like	45899.4	1	2.9
	961	VKOR1_HUMAN	Vitamin K epoxide reductase complex subunit 1; AltName: Full=Vitamin K1 2,3-epoxide reductase subunit 1	18234.5	1	8
	962	VMA5A_HUMAN	von Willebrand factor A domain-containing protein 5A	86489.3	1	1.8
	963	VP37C_HUMAN	Vacuolar protein sorting-associated protein 37C; Short=hVps37C; AltName: Full=ESCRT-I complex subunit VPS37C	38659	1	3.4
	964	VPS28_HUMAN	Vacuolar protein sorting-associated protein 28 homolog; Short=H-Vps28; AltName: Full=ESCRT-I complex subunit VPS28	25425.2	1	6.8
	965	VPS29_HUMAN	Vacuolar protein sorting-associated protein 29; Short=hVPS29; AltName: Full=PEP11 homolog; AltName: Full=Vesicle protein sorting 29	20505.7	1	5.5
	966	XPO7_HUMAN	Exportin-7; Short=Exp7; AltName: Full=Ran-binding protein 16	123907	1	1
	967	XPP1_HUMAN	Xaa-Pro aminopeptidase 1; AltName: Full=Aminoacylproline aminopeptidase; AltName: Full=Cytosolic aminopeptidase P; AltName: Full=Soluble aminopeptidase P; Short=sAmp; AltName: Full=X-Pro aminopeptidase 1; AltName: Full=X-prolyl amino...	69917.8	1	1.8
	968	YES_HUMAN	Tyrosine-protein kinase Yes; AltName: Full=Proto-oncogene c-Yes; AltName: Full=p61-Yes	60801.3	1	2.4
	Data exported from myProMS Server (Poullet et al. Proteomics. 2007 (15):2553-6)
