# Supplementary material for: Exosomes released by keratinocytes modulate melanocyte pigmentation
Source: Nat Commun. 2015 Jun 24;6:7506. doi: 10.1038/ncomms8506 (PMC4491833; doi:10.1038/ncomms8506)
Supplement: Supplementary Data 2 — List of miRNAs identified in exosomes from NHK. [file ncomms8506-s3.xlsx]

## Sheet: G
ProbeID	Annotation
42638	hsa-miR-23a-5p
17519	ebv-miR-BART1-3p
46507	hsa-miR-921
17928	hsa-miR-181a-2-3p
11134	hsa-miR-502-5p
42812	hsa-miR-508-5p
42918	hsa-miR-19b-2-5p
42516	kshv-miR-K12-12-5p
46752	hsa-miR-1270
46427	hsa-miR-1248
11052	hsa-miR-31-5p
42696	hsa-miR-943
42754	hsa-miR-586
42818	hsa-miR-597
42810	hsa-miR-149-5p
42591	hsa-miR-634
17585	ebv-miR-BART20-3p
42848	hsa-miR-1180
17506	hsa-miR-24-3p
42795	kshv-miR-K12-3-5p
42485	ebv-miR-BART10-5p
46633	hsa-miR-1267
42896	hsa-miR-450b-5p
28480	hsa-miR-504
42681	hsa-miR-1307-3p
42610	hcmv-miR-UL36-3p
10919	hsa-miR-103a-3p
46541	hsa-miR-1225-5p
5250	hsa-miR-105-5p
42734	hsa-miR-2110
46411	hsa-miR-1203
46747	hsa-miR-1263
146190	hsa-miR-3927-3p
146061	hsa-miR-1914-3p
146138	hsa-miR-1909-5p
146117	hsv1-miR-H6-3p
145831	hsa-miR-625-5p
145963	hsa-miR-646
145977	hsa-miR-1247-5p
145675	hsa-miR-501-5p
145838	hsa-miR-125b-1-3p
145690	hsa-miR-512-5p
145678	hsa-miR-150-5p
145715	hsa-miR-648
147199	hsa-miR-27b-3p
147535	hsa-miR-4309
147892	hsa-miR-3152-3p
147611	hsa-miR-4305
147627	hsa-miR-4294
147770	hsa-miR-4276
147165	hsa-let-7b-5p
147705	hsa-miR-4320
147848	hsa-miR-466
147900	hsv2-miR-H6-3p
147891	hsa-miR-3175
147186	hsa-miR-200b-3p
148231	hsa-miR-3918
148635	hsa-miR-933
147660	hsa-miR-4296
147709	hsa-miR-3185
148251	hsa-miR-3689a-5p/hsa-miR-3689b-5p/hsa-miR-3689e
148599	hsa-miR-3680-5p
148665	hsa-miR-510
148363	hsa-miR-3652
147703	hsa-miR-3181
148062	hsa-miR-3667-3p
148206	hsa-miR-3664-5p
148306	hsa-miR-381-3p
146024	hsa-miR-383
30442	hsa-miR-802
168574	hsa-miR-4428
168970	hsa-miR-5590-5p
168938	hsa-miR-5692a
168825	hsa-miR-4729
168640	hsa-miR-4475
168874	hsa-miR-4535
168656	hsa-miR-5002-3p
168861	hsa-miR-4754
168667	hsa-miR-4999-3p
168910	hsa-miR-4735-5p
168664	hsa-miR-5683
168766	hsa-miR-4772-5p
168569	hsa-miR-5088
168883	hsa-miR-3689d
168669	hsa-miR-5693
168791	hsa-miR-4785
168804	hsa-miR-4761-3p
169368	hsa-miR-3529-3p
169178	hsa-miR-4665-5p
169221	hsa-miR-4748
169076	hsa-miR-345-3p
169346	hsa-miR-5195-3p
169031	hsa-miR-4726-5p
169276	hsa-miR-4474-3p
169170	hsa-miR-4472
169168	hsa-miR-5580-3p
169335	hsa-miR-4699-5p
169043	hsa-miR-4462
169136	hsa-miR-5006-3p
169243	hsa-miR-3682-5p
169205	hsa-miR-4640-3p
169078	hsa-miR-548ai/hsa-miR-570-5p
169130	hsa-miR-4764-3p
169358	hsa-miR-4417
169278	hsa-miR-4525
169167	hsa-miR-4451
169086	hsa-miR-4786-5p
169398	hsa-miR-5096
169386	hsa-miR-4427
28019	hsa-miR-10a-3p
28191	hsa-miR-30e-5p
42959	hsa-miR-514a-3p
46415	hsa-miR-548l
46558	hsa-miR-1268a/hsa-miR-1268b
42756	hsa-miR-548d-5p
17419	kshv-miR-K12-9-3p
11260	hsa-miR-151a-5p
42598	hsa-miR-452-3p
31517	hsa-miR-561-3p
11113	hsa-miR-448
14313	hsa-miR-499a-5p
11181	hsa-miR-95
17470	kshv-miR-K12-2-5p
42811	hsa-miR-542-5p
46796	hsa-miR-1302
17289	hsa-miR-616-5p
10954	hsa-miR-147a
46875	hsa-miR-2276
11018	hsa-miR-218-5p
11077	hsa-miR-363-3p
46924	hsa-miR-1252
46454	hsa-miR-520g
42686	hsa-miR-136-3p
17302	hsa-miR-578
42932	hsa-miR-920
13485	hsa-miR-10a-5p
46791	hsa-miR-1204
46750	hsa-miR-1254
46624	hsa-miR-1236-3p
46917	hsa-miR-205-5p
42769	hsa-let-7b-3p
11240	hsa-miR-409-3p
42964	hsa-miR-7-2-3p
46803	hsa-miR-503-5p
146105	hsa-miR-1539
146077	hsv2-miR-H3
42838	hsa-miRPlus-C1076
145661	SNORD65
19605	SNORD6
146152	hsa-miR-3179
145745	hsa-miR-335-3p
145697	hsa-miR-367-5p
145701	hsa-miR-668
145843	hsa-miR-330-5p
145754	hsa-miR-523-3p
145696	hsa-miR-655
145638	hsa-miR-29a-5p
145741	hsa-miR-545-3p
147827	hsa-miR-3130-3p
147820	hsa-miR-3133
147845	hsa-miR-3173-3p
145897	hsa-miR-92b-3p
147195	hsa-miR-18a-5p
147203	hsa-miR-302a-3p
147865	hsa-miR-4330
147870	hsa-miR-548s
147919	kshv-miR-K12-12-3p
147837	hsa-miR-3119
147981	hsa-miR-4325
147562	hsa-miR-4253
147846	hsa-miR-4313
147748	hsv1-miR-H12
148430	hsa-miR-374c-5p
148495	hsa-miR-3915
148335	hsa-miR-3606-5p
148208	hsa-miR-3610
147715	hsa-miR-4251
148042	hsa-miR-3662
148332	hsa-miR-3692-5p
147334	hsa-miR-3613-5p
147722	hsa-miR-4306
147718	hsv1-miR-H3-5p
148040	hsa-miR-1247-3p
147595	hsa-miR-3178
147712	hsv1-miR-H1-5p
148453	hsa-miR-3074-5p
146094	hsa-miR-1911-3p
46592	hsa-miR-548j
27565	hsa-miR-423-5p
168805	hsa-miR-4478
168648	hsa-miR-4687-5p
46474	hsa-miR-766-5p
168799	hsa-miR-4710
168591	hsa-miR-4789-3p
168675	hsa-miR-4433-3p
168885	hsa-miR-5194
168673	hsa-miR-4656
168814	hsa-miR-4463
168744	hsa-miR-4746-5p
168628	hsa-miR-5695
168742	hsa-miR-4722-3p
168933	hsa-miR-5581-3p
168619	hsa-miR-1260b
168568	hsa-miR-1290
168620	hsa-miR-548au-3p
168954	hsa-miR-5580-5p
168811	hsa-miR-1255b-2-3p
168801	hsa-miR-4477b
168697	hsa-miR-3189-5p
169333	hsa-miR-3194-3p
169279	hsa-miR-499b-3p
169117	hsa-miR-4759
169195	hsa-miR-4798-3p
168988	hsa-miR-4799-5p
169151	hsa-miR-4526
169147	hsa-miR-548am-5p/hsa-miR-548au-5p/hsa-miR-548c-5p/hsa-miR-548o-5p
169174	hsa-miR-4709-5p
169241	hsa-miR-5571-3p
169211	hsa-miR-5704
169188	hsa-miR-4443
169336	hsa-miR-17-5p
169354	hsa-miR-4493
169090	hsa-miR-5186
169222	hsa-miR-4760-5p
169176	hsa-miR-5587-5p
169353	hsa-miR-5582-3p
169193	hsa-miR-4725-5p
169317	hsa-miR-3614-5p
169032	hsa-miR-4737
169412	hsa-miR-1260a
17608	hsa-miR-425-5p
30787	hsa-miR-125b-5p
11159	hsa-miR-518e-3p
42613	ebv-miR-BART19-5p
17541	ebv-miR-BART1-5p
11084	hsa-miR-372
17358	ebv-miR-BART16
17312	hsa-miR-592
11171	hsa-miR-521
46301	hsa-miR-621
42524	hsa-miR-21-3p
14301	hsa-miR-361-5p
46689	hsa-miR-1229-3p
46647	hsa-miR-1324
42970	hsa-miR-744-3p
27740	hsa-miR-574-5p
11141	hsa-miR-509-3p
42766	hsa-miR-554
46501	hsa-miR-1305
17272	hsa-miR-551a
42965	hsa-miR-424-5p
42683	hsa-miR-922
42865	hsa-miR-181a-5p
42667	hsa-miR-302b-5p
10138	hsa-miR-130a-3p
46381	hsa-miR-1298
42523	hsa-miR-26b-3p
42892	hsa-miR-450b-3p
42824	ebv-miR-BART9-5p
17606	kshv-miR-K12-4-5p
46925	hsa-miR-1277-3p
46832	hsa-miR-1202
146064	hsa-miR-718
146091	hsa-miR-1914-5p
42780	hsa-miR-1307-5p
46205	SNORD48
145934	hsa-miRPlus-B1114
146020	hsa-miR-449c-3p
145990	ebv-miR-BART21-3p
145717	hsa-miR-516a-3p/hsa-miR-516b-3p
145984	ebv-miR-BART2-3p
146009	hsa-miR-376a-3p
145785	hsa-miR-526b-3p
145641	hsa-miR-369-5p
145842	hsa-miR-658
146086	hsa-miR-30a-5p
145905	hsa-miR-518a-5p/hsa-miR-527
147854	hsa-miR-548u
147835	hsa-miR-3143
147796	hsa-miR-4327
147776	hsa-miR-4317
147840	hsv2-miR-H9-3p
147901	kshv-miR-K12-7-5p
147941	hsa-miR-3160-3p
147767	hsa-miR-4279
147832	hsa-miR-4326
147851	hsa-miR-3201
147706	hsa-miR-4255
147821	hsa-miR-3169
147654	hsa-miR-3138
147623	hsa-miR-4304
147836	hsv2-miR-H7-5p
148683	hsa-miR-888-3p
148467	hsa-miR-3939
147986	hsa-miRPlus-K1303*
148387	hsa-miR-3942-5p
148285	hsa-miR-3941
148466	hsa-miR-3937
148682	hsa-miR-483-3p
148264	hsa-miR-3665
148640	hsa-miR-34b-3p
148327	hsa-miR-3651
147555	hsv2-miR-H19
148012	hsa-miR-203b-3p
148661	hsa-miR-486-3p
145759	hsa-miR-181c-3p
17835	hsa-miR-450a-5p
42732	hsa-miR-532-3p
145734	hsa-miR-33b-3p
42493	hsa-miR-892b
168878	hsa-miR-5100
168605	hsa-miR-4653-3p
168856	hsa-miR-4494
168558	hsa-miR-5585-3p
168700	hsa-miR-5696
168829	hsa-miR-4794
168602	hsa-miR-4666a-3p
168894	hsa-miR-3978
168918	hsa-miR-4491
168704	hsa-miR-506-5p
168708	hsa-miR-296-5p
168621	hsa-miR-4796-5p
168670	hsa-miR-4694-5p
168767	hsa-miR-4681
168594	hsa-miR-3150b-5p
168844	hsa-miR-4532
168975	hsa-miR-4528
168570	hsa-miR-2682-3p
168649	hsa-miR-3129-3p
168786	hsa-miR-3618
169074	hsa-miR-3972
169106	hsa-miR-4783-3p
169071	hsa-miR-4639-5p
168984	hsa-miR-4637
169265	hsa-miR-4733-3p
169099	hsa-miR-4790-3p
169201	hsa-miR-5047
169132	hsa-miR-382-3p
169122	hsa-miR-5687
169227	hsa-miR-3064-5p
169289	hsa-miR-4692
169308	hsa-miR-4503
169282	hsa-miR-4290
169172	hsa-miR-4445-3p
169199	hsa-miR-4518
169034	hsa-miR-642b-5p
169173	hsa-miR-5590-3p
169231	hsa-miR-4766-3p
169315	hsa-miR-4676-3p
169005	hsa-miR-520b/hsa-miR-520c-3p
169416	hsa-miRPlus-A1086
13170	hsa-miR-380-5p
46324	hsa-miR-320b
17676	hsa-miR-152
17593	hsa-miR-650
46483	hsa-miR-27a-3p
46438	hsa-let-7g-5p
42703	hsa-miR-490-3p
17625	hsa-miR-627
27568	hsa-miR-744-5p
42478	hsa-miR-593-5p
42457	hsa-miR-323a-5p
17589	ebv-miR-BART3-3p
42832	hsa-miR-638
46462	hsa-miR-1224-5p
46822	hsa-miR-1178-3p
28759	hsa-miR-758-3p
42496	hsa-miR-181c-5p
10306	hsa-miR-146b-5p
17882	hsa-miR-20b-3p
27551	hsa-miR-612
42504	hsa-miR-593-3p
42897	ebv-miR-BART15
42874	hsa-miR-16-2-3p
17490	hsa-miR-571
46565	hsa-miR-1207-5p
15619	hsa-miR-649
10943	hsa-miR-136-5p
10977	hsa-miR-183-5p
42530	hsa-let-7a-2-3p
10990	hsa-miR-196a-5p
14285	hsa-miR-487b
27546	hsa-miR-380-3p
31026	hsa-miR-101-3p
11040	hsa-miR-29b-3p
13130	hsa-miR-517-5p
11138	hsa-miR-506-3p
146045	hsv2-miR-H4-5p
145987	hsa-miR-2054
146111	hsa-miR-767-5p
145933	hsa-miR-652-5p
146058	hsv1-miR-H3-3p
145666	SNORD110
146098	hsv1-miR-H5-3p
146161	hsa-miR-2115-3p
146168	hsa-miR-1912
146090	hsv1-miR-H7-3p
145736	hsa-miR-605
145721	hsa-miR-875-5p
145693	hsa-miR-92a-3p
145962	hsa-miR-639
145705	hsa-miR-431-5p
145727	hsa-miR-501-3p
145637	hsa-miR-187-3p
145748	hsa-miR-518f-3p
147193	hsa-miR-572
147608	hsa-miR-4307
147872	hsv2-miR-H13
147938	hsa-miR-4287
147814	hsa-miR-3159
147760	hsa-miR-4316
147544	hsa-miR-4314
147830	hsv1-miR-H18
147671	hsa-miR-4323
147897	hsa-miR-3136-5p
147698	hsv2-miR-H22
148627	hsa-miR-615-5p
148669	hsa-miR-185-3p
148687	hsa-miR-1908
148234	hsa-miR-3667-5p
148677	hsa-miR-637
148654	hsa-miR-184
148079	hsa-miR-3673
148474	hsa-miR-3622a-5p
148625	hsa-miR-941
147640	kshv-miR-K12-10a-5p
147318	hsa-miR-3660
147666	hsa-miR-4277
148181	hsa-miR-203b-5p
148386	hsa-miR-2964a-5p
148284	hsa-miR-208b
11164	hsa-miR-519e-3p
17886	hsa-miR-301b
168684	hsa-miR-5010-5p
168679	hsa-miR-4763-3p
168718	hsa-miR-4684-3p
168945	hsa-miR-326
168964	hsa-miR-4450
168932	hsa-miR-5094
168934	hsa-miR-4999-5p
168795	hsa-miR-4706
168755	hsa-miR-4479
168827	hsa-miR-548ac
168676	hsa-miR-499b-5p
168852	hsa-miR-4764-5p
168611	hsa-miR-4753-3p
168572	hsa-miR-4507
168743	hsa-miR-548ad
168812	hsa-miR-875-3p
169186	hsa-miR-4520a-3p
169118	hsa-miR-5009-3p
169320	hsa-miR-4468
169321	hsa-miR-4691-3p
169070	hsa-miR-4695-3p
169113	hsa-miR-4755-5p
169182	hsa-miR-4728-3p
169036	hsa-miR-4745-3p
169230	hsa-miR-4747-3p
169157	hsa-miR-4755-3p
169000	hsa-miR-5707
169319	hsa-miR-3136-3p
168996	hsa-miR-4524a-3p
169064	hsa-miR-4778-3p
169112	hsa-miR-4727-3p
169169	hsa-miR-5684
168987	hsa-miR-4523
169365	hsa-miR-3974
169160	hsa-miR-4633-3p
168992	hsa-miR-5092
46340	hsa-miR-1289
46627	hsa-miR-1271-5p
42750	hsa-miR-636
42717	hsa-miR-92b-5p
11045	hsa-miR-302c-5p
42640	hsa-miR-20b-5p
17562	ebv-miR-BHRF1-2-5p
10937	hsa-miR-132-3p
32731	hsa-miR-190b
17359	ebv-miR-BART4-5p
19016	hsa-miR-217
46684	hsa-miR-1225-3p
46531	hsa-miR-1231
17571	kshv-miR-K12-11-3p
46556	hsa-miR-623
27838	hsa-miR-302d-3p
42700	hsa-miR-631
17508	hcmv-miR-UL112
42778	hsa-let-7g-3p
17463	hsa-miR-151a-3p
46944	hsa-miR-1297
46860	hsa-miR-1205
46661	hsa-miR-1294
42541	hsa-miR-302a-5p
11058	hsa-miR-325
42744	hsa-miR-23a-3p
14271	hsa-miR-539-5p
42971	hsa-miR-96-3p
42502	hsa-miR-204-3p
29872	hsa-miR-340-5p
46744	hsa-miR-526b-5p
11074	hsa-miR-34c-5p
46416	hsa-miR-1293
46789	hsa-miR-513b
42522	ebv-miR-BART19-3p
46622	hsa-miR-518f-5p
17612	hsa-miR-555
146005	hsa-miR-3129-5p
17858	hsa-miRPlus-A1073
146085	hsa-miR-3170
146116	hsa-miR-2116-3p
145980	hsa-miR-939-5p
145973	hsa-miR-664a-3p
145965	hsa-miR-518d-3p
145687	hsa-miR-384
145651	hsa-miR-99a-3p
145677	hsa-miR-139-5p
145633	hsa-let-7d-3p
146008	hsa-miR-26b-5p
145643	hsa-miR-382-5p
147864	hsv2-miR-H24
147895	kshv-miR-K12-2-3p
147953	hsa-miR-491-5p
147817	hsa-miR-3196
147831	kshv-miR-K12-1-3p
147898	hsa-miR-2861
147743	hsa-miR-4275
147799	hsa-miR-3156-5p
147763	hsa-miR-4272
147921	hsa-miR-3131
148593	hsa-miR-3605-3p
148058	hsa-miR-3672
148420	hsa-miR-3607-3p
148434	hsa-miR-3692-3p
148063	hsa-miR-3713
148382	hsa-miR-3609
148465	hsa-miR-3611
147589	hsa-miR-1193
147621	hsa-miR-4278
147633	hsa-miR-3163
147957	hsa-miRPlus-J1002
148380	hsa-miR-3913-5p
148080	hsa-miR-3921
148595	hsa-miR-34a-3p
148089	hsa-miR-208a
148215	hsa-miR-3591-3p
13132	hsa-miR-519e-5p
32711	hsa-miR-633
42629	hsa-miR-376c-3p
168734	hsa-miR-4465
46863	hsa-miR-3157-3p
168730	hsa-miR-4464
168644	hsa-miR-4775
168770	hsa-miR-4699-3p
168890	hsa-miR-1306-5p
168877	hsa-miR-5583-5p
168618	hsa-miR-4783-5p
168855	hsa-miR-4675
168919	hsa-miR-4456
168560	hsa-miR-4676-5p
168963	hsa-miR-664b-5p
168671	hsa-miR-3140-5p
168745	hsa-miR-4667-3p
168668	hsa-miR-4732-3p
168839	hsa-miR-4774-3p
168917	hsa-miR-4511
168661	hsa-miR-4531
168776	hsa-miR-4795-3p
168576	hsa-miR-4693-3p
169098	hsa-miR-3691-3p
169107	hsa-miR-4782-5p
169272	hsa-miR-4419b
169159	hsa-miR-4521
169023	hsa-miR-4712-3p
169242	hsa-miR-5686
169194	hsa-miR-4513
169311	hsa-miR-4714-5p
169156	hsa-miR-4515
169309	hsa-miR-4802-5p
169126	hsa-miR-4486
169083	hsa-miR-371b-3p
169247	hsa-miR-4477a
169297	hsa-miR-4777-3p
168989	hsa-miR-4447
169092	hsa-miR-548am-3p
169120	hsa-miR-4787-3p
169256	hsa-miR-4666a-5p
168998	hsa-miR-4508
168982	hsa-miR-4757-3p
169419	hsa-miR-300
169415	hsa-miR-187-5p
169407	hsa-miR-4301
42843	hsa-miR-654-5p
46617	hsa-miR-1197
17626	hsa-miR-575
42926	hsa-miR-92a-1-5p
10928	hsa-miR-125a-5p
11154	hsa-miR-517c-3p
42746	hsa-miR-647
29529	hsa-miR-369-3p
42782	hcmv-miR-UL148D
28251	hsa-miR-770-5p
33902	hsa-miR-128
42940	hsa-miR-876-5p
46336	hsa-miR-1284
42791	hsa-miR-548b-5p
17445	hsa-miR-610
11083	hsa-miR-371a-3p
32608	hsa-miR-761
42615	hsa-miR-135b-3p
46818	ebv-miR-BART17-5p
46703	hsa-miR-548e
17415	ebv-miR-BART10-3p
17315	kshv-miR-K12-3-3p
42850	hsa-miR-150-3p
46300	hiv1-miR-TAR-3p
31038	hiv1-miR-N367
46450	hsa-miR-548o-3p
46695	hsa-miR-1228-3p
17624	hsa-miR-532-5p
42666	hsa-miR-26a-2-3p
42581	hsa-miR-513a-5p
46223	hsa-miR-1306-3p
17299	hcmv-miR-UL22A-3p
19585	hsa-miR-148b-3p
14272	hsa-miR-542-3p
42772	hsa-miR-566
46326	hsa-miR-1233-3p
42773	ebv-miR-BART17-3p
27541	hcmv-miR-UL70-3p
10964	hsa-miR-155-5p
17332	ebv-miR-BART9-3p
42507	hsa-miR-202-5p
19011	SNORD10
17848	hsa-miRPlus-A1087
42492	hsa-miRPlus-A1031
146006	hsa-miR-670
146166	hsa-miRPlus-G1065-5p
146089	hsv1-miR-H8-5p
145844	hsa-miR-374a-5p
145859	hsa-miR-33a-5p
105441	hsa-miR-518c-3p
145827	hsa-miR-200a-5p
145950	hsa-miR-33b-5p
145732	hsa-miR-346
145821	hsa-miR-518c-5p
145889	hsa-miR-196b-5p
147794	kshv-miR-K12-8-3p
147863	hsa-miR-3155a
147793	hsa-miR-4252
147801	hsv1-miR-H11/hsv2-miR-H11-3p
147554	hsa-miR-4273
147826	hsa-miR-3153
147803	hsv2-miR-H10
147537	hsa-miR-4264
147795	hsa-miR-3186-3p
147673	hsa-miR-4262
147884	hsv2-miR-H25
147929	hsa-miR-1273c
148239	hsa-miR-3916
148691	hsa-miR-602
147376	hsa-miR-3679-5p
147572	hsa-miR-3120-3p
148398	hsa-miR-3908
148241	hsa-miR-3649
148147	hsa-miR-181b-3p
148289	hsa-miR-3675-5p
147964	hsa-miRPlus-J1005
148489	hsa-miR-3674
148038	hsa-miR-3679-3p
148637	hsa-miR-198
148388	hsa-miR-3677-3p
147602	hsa-miR-2682-5p
146158	hsa-miR-3202
11155	hsa-miR-518a-3p
42755	hcmv-miR-US33-3p
168579	hsa-miR-5706
168690	hsa-miR-4466
168698	hsa-miR-3127-3p
46808	hsa-miR-4485
168843	hsa-miR-5694
168732	hsa-miR-5011-5p
168674	hsa-miR-4716-5p
168575	hsa-miR-4763-5p
168756	hsa-miR-548al
168665	hsa-miR-3619-3p
168862	hsa-miR-1343
168943	hsa-miR-4769-3p
168598	hsa-miR-5007-3p
168940	hsa-miR-5579-5p
168735	hsa-miR-5586-3p
46762	hsa-miR-3928
168642	hsa-miR-642b-3p
168909	hsa-miR-3152-5p
168872	hsa-miR-24-1-5p
168763	hsa-miR-3676-5p
169192	hsa-miR-4437
169019	hsa-miR-4524a-5p
169312	hsa-miR-548an
169299	hsa-miR-4538
169066	hsa-miR-4802-3p
169109	hsa-miR-5003-5p
169006	hsa-miR-4527
169018	hsa-miR-4640-5p
169009	hsa-miR-548ap-5p/hsa-miR-548j
169142	hsa-miR-550a-5p
169295	hsa-miR-4725-3p
169370	hsa-miR-4693-5p
168995	hsa-miR-4791
168976	hsa-miR-3135b
169016	hsa-miR-4743-5p
169154	hsa-miR-4803
169050	hsa-miR-4787-5p
169372	hsa-miR-5011-3p
169133	hsa-miR-4537
169339	hsa-miR-5579-3p
169397	hsa-miR-3184-5p
46210	hsa-miR-1249
42543	hsa-miR-608
42923	hsa-miR-30c-5p
42633	hsa-miR-885-3p
42808	hsa-miR-874
45775	hsa-miR-1279
17810	hsa-miR-29b-1-5p
17353	hsa-miR-609
42584	hsa-miR-432-3p
42446	hsa-miR-576-5p
10975	hsa-miR-182-5p
17437	kshv-miR-K12-7-3p
46356	hsa-miR-30b-3p
33596	hsa-miR-126-5p
29190	hsa-miR-708-5p
14962	hsa-miR-581
17946	hsa-miR-192-3p
17563	hsa-miR-644a
17623	ebv-miR-BART14-3p
11121	hsa-miR-489
46929	hsa-miR-548n
42663	hsa-miR-20a-3p
10988	hsa-miR-194-5p
14854	hsa-miR-569
32946	hsa-miR-486-5p
46735	hsa-miR-1179
46479	hsa-miR-1304-5p
31076	hsa-miR-559
42557	hsa-miR-624-5p
27537	ebv-miR-BART13-3p
42553	hsa-miR-216a-5p
32891	hsa-miR-769-5p
31867	hsa-miR-145-3p
146165	hsa-miR-1973
146096	hsa-miR-764
146151	hsa-miR-449c-5p
146173	hsa-miR-2114-3p
17932	hsa-miR-381-5p
146136	hsa-miR-518d-5p/hsa-miR-520c-5p/hsa-miR-526a
145852	hsa-miR-210
145742	hsa-miR-935
145750	hsa-miR-614
145981	hsa-miR-1285-3p
145634	hsa-miR-132-5p
145847	hsa-miR-766-3p
147954	hsa-miR-4318
147902	hsa-miR-3193
147751	hsa-miR-4274
147979	hsa-miR-3150a-3p
147540	hsa-miR-4310
147828	hsa-miR-3121-3p
147564	hsa-miR-4266
147614	hsa-miR-4299
147822	hsv2-miR-H23-5p
147780	hsa-miR-4267
148351	hsa-miR-3945
148454	hsa-miR-3682-3p
148282	hsa-miR-3714
148039	hsa-miR-3925-5p
148601	hsa-miR-3617-5p
147638	hsv2-miR-H12
147600	hsa-miR-4292
147707	hsa-miR-3154
148371	hsa-miR-3620-3p
148192	hsa-miR-421
46264	hsa-miR-298
42738	hsa-miR-340-3p
168631	hsa-miR-4723-5p
168952	hsa-miR-4781-3p
168564	hsa-miR-548at-5p
168595	hsa-miR-1185-2-3p
168622	hsa-miR-4652-5p
168571	hsa-miR-550b-2-5p
168727	hsa-miR-4426
168951	hsa-miR-548as-3p
168800	hsa-miR-4724-5p
168567	hsa-miR-3177-5p
168748	hsa-miR-320e
168655	hsa-miR-5588-5p
168725	hsa-miR-4700-5p
168691	hsa-miR-3677-5p
168626	hsa-miR-4662a-5p
168900	hsa-miR-4721
168736	hsa-miR-4796-3p
168971	hsa-miR-4449
168875	hsa-miR-5091
168999	hsa-miR-4749-3p
169139	hsa-miR-5192
169218	hsa-miR-5189
169101	hsa-miR-4469
169119	hsa-miR-4786-3p
169367	hsa-miR-4444
169087	hsa-miR-149-3p
169081	hsa-miR-4707-3p
169033	hsa-miR-5680
169027	hsa-miR-3973
169004	hsa-miR-4798-5p
169055	hsa-miR-3529-5p
169255	hsa-miR-4708-5p
169359	hsa-miR-3160-5p
169141	hsa-miR-4423-3p
169048	hsa-miR-4736
168997	hsa-miR-5584-5p
169273	hsa-miR-548ar-3p
169303	hsa-miR-378g
169138	hsa-miR-4504
169420	hsa-miR-193b-5p
169408	hsa-miR-181d
42576	hsa-miR-342-5p
46869	hsa-miR-1258
11004	hsa-miR-203a
19588	hsa-miR-17-3p
46732	hsa-miR-1264
29328	hsa-miR-582-3p
42622	hsa-miR-579
46404	hsa-miR-1244
17875	hsa-miR-500a-5p
42572	hsa-miR-154-3p
29577	hsa-miR-374a-3p
46625	hsa-miR-1303
10995	hsa-miR-199a-3p/hsa-miR-199b-3p
27549	hsa-miR-548d-3p
11182	hsa-miR-98-5p
27536	hsa-miR-190a
42837	hsa-miR-577
46788	hsa-miR-1299
11061	hsa-miR-329
17349	hsa-miR-595
46766	hsa-miR-1208
42642	hcmv-miR-US4
46320	hsa-miR-31-3p
11065	hsa-miR-335-5p
10925	hsa-miR-10b-5p
46872	hsa-miR-1262
21702	hsa-miR-219-1-3p
46246	hsa-miR-1226-5p
46640	hsa-miR-1257
11022	hsa-miR-221-3p
42627	hsa-miR-212-3p
45745	hsa-miR-302f
10936	hsa-miR-130b-3p
17851	hsa-miR-200c-5p
42906	ebv-miR-BHRF1-1
42730	hsa-miR-423-3p
17825	hsa-miR-338-5p
146109	hsa-miR-1910
146046	jcv-miR-J1-5p
19606	SNORD12
146196	hsa-miR-711
42839	hsa-miR-135a-5p
146103	hsa-miR-1913
146149	hsv2-miR-H2
145686	hsa-miR-548c-3p
145819	hsa-miR-520c-3p
145724	hsa-miR-887
145753	hsa-miR-484
145974	hsa-miR-200b-5p
145839	hsa-miR-662
145826	hsa-miR-18b-3p
145976	hsa-miR-663b
147816	hsa-miR-3162-5p
147819	hsa-miR-3117-3p
147871	hsa-miR-3180-5p
147683	hsa-miR-3188
147809	hsa-miR-514b-3p
147805	hsa-miR-3183
147852	hsa-miR-4295
147882	hsa-miR-2909
147866	hsa-miR-3134
147786	hsa-miR-3198
148384	hsa-miR-3648
148085	hsa-miR-3687
148188	hsa-miR-2277-5p
147280	hsa-miR-1185-1-3p
147469	hsa-miR-3909
147779	hsa-miR-3180-3p
148590	hsa-miR-3919
148065	hsa-miR-3689b-3p/hsa-miR-3689c
147386	hsa-miR-212-5p
148402	hsa-miR-3920
148628	hsa-miR-3199
148064	hsa-miR-3926
148317	hsa-miR-3621
11144	hsa-miR-512-3p
11037	hsa-miR-299-3p
42774	kshv-miR-K12-9-5p
168646	hsa-miR-4731-3p
168958	hsa-miR-2681-5p
168808	hsa-miR-4779
168796	hsa-miR-3664-3p
168625	hsa-miR-4539
168593	hsa-miR-4726-3p
168632	hsa-miR-5188
168898	hsa-miR-5008-3p
168559	hsa-miR-15a-3p
168765	hsa-miR-4448
168849	hsa-miR-4635
168614	hsa-miR-5197-5p
168683	hsa-miR-4792
168790	hsa-miR-3120-5p
168806	hsa-miR-4659a-3p
168924	hsa-miR-4720-5p
168891	hsa-miR-1271-3p
168928	hsa-miR-4431
168702	hsa-miR-4540
169080	hsa-miR-4684-5p
169056	hsa-miR-4669
169253	hsa-miR-4690-5p
169022	hsa-miR-4797-5p
169266	hsa-miR-378d
169334	hsa-miR-548ao-5p
169262	hsa-miR-5009-5p
169079	hsa-miR-4667-5p
169213	hsa-miR-4768-3p
169355	hsa-miR-2355-5p
169238	hsa-miR-4654
169363	hsa-miR-320c
169061	hsa-miR-548x-3p
169082	hsa-miR-1275
169096	hsa-miR-4804-3p
169304	hsa-miR-4793-5p
169171	hsa-miR-4436b-5p
169356	hsa-miR-548aa/hsa-miR-548ap-3p/hsa-miR-548t-3p
169084	hsa-miR-5708
169020	hsa-miR-4506
169414	hsa-miR-525-5p
169399	hsa-miR-4750-5p
17418	kshv-miR-K12-4-3p
42757	hsa-miR-619
11108	hsa-miR-425-3p
42829	hsa-miR-127-3p
46259	hsa-miR-885-5p
46737	hsa-miR-1265
42535	hsa-miR-661
42542	hsa-miR-589-5p
42607	hsa-miR-653
17646	ebv-miR-BHRF1-3
17893	hsa-miR-362-3p
6880	hsa-miR-297
32095	hsa-miR-624-3p
42567	hsa-miR-590-3p
17325	hsa-miR-643
17630	hsa-miR-588
42941	hsa-miR-218-1-3p
42944	hsa-miR-564
42562	hsa-miR-105-3p
42571	hsa-miR-129-1-3p
17439	hcmv-miR-UL36-5p
46443	hsa-miR-193a-5p
10923	hsa-miR-107
46850	hsa-miR-1237-3p
27672	hsa-miR-615-3p
17503	hsa-miR-590-5p
13140	hsa-miR-138-5p
11013	hsa-miR-181a-3p
29802	hsa-miR-144-3p
42551	hsa-miR-122-3p
42899	hsa-miR-377-5p
42885	hsa-miR-376a-5p
42956	hsa-miR-545-5p
17732	hsa-miR-192-5p
46746	hsa-miR-1269a
42669	hsa-miR-505-3p
4040	hsa-miR-9-5p
42793	hsa-miRPlus-A1072
17892	hsa-miRPlus-C1087
146010	hsa-miR-2116-5p
146140	hsa-miR-1976
146142	hsa-miR-1972
146163	hsa-miR-224-3p
19013	SNORD14B
145749	hsa-miR-137
145970	hsa-miR-129-2-3p
145822	hsa-miR-214-5p
145789	hsa-miR-550a-3-5p/hsa-miR-550a-5p
145768	hsa-miR-665
145972	hsa-miR-141-5p
145746	hsa-let-7i-3p
145676	hsa-miR-30e-3p
147604	hsa-miR-4285
147915	hsa-miR-3174
147804	hsv1-miR-H17
147613	hsa-miR-3145-3p
147570	hsa-miR-4271
147523	hsa-miR-4263
147947	hsa-miR-4308
147694	hsa-miR-4281
147772	hsa-miR-4303
148374	hsa-miR-3936
148263	hsa-miR-1273e
148585	hsa-miR-3912
148331	hsa-miR-3655
147262	hsa-miR-548h-3p/hsa-miR-548z
148410	hsa-miR-3676-3p
148214	hsa-miR-3675-3p
147684	hsa-miR-3200-5p
148228	hsa-miR-3656
148641	hsa-miR-518b
148353	hsa-miR-3681-5p
148132	hsa-miR-3622a-3p
148272	hsa-miR-3615
148216	hsa-miR-3907
148621	hsa-miR-892a
147389	hsa-miR-3691-5p
148250	hsa-let-7f-2-3p
46367	hsa-miR-1283
145999	hsa-miR-517a-3p/hsa-miR-517b-3p
145723	hsa-miR-519c-3p
168563	hsa-miR-4761-5p
168635	hsa-miR-378e
168803	hsa-miR-4696
168692	hsa-miR-3688-5p
168739	hsa-miR-1269b
168711	hsa-miR-548ak
168768	hsa-miR-4423-5p
168589	hsa-miR-4671-3p
168923	hsa-miR-4688
168772	hsa-miR-224-5p
168973	hsa-miR-1268b
168793	hsa-miR-4483
168731	hsa-miR-548ah-3p
168950	hsa-miR-4646-3p
168578	hsa-miR-5190
168722	hsa-miR-4742-3p
168893	hsa-miR-4505
168789	hsa-miR-4686
168561	hsa-miR-1245b-5p
168627	hsa-miR-4678
169166	hsa-miR-4683
169307	hsa-miR-4685-3p
169257	hsa-miR-4740-5p
169269	hsa-miR-4499
169165	hsa-miR-5585-5p
169298	hsa-miR-4433-5p
169236	hsa-miR-659-5p
169162	hsa-miR-5691
169376	hsa-miR-5701
169329	hsa-miR-370
169179	hsa-miR-4650-5p
169073	hsa-miR-584-3p
169274	hsa-miR-5196-3p
169010	hsa-miR-2681-3p
169343	hsa-miR-5682
169135	hsa-miR-3173-5p
169042	hsa-miR-4704-3p
169088	hsa-miR-4492
169054	hsa-miR-4422
169411	hsa-miR-205-3p
169417	hsa-miR-551b-5p
42460	hsa-miR-223-5p
42859	hsa-miR-675-3p
42905	hcmv-miR-US25-1-5p
11277	hsa-miR-7-1-3p
17818	hsa-miR-27a-5p
17652	hsa-miR-558
42483	hsa-miR-522-3p
28520	hsa-miR-454-5p
32884	hsa-miR-342-3p
17529	hcmv-miR-US25-2-3p
19596	hsa-miR-30d-5p
11102	hsa-miR-410
42736	hsa-miR-148b-5p
11005	hsa-miR-204-5p
46266	hsa-miR-1825
31349	hsa-miR-524-3p
10986	hsa-miR-193a-3p
17391	hsa-miR-635
46623	hsa-miR-1273a
18739	hsa-miR-186-5p
17863	hsa-miR-934
42509	hsa-miR-219-5p
42929	hsa-miR-25-5p
42682	hsa-miR-25-3p
11168	hsa-miR-520d-3p
17854	hsa-miR-106b-3p
14279	hsa-miR-362-5p
14300	hsa-miR-29c-5p
17460	hsa-miR-657
17853	hsa-miR-30d-3p
10998	hsa-miR-19b-3p
17530	hsa-miR-641
42869	hsa-miR-936
42447	hsa-miR-556-3p
46258	hsa-miR-1184
146122	hsa-miR-2053
146000	hsa-miR-1911-5p
146042	hsv1-miR-H8-3p
146035	hsv1-miR-H2-5p
145968	hsa-let-7d-5p
145689	hsa-miR-543
146115	hsa-miR-940
145714	hsa-miR-28-3p
146178	hsa-miR-502-3p
147867	hsa-miR-3118
147841	kshv-miR-K12-11-5p
147925	hsa-miR-3126-5p
147588	hsa-miR-4288
147649	hsa-miR-500a-5p/hsa-miR-500b
147977	hsa-miR-3190-3p
147857	hsa-miR-3130-5p
147569	hsa-miR-4256
147616	hsa-miR-4291
147815	hsv1-miR-H14-5p
148247	hsa-miR-2355-3p
148072	hsa-miR-3668
147997	hsa-miR-3934-5p
147682	hsv1-miR-H6-5p
148189	hsa-miR-3681-3p
148393	hsa-miR-676-3p
148379	hsa-miR-3654
147415	hsa-miR-495-5p
148165	hsa-miR-3605-5p
148405	hsa-miR-3669
148032	hsa-miR-3685
148559	hsa-miR-411-3p
148278	hsa-miR-138-2-3p
17327	hsa-miR-630
17936	hsa-miR-16-1-3p
168897	hsa-miR-5187-5p
168882	hsa-miR-664b-3p
168710	hsa-miR-4536-5p
168590	hsa-miR-4520a-5p/hsa-miR-4520b-5p
168728	hsa-miR-4641
168719	hsa-miR-4495
168785	hsa-miR-520d-5p
168615	hsa-miR-4655-3p
168781	hsa-miR-4776-3p
168782	hsa-miR-5093
168820	hsa-miR-4711-5p
168750	hsa-miR-4645-5p
168921	hsa-miR-4718
168759	hsa-miR-3689f
168962	hsa-miR-548ab
168666	hsa-miR-4659a-5p
168955	hsa-miR-4756-3p
168703	hsa-miR-4716-3p
168663	hsa-miR-4442
168779	hsa-miR-4797-3p
169102	hsa-miR-4639-3p
169285	hsa-miR-4467
169249	hsa-miR-4482-5p
168993	hsa-miR-4799-3p
169011	hsa-miR-4801
169049	hsa-miR-3162-3p
169001	hsa-miR-4670-5p
169039	hsa-miR-4782-3p
169181	hsa-miR-5191
169379	hsa-miR-4694-3p
169232	hsa-miR-3156-3p
169046	hsa-miR-4715-5p
169275	hsa-miR-548aq-3p
169245	hsa-miR-2467-3p
169038	hsa-miR-488-3p
169240	hsa-miR-3944-5p
169115	hsa-miR-450a-3p
169287	hsa-miR-548as-5p
169361	hsa-miR-4481
169225	hsa-miR-640
169395	hsa-miR-4484
42777	hsa-miR-548am-5p/hsa-miR-548c-5p/hsa-miR-548o-5p
11184	hsa-miR-99b-5p
17953	hsa-miR-183-3p
42501	hcmv-miR-US33-5p
46584	hsa-miR-1468
42676	hsa-miR-495-3p
17958	hsa-miR-576-3p
17631	hcmv-miR-UL22A-5p
11093	hsa-miR-379-5p
42480	hsa-miR-485-5p
42538	hsa-miR-196a-3p
45936	hsa-miR-1292-5p
42847	hsa-miR-497-5p
46275	hsa-miR-1251
42672	hsa-miR-323b-5p
42635	hsa-miR-541-3p
10976	hsa-miR-182-3p
17866	hsa-miR-331-5p
46515	hsa-miR-1537
42954	ebv-miR-BART7-5p
46215	hsa-miR-1301
42723	hsa-miR-195-3p
10997	hsa-miR-19a-3p
46738	hsa-miR-1182
42950	hsa-miR-24-2-5p
11149	hsa-miR-515-5p
11053	hsa-miR-32-5p
42442	hsa-miR-498
42533	hiv1-miR-H1
46729	hsa-miR-302d-5p
42654	hsa-miR-483-5p
28884	hsa-miR-876-3p
42599	hsa-miR-153
17814	hsa-miR-570-3p
46321	hsa-miR-1245a
17283	ebv-miR-BART11-5p
42912	hsa-miR-339-3p
146066	hsa-miR-3116
19607	SNORD15A
146072	hsa-miR-1469
146052	hsa-miR-1471
145762	hsa-miR-549a
145716	hsa-miR-671-5p
145722	hsa-miR-520e
145751	hsa-miR-23b-5p
145692	hsa-miR-499a-3p
147936	kshv-miR-K12-8-5p
46567	hsa-miR-3176
147735	hsa-miR-4289
147868	hsa-miR-4269
147887	hsa-miR-3147
147942	hsa-miR-4268
147967	hsa-miR-3180/hsa-miR-3180-3p
56873	hsa-miR-3124-5p
46710	hsa-miR-3157-5p
46274	hsa-miR-3187-3p
148650	hsa-miR-516a-5p
148524	hsa-miR-3914
148499	hsa-miR-3910
147530	hsa-miR-378b
147276	hsa-miR-3616-3p
148196	hsa-miR-548y
148514	hsa-miR-365a-5p
148622	hsa-miR-877-3p
147679	hsa-miR-3197
147752	hsa-miR-4302
148639	hsa-miR-4298
148645	hsa-miR-129-5p
17566	hsa-miR-629-3p
11023	hsa-miR-222-3p
10916	hsa-miR-1
168783	hsa-miR-4770
168583	hsa-miR-539-3p
168956	hsa-miR-4524b-3p
168613	hsa-miR-548ar-5p
168823	hsa-miR-4522
168693	hsa-miR-651
168612	hsa-miR-4733-5p
168887	hsa-miR-5089-5p
168609	hsa-miR-5197-3p
168680	hsa-miR-378f
168747	hsa-miR-4520b-3p
168942	hsa-miR-4636
168847	hsa-miR-4740-3p
168637	hsa-miR-3940-5p
168682	hsa-miR-4502
168773	hsa-miR-5702
168858	hsa-miR-4638-3p
168643	hsa-miR-4703-5p
168905	hsa-miR-4509
168581	hsa-miR-3942-3p
169254	hsa-miR-4762-3p
169226	hsa-miR-4419a
169200	hsa-miR-4677-5p
169382	hsa-miR-4680-5p
169197	hsa-miR-4662a-3p
169103	hsa-miR-4652-3p
169125	hsa-miR-4418
169357	hsa-miR-4689
169095	hsa-miR-548ah-3p/hsa-miR-548av-3p/hsa-miR-548o-3p
169271	hsa-miR-4784
168994	hsa-miR-3591-5p
169220	hsa-miR-4697-3p
169252	hsa-miR-4712-5p
169306	hsa-miR-4758-5p
169325	hsa-miR-4446-5p
169239	hsa-miR-4732-5p
169288	hsa-miR-4730
169316	hsa-miR-3976
169235	hsa-miR-4420
169131	hsa-miR-4724-3p
169387	hsa-miR-5703
169389	hsa-miR-4717-3p
42834	hsa-miR-219-2-3p
42743	hsa-let-7e-3p
17535	hsa-miR-548a-3p
42761	hsa-miR-675-5p
46642	hsa-miR-1276
42855	ebv-miR-BART6-5p
19595	hsa-miR-30a-3p
42514	hsa-miR-937-3p
28950	hsa-miR-455-3p
17338	hsa-miR-660-5p
46402	hsa-miR-1255b-5p
17520	hcmv-miR-US5-2
42556	hsa-miR-889
4700	hsa-miR-140-5p
42525	hsa-miR-671-3p
10947	hsa-miR-142-3p
42942	hsa-miR-134
45736	hsa-miR-548f
11091	hsa-miR-377-3p
46810	hsa-miR-1827
17306	ebv-miR-BART12
28047	hsa-miR-890
10955	hsa-miR-148a-3p
14328	hsa-miR-124-3p
42624	kshv-miR-K12-10b
42823	hsa-miR-27b-5p
42617	hsa-miR-541-5p
46517	hsa-miR-1266
17427	hsa-miR-200c-3p
46675	hsa-miR-1181
17444	hsa-miR-632
33043	hsa-miR-544a
17619	hcmv-miR-US25-2-5p
11011	hsa-miR-211-5p
46880	hsa-miR-1183
11165	hsa-miR-520a-3p
46345	hsa-miR-1207-3p
17569	hsa-miR-563
146084	ebv-miR-BART4-3p
146131	hsa-miR-2117
145798	hsa-miR-142-5p
146137	hsa-miR-133a
145971	hsa-miR-611
145824	hsa-miR-509-3-5p
147669	hsa-miR-548w
147903	hsa-miR-3065-3p
147879	hsa-miR-3132
147911	hsa-miR-4280
147885	kshv-miR-K12-5-5p
147651	hsa-miR-3123
147543	hsa-miR-3167
147198	hsa-miR-26a-5p
148006	hsa-miR-4315
147862	hsa-miR-3158-3p
147886	hsa-miR-3122
147883	hsa-miR-3191-3p
148662	hsa-miR-583
148406	hsa-miR-3684
147556	hsa-miR-4254
147975	hsa-miRPlus-J1003
147610	hsa-miR-3186-5p
148106	hsa-miR-3678-3p
147670	hsa-miR-3177-3p
148554	hsa-miR-3917
148685	hsa-miR-202-3p
148684	hsa-miR-628-3p
148566	hsa-miR-3666
148481	hsa-miR-3646
148349	hsa-miR-3938
148052	hsa-miR-374c-3p
145769	hsa-miR-371a-5p
42528	hsa-miR-296-3p
145744	hsa-miR-568
168707	hsa-miR-4767
168896	hsa-miR-548ao-3p
168775	hsa-miR-4647
168851	hsa-miR-4650-3p
168616	hsa-miR-4536-3p
168724	hsa-miR-4529-3p
168737	hsa-miR-5685
168587	hsa-miR-4461
168854	hsa-miR-4498
168716	hsa-miR-4487
168912	hsa-miR-4446-3p
168949	hsa-miR-4512
168892	hsa-miR-4424
168733	hsa-miR-5583-3p
168601	hsa-miR-146b-3p
168633	hsa-miR-3190-5p
168754	hsa-miR-5692b/hsa-miR-5692c
168714	hsa-miR-4452
168926	hsa-miR-4776-5p
169196	hsa-miR-5705
169007	hsa-miR-4746-3p
169270	hsa-miR-4458
169030	hsa-miR-5586-5p
169337	hsa-miR-3155a/hsa-miR-3155b
169375	hsa-miR-660-3p
169380	hsa-miR-3124-3p
169377	hsa-miR-4715-3p
169224	hsa-miR-4440
169040	hsa-miR-4753-5p
169085	hsa-miR-5007-5p
169349	hsa-miR-4517
169189	hsa-miR-4795-5p
169183	hsa-miR-4644
169360	hsa-miR-4445-5p
169207	hsa-miR-4804-5p
169013	hsa-miR-5195-5p
169163	hsa-miR-4685-5p
169203	hsa-miR-5095
169409	hsa-miR-4286
169396	hsa-miR-5700
17660	hsa-miR-550a-3p
42801	hsa-miR-92a-2-5p
27544	hsa-miR-363-5p
46380	hsa-miR-1255a
11073	hsa-miR-34b-5p
17942	hsa-miR-125a-3p
42708	hsa-miR-99a-5p
11139	hsa-miR-507
46295	hsa-miR-1286
46626	hsa-miR-30c-2-3p
17347	hsa-miR-708-3p
17935	hsa-miR-101-5p
11041	hsa-miR-29c-3p
11043	hsa-miR-302b-3p
46249	hsa-miR-449b-5p
30493	hsa-miR-548a-5p
42630	hsa-miR-140-3p
42873	hsa-miR-944
46368	hsa-miR-1282
42898	hsa-miR-124-5p
27533	hsa-miR-320a
9938	hsa-let-7i-5p
42609	hsa-miR-135a-3p
11020	hsa-miR-22-3p
27720	hsa-miR-15a-5p
42490	hsa-miR-505-5p
4610	hsa-miR-126-3p
46222	hsa-miR-1228-5p
42870	hsa-miR-616-3p
21498	hsa-miR-654-3p
46800	hsa-miR-1224-3p
17402	ebv-miR-BART2-5p
11007	hsa-miR-206
42476	hsa-miR-374b-3p
17561	ebv-miR-BART6-3p
17592	hsa-miR-604
46221	hsa-miR-519d
13148	hsa-miR-195-5p
29575	hsa-miR-32-3p
17898	hsa-miR-99b-3p
17509	ebv-miR-BART8-5p
17961	hsa-miR-629-5p
46361	hsa-miR-1278
146113	hsa-miRPlus-G1246-3p
19005	SNORD118
19604	SNORD4A
146114	hsa-miR-1538
146068	hsa-miR-1915-3p
146110	hsa-miR-3164
146132	ebv-miR-BART21-5p
145833	hsa-miR-596
145820	hsa-let-7c
145846	hsa-let-7e-5p
147923	hsa-miR-3142
147978	hsa-miR-3140-3p
147881	hsa-miR-3115
147855	hsv2-miR-H23-3p
147771	hsa-miR-4328
147631	hsa-miR-4258
147930	hsa-miR-3144-3p
147818	hsa-miR-4270
147889	hsv1-miR-H14-3p
147904	hsa-miR-3148
148361	hsa-miR-3911
147606	hsa-miR-4259
148307	hsa-miR-3612
148221	hsa-miR-3650
147688	hsa-miR-548v
148688	hsa-miR-765
147311	hsa-miR-3688-3p
148659	hsv2-miR-H21
148273	hsa-miR-3150b-3p
148118	hsa-miR-676-5p
148663	hsa-miR-557
148049	hsa-miR-3924
148413	hsa-miR-3614-3p
17578	kshv-miR-K12-5-3p
42764	hsa-miR-412
17328	ebv-miR-BART8-3p
168850	hsa-miR-3191-5p
168636	hsa-miR-122-5p
168903	hsa-miR-4439
168687	hsa-miR-29a-3p
168914	hsa-miR-5689
168831	hsa-miR-433
168941	hsa-miR-4501
168930	hsa-miR-5582-5p
168623	hsa-miR-4672
168599	hsa-miR-4453
168758	hsa-miR-4425
168818	hsa-miR-4774-5p
168967	hsa-miR-4476
168723	hsa-miR-4789-5p
168709	hsa-miR-4429
168658	hsa-miR-5196-5p
168721	hsa-miR-4701-5p
168653	hsa-miR-3158-5p
168846	hsa-miR-1273f
168915	hsa-miR-4780
169310	hsa-miR-3913-3p
169149	hsa-miR-4659b-5p
169065	hsa-miR-378h
169214	hsa-miR-4638-5p
169145	hsa-miR-5000-3p
169047	hsa-miR-4665-3p
169362	hsa-miR-5591-3p
169324	hsa-miR-4642
169216	hsa-miR-4701-3p
169123	hsa-miR-3184-3p
169052	hsa-miR-4719
169062	hsa-miR-3922-5p
169116	hsa-miR-4788
169100	hsa-miR-4758-3p
169369	hsa-miR-4490
169371	hsa-miR-4474-5p
169035	hsa-miR-4658
169233	hsa-miR-4643
169012	hsa-miR-4711-3p
169152	hsa-miR-5690
169404	hsa-miR-3663-5p
17536	hsa-miR-562
42934	hsa-miR-345-5p
11148	hsa-miR-515-3p
42692	hsa-miR-127-5p
46704	hsa-miR-548i
11044	hsa-miR-302c-3p
46511	hiv1-miR-TAR-5p
19582	hsa-miR-106b-5p
13147	hsa-miR-96-5p
46690	hsa-miR-1238-3p
46696	hsa-miR-1234-3p
46918	hsa-miR-375
46806	hsa-miR-1227-3p
27229	hsa-miR-511
29379	hsa-miR-452-5p
17752	hsa-let-7f-5p
29490	hsa-miR-7-5p
42482	hsa-miR-591
17650	kshv-miR-K12-6-5p
17280	hsa-miR-15b-5p
32190	hsa-miR-607
10967	hsa-miR-16-5p
17613	hsa-miR-645
46440	hsa-miR-1287
13178	hsa-miR-18a-3p
11092	hsa-miR-378a-5p
46406	hsa-miR-500a-3p
28889	hsa-miR-888-5p
42887	hsa-miR-331-3p
42508	hsa-miR-106a-3p
146044	hsa-miR-2115-5p
145663	SNORD68
146074	hsa-miR-2114-5p
145986	hsa-miR-2052
46204	SNORD38B
46203	SNORD49A
17820	hsa-miRPlus-C1066
146069	hsa-miR-1915-5p
145946	hsa-miR-449a
145698	hsa-miR-496
145757	hsa-miR-33a-3p
145708	hsa-miR-324-3p
145694	hsa-miR-100-3p
147850	hsv2-miR-H11-3p
147909	hsa-miR-1273d
147798	hsa-miR-3141
148000	hsa-miR-3195
147937	hsv1-miR-H13
147584	hsa-miR-548t-5p
147914	hsa-miR-514b-5p
147187	hsa-miR-215
145670	hsa-miR-18b-5p
148018	hsa-miR-3671
148168	hsa-miR-3658
148033	hsa-miR-3065-5p
148265	hsa-miR-3935
148666	hsa-miR-938
148262	hsa-miR-3680-3p
148667	hsa-miR-617
147731	hsa-miR-3189-3p
148154	hsa-miR-3922-3p
147576	hsv1-miR-H1-3p
147268	hsa-miR-3940-3p
147742	hsa-miR-4265
148338	hsa-miR-3064-3p
148057	hsa-miR-186-3p
42702	hsa-miR-30c-1-3p
146157	hsv1-miR-H4-5p
46281	hsa-miR-1291
146123	hsv1-miR-H2-3p
146014	bkv-miR-B1-3p/jcv-miR-J1-3p
168868	hsa-miR-5681b
168871	hsa-miR-151a-5p/hsa-miR-151b
168802	hsa-miR-4516
168760	hsa-miR-4749-5p
168603	hsa-miR-4664-5p
168863	hsa-miR-4441
168948	hsa-miR-4514
168959	hsa-miR-4778-5p
168638	hsa-miR-4530
168610	hsa-miR-211-3p
168881	hsa-miR-4720-3p
168939	hsa-miR-4738-5p
168717	hsa-miR-5193
168629	hsa-miR-5087
168815	hsa-miR-4488
168929	hsa-miR-4648
168686	hsa-miR-4768-5p
168606	hsa-miR-4633-5p
168557	hsa-miR-4777-5p
168582	hsa-miR-4731-5p
169068	hsa-miR-513c-3p
169204	hsa-miR-4709-3p
169129	hsa-miR-4284
169251	hsa-miR-4653-5p
169024	hsa-miR-3960
169206	hsa-miR-4645-3p
169026	hsa-miR-4679
169028	hsa-miR-4708-3p
169229	hsa-miR-4666b
168991	hsa-miR-873-3p
169137	hsa-miR-4524b-5p
169259	hsa-miR-4773
168979	hsa-miR-4734
169140	hsa-miR-3150a-5p
169217	hsa-miR-2467-5p
169342	hsa-miR-5090
169053	hsa-miR-130b-5p
168980	hsa-miR-4324
168986	hsa-miR-4677-3p
169124	hsa-miR-548aj-3p
169391	hsa-miR-513a-3p
17539	ebv-miR-BART3-5p
42603	hsa-miR-424-3p
42786	hsa-miR-188-3p
42866	hsa-miR-451a
46335	hsa-miR-548m
17902	hsa-miR-15b-3p
46634	hsa-miR-1281
17459	hsa-miR-580
17883	hsa-miR-19b-1-5p
17657	ebv-miR-BART18-5p
13137	hsa-miR-518e-5p/hsa-miR-519a-5p/hsa-miR-519b-5p/hsa-miR-519c-5p/hsa-miR-522-5p/hsa-miR-523-5p
17499	hcmv-miR-US5-1
29562	hsa-miR-199a-5p
46940	hsa-miR-548g-3p
17614	sv40-miR-S1-3p
17393	hsa-miR-603
10946	hsa-miR-141-3p
42710	hsa-miR-1296
42674	hsa-miR-431-3p
42949	hsa-miR-155-3p
30033	hsa-miR-877-5p
13171	hsa-miR-429
46235	hsa-miR-524-5p
11024	hsa-miR-223-3p
42458	hcmv-miR-US25-1-3p
42549	hsa-miR-19a-5p
13183	hsa-miR-487a
17298	hsa-miR-548b-3p
42616	ebv-miR-BART7-3p
46779	hsa-miR-1206
46829	hsa-miR-664a-5p
46414	hsa-miR-548h-5p
17634	hsa-miR-567
42532	hsa-miR-22-5p
42455	hsa-miR-520f
42845	hsa-miR-125b-2-3p
146169	mcv-miR-M1-3p
146179	hsa-miR-2113
146202	hsv1-miR-H7-5p
146127	hsa-miR-449b-3p
19007	SNORD3@
30209	hsa-miRPlus-C1114
146180	hsa-miR-1909-3p
146134	hsv2-miR-H4-3p
146160	hsa-miR-133b
145707	hsa-miR-216b
145755	hsa-miR-146a-3p
145835	hsa-miR-509-5p
145836	hsa-miR-218-2-3p
147843	hsa-miR-3144-5p
147939	hsa-miR-3192
147162	hsa-let-7a-5p
147906	hsa-miR-4322
147931	hsa-miR-3166
147824	hsv2-miR-H9-5p
147894	hsa-miR-3137
147506	hsa-miR-21-5p
147823	hsa-miR-3146
147880	hsa-miR-323b-3p
148102	hsa-miR-3619-5p
148643	hsa-miR-642a-5p
148674	hsa-miR-4321
147493	hsa-miR-3944-3p
148577	hsa-miR-3943
148620	hsa-miR-454-3p
148678	hsa-miR-301a-5p
148167	hsa-miR-3670
147612	hsv1-miR-H5-5p
148217	hsa-miR-23c
148657	hsa-miR-381-5p
148418	hsa-miR-3607-5p
147603	hsa-miR-4300
147738	hsv2-miR-H20
28534	hsa-miRPlus-D1058
17493	hsa-miR-622
17577	hsa-miR-613
168886	hsa-miR-4745-5p
168935	hsa-miR-4687-3p
168562	hsa-miR-4738-3p
168634	hsa-miR-548av-5p/hsa-miR-548k
168953	hsa-miR-4704-5p
168837	hsa-miR-4793-3p
168904	hsa-miR-4473
168588	hsa-miR-548at-3p
168857	hsa-miR-2392
168565	hsa-miR-4649-5p
168864	hsa-miR-320d
168652	hsa-miR-4760-3p
168869	hsa-miR-5010-3p
168920	hsa-miR-3117-5p
168860	hsa-miR-4766-5p
168901	hsa-miR-4742-5p
168705	hsa-miR-5589-3p
168586	hsa-miR-34a-5p
168672	hsa-miR-1587
168792	hsa-miR-4434
169328	hsa-miR-4769-5p
169383	hsa-miR-548ah-5p
169094	hsa-miR-4482-3p
169089	hsa-miR-4470
169209	hsa-miR-4662b
169366	hsa-miR-548ae
169384	hsa-miR-1295b-5p
168983	hsa-miR-2964a-3p
169184	hsa-miR-1304-3p
169292	hsa-miR-4717-5p
169187	hsa-miRPlus-C1110
169177	hsa-miR-4664-3p
169057	hsa-miR-4659b-3p
169185	hsa-miR-5187-3p
169261	hsa-miR-4772-3p
169161	hsa-miR-4489
169210	hsa-miR-3187-5p
169281	hsa-miR-4752
169264	hsa-miR-4762-5p
169390	hsa-miR-4800-5p
169406	hsa-miR-376b-3p
42545	ebv-miR-BART11-3p
17498	hsa-miR-601
17336	hsa-miR-618
13179	hsa-miR-455-5p
46401	hsa-miR-519a-3p
42882	ebv-miR-BART13-5p
10972	hsa-miR-181b-5p
17492	sv40-miR-S1-5p
11063	hsa-miR-330-3p
42852	hsa-miR-760
42673	hsa-miR-337-3p
17532	ebv-miR-BART5-5p
46272	hsa-miR-1200
17918	hsa-miR-222-5p
46419	hsa-miR-1185-5p
29883	hsa-miR-606
27545	hsa-miR-373-5p
42641	hsa-miR-145-5p
42951	ebv-miR-BHRF1-2-3p
17668	hsa-miR-552
30687	hsa-miR-93-5p
17917	hsa-miR-873-5p
46495	hsa-miR-525-3p
42788	hsa-miR-924
46363	hsa-miR-1272
17567	kshv-miR-K12-1-5p
14270	hsa-miR-493-3p
11104	hsa-miR-422a
42694	hsa-miR-485-3p
46231	hsa-miR-519b-3p
42718	hsa-miR-130a-5p
23767	hsa-miR-759
46355	hsa-miR-548p
30592	hsa-miR-599
11151	hsa-miR-516b-5p
17944	hsa-miR-337-5p
146025	hsa-miR-2277-3p
146033	hsa-miR-103b
17841	hsa-miRPlus-C1100
42721	hsa-miR-503-3p
146129	mcv-miR-M1-5p
146185	bkv-miR-B1-5p
19008	SNORD2
145956	hsa-miRPlus-A1083
145943	hsa-miR-100-5p
145647	hsa-miR-584-5p
145845	hsa-miR-20a-5p
147790	hsv2-miR-H7-3p
147514	hsa-miR-494
147516	hsa-miR-4319
147618	hsa-miR-4261
147797	hsa-miR-4260
147893	hsv2-miR-H5
147701	hsa-miR-491-3p
147842	hsv2-miR-H11-5p
147838	hsa-miR-3194-5p
147907	hsa-miR-4312
148547	hsa-miR-3622b-3p
148358	hsa-miR-3657
148024	hsa-miR-3923
147545	hsa-miR-3128
147664	hsa-miR-4311
148086	hsa-miR-548aa/hsa-miR-548t-3p
147596	hsa-miR-3168
148162	hsa-miR-3661
147360	hsa-miRPlus-J1004
148452	hsa-miR-3678-5p
147768	hsa-miR-4257
148082	hsa-miR-3663-3p
148610	hsa-miR-26a-1-3p
17872	hsa-miR-148a-5p
11085	hsa-miR-373-3p
146032	ebv-miR-BART5-3p
168749	hsa-miR-138-1-3p
168746	hsa-miR-4756-5p
168911	hsa-miR-4682
168908	hsa-miR-4655-5p
168769	hsa-miR-5002-5p
168645	hsa-miR-378i
168916	hsa-miR-4670-3p
168906	hsa-miR-4703-3p
168889	hsa-miR-4697-5p
168834	hsa-miR-5571-5p
168853	hsa-miR-4671-5p
168946	hsa-miR-4673
168947	hsa-miR-3975
168757	hsa-miR-4713-3p
168597	hsa-miR-5699
168764	hsa-miR-4435
168833	hsa-miR-4660
168788	hsa-miR-4790-5p
169014	hsa-miR-4714-3p
168978	hsa-miR-371b-5p
169228	hsa-miR-4698
169258	hsa-miR-5692c
169097	hsa-miR-4735-3p
169293	hsa-miR-4661-3p
169318	hsa-miR-4649-3p
169110	hsa-miR-4497
169234	hsa-miR-4663
169128	hsa-miR-4510
169164	hsa-miR-4705
169267	hsa-miR-548aj-5p/hsa-miR-548g-5p/hsa-miR-548x-5p
169063	hsa-miR-4690-3p
169091	hsa-miR-5006-5p
169305	hsa-miR-4455
168990	hsa-miR-5688
169108	hsa-miR-4713-5p
169029	hsa-miR-4471
169041	hsa-miR-1245b-3p
169402	hsa-miR-625-3p
169410	hsa-miR-556-5p
13143	hsa-miR-301a-3p
17888	hsa-let-7a-3p
17546	hsa-miR-585
17377	hsa-miR-600
46741	hsa-miR-1295a
42660	hsa-miR-144-5p
17641	hsa-miR-573
17482	hsa-miR-411-5p
42739	hsa-miR-339-5p
46214	hsa-miR-1250
46398	hsa-miR-513c-5p
42957	hsa-miR-323a-3p
46467	hsa-miR-143-5p
42475	hsa-miR-221-5p
11038	hsa-miR-299-5p
46614	hsa-miR-1323
46309	hsa-miR-1226-3p
33407	hsa-miR-626
42592	hsa-miR-338-3p
11111	hsa-miR-432-5p
46717	hsa-miR-1256
42969	hsa-miR-10b-3p
17570	hsa-miR-589-3p
17636	ebv-miR-BART20-5p
42466	ebv-miR-BART18-3p
42497	hcmv-miR-UL70-5p
42902	hsa-miR-185-5p
42783	hsa-miR-197-3p
17870	hsa-miR-628-5p
10952	hsa-miR-146a-5p
42747	hsa-miR-93-3p
42800	hsa-miR-582-5p
13177	hsa-miR-143-3p
42827	hsa-miR-652-3p
46707	hsa-miR-1253
42749	hsa-miR-659-3p
42661	hsa-miR-492
11140	hsa-miR-508-3p
46866	hsa-miR-1321
146107	hsa-miR-762
146121	hsa-miR-1470
146153	ebv-miR-BART22
145995	hsa-miR-196b-3p
146029	hsa-miR-365b-5p
146159	hsv1-miR-H4-3p
28302	hsa-miRPlus-A1015
145840	hsa-let-7f-1-3p
146112	hsa-miR-30b-5p
145640	hsa-miR-328
145648	hsa-miR-598
145756	hsa-miR-488-5p
147792	hsa-miR-3165
147652	hsa-miR-4293
147988	hsa-miR-3135a
147632	hsa-miR-4297
147996	hsa-miR-3127-5p
147917	hsa-miR-3151
147905	hsa-miR-3139
147860	hsv1-miR-H16
147935	hsa-miR-3125
148243	hsa-miR-3689a-3p
148673	hsv1-miR-H15
148288	hsa-miR-550b-3p
148290	hsa-miR-3616-5p
148098	hsa-miR-374b-5p
147739	hsa-miR-3161
148624	hsa-miR-942
148626	hsa-miR-497-3p
148668	hsa-miR-378a-3p
148377	hsa-miR-3653
148346	hsa-miR-3929
148449	hsa-miR-3659
148059	hsa-miR-493-5p
148383	hsa-miR-103a-2-5p
42570	hsa-miR-194-3p
42620	hsa-miR-188-5p
168819	hsa-miR-200a-3p
168899	hsa-miR-1285-5p
168922	hsa-miR-5584-3p
168836	hsa-miR-4496
168840	hsa-miR-4457
168848	hsa-miR-4700-3p
168841	hsa-miR-5588-3p
168972	hsa-miR-5004-3p
168866	hsa-miR-4771
168729	hsa-miR-4661-5p
168659	hsa-miR-4438
168968	hsa-miR-147b
168695	hsa-miR-5589-5p
168681	hsa-miR-4751
168753	hsa-miR-4741
168960	hsa-miR-4436a
168879	hsa-miR-4460
168701	hsa-miR-4728-5p
46731	hsa-miR-4657
168867	hsa-miR-5003-3p
169121	hsa-miR-1295b-3p
169134	hsa-miR-4519
169296	hsa-miR-5004-5p
169260	hsa-miR-4436b-3p
169378	hsa-miR-4430
169322	hsa-miR-4534
169326	hsa-miR-451b
169223	hsa-miR-4680-3p
169069	hsa-miR-3977
169338	hsa-miR-4727-5p
169212	hsa-miR-514a-5p
169202	hsa-miR-1277-5p
169017	hsa-miR-197-5p
169313	hsa-miR-4800-3p
169144	hsa-miR-1273g-5p
169323	hsa-miR-4723-3p
169345	hsa-miR-5008-5p
169155	hsa-miR-4480
169381	hsa-miR-4421
168985	hsa-miR-4722-5p
169385	hsa-miR-4500
169388	hsa-miR-663a
29736	hsa-miR-656
17822	hsa-miR-490-5p
14280	hsa-miR-367-3p
28396	hsa-miR-767-3p
29460	hsa-miR-553
42656	kshv-miR-K12-10a-3p
11014	hsa-miR-214-3p
17655	ebv-miR-BART14-5p
46500	hsa-miR-520g/hsa-miR-520h
19591	hsa-miR-199b-5p
42925	hsa-miR-409-5p
46439	hsa-miR-1243
27961	hsa-miR-891a
28966	hsa-miR-574-3p
10985	hsa-miR-191-5p
46705	hsa-miR-548k
46751	hsa-miR-2278
46408	hsa-miR-1322
42729	hsa-miR-34c-3p
[truncated: 80 more rows]

## Sheet: R
ProbeID	Annotation	HEK B 1	HEK B 3	HEK C UV 1	HEK C 3	HEK B 2	HEK C 2	HEK C UV 2	HEK C 1	HEK C UV 3
42638	hsa-miR-23a-5p	5.2301	5.1086	5.14027	5.20482	5.02403	4.65138	5.06969	4.83183	5.03373
17519	ebv-miR-BART1-3p	4.15278	4.37884	4.80035	4.37765	4.83066	4.42948	4.13964	4.77831	4.73455
46507	hsa-miR-921	5.51593	5.46711	5.47593	5.5586	5.4843	5.19265	5.45732	5.36756	5.33597
17928	hsa-miR-181a-2-3p	4.98554	5.13717	4.952	4.99845	5.06201	4.53223	4.95268	5.01473	4.91504
11134	hsa-miR-502-5p	5.2316	5.10762	5.16892	5.25175	5.17639	4.8845	5.08706	5.07447	5.07525
42812	hsa-miR-508-5p	5.3401	5.23946	5.23468	5.30247	5.15483	4.74617	5.24767	5.14716	5.30308
42918	hsa-miR-19b-2-5p	4.74552	4.69964	4.54232	4.78405	4.49636	3.92157	4.31729	4.59002	4.51994
42516	kshv-miR-K12-12-5p	4.62881	4.19411	4.70041	4.71758	4.40304	3.90556	4.30153	4.35518	4.64917
46752	hsa-miR-1270	5.22445	5.18806	5.07148	5.2336	5.05115	4.79296	5.11916	4.97827	5.08799
46427	hsa-miR-1248	5.83131	5.74734	5.84938	5.96591	5.87932	5.71763	5.77454	5.63947	5.71985
11052	hsa-miR-31-5p	5.80384	5.65044	5.67835	5.52744	5.68833	5.41741	5.7589	5.8945	5.87954
42696	hsa-miR-943	6.90423	6.77106	6.86689	7.13312	6.92936	6.95828	6.96803	6.85958	6.93784
42754	hsa-miR-586	4.48237	4.14909	4.75982	4.73062	4.43507	4.33037	4.24994	4.47704	4.41893
42818	hsa-miR-597	4.56974	4.16299	4.68752	4.64668	4.72673	4.70448	5.22803	4.85906	5.10749
42810	hsa-miR-149-5p	5.60802	5.55851	5.53351	5.54419	5.54187	5.14765	5.56292	5.46535	5.43734
42591	hsa-miR-634	6.84249	6.95736	6.91364	7.44633	7.15585	7.03335	6.87773	6.95203	6.90878
17585	ebv-miR-BART20-3p	4.51049	4.90749	4.8562	4.69105	4.89442	4.61255	5.11875	5.01018	5.01686
42848	hsa-miR-1180	4.79506	4.89504	4.90689	5.01872	4.76015	4.35281	4.61482	4.61415	4.52384
17506	hsa-miR-24-3p	11.0067	11.0418	10.8919	10.7015	10.7301	10.6759	10.9677	10.8641	10.7361
42795	kshv-miR-K12-3-5p	8.10215	8.42036	8.42012	9.01117	8.48153	8.32475	8.10617	7.95563	8.16797
42485	ebv-miR-BART10-5p	4.81164	5.06945	4.78199	4.82243	4.71018	3.86282	4.60743	4.63992	4.49598
46633	hsa-miR-1267	5.04083	4.86429	4.94078	4.86189	4.69175	4.50013	4.86609	4.5973	4.75308
42896	hsa-miR-450b-5p	5.2123	5.1306	5.11474	4.95158	5.02359	4.61592	5.08018	5.06024	5.0073
28480	hsa-miR-504	5.11011	5.00753	5.08917	4.96622	4.92178	4.08947	5.1056	4.93949	4.9333
42681	hsa-miR-1307-3p	5.20341	5.14325	5.19401	5.11892	5.08511	4.77324	5.10995	4.99272	4.979
42610	hcmv-miR-UL36-3p	4.99582	4.77752	4.72827	4.96955	4.59354	4.37763	4.57004	4.37772	4.44095
10919	hsa-miR-103a-3p	7.59907	7.59668	7.49205	7.53031	7.61934	7.61464	7.7186	7.68218	7.70021
46541	hsa-miR-1225-5p	4.85097	4.55526	4.54108	4.87087	4.63236	4.6547	4.42057	4.60829	4.44525
5250	hsa-miR-105-5p	4.65878	4.74752	4.62165	4.79359	4.6311	4.47918	4.25924	4.48728	4.68175
42734	hsa-miR-2110	4.85279	4.71383	4.80958	4.76579	4.63286	3.95435	4.74537	4.53157	4.51715
46411	hsa-miR-1203	4.83272	4.54094	4.5852	4.74529	4.58898	4.45312	4.22006	4.56086	4.80577
46747	hsa-miR-1263	4.54445	4.59861	4.76749	4.53371	4.18168	3.82363	4.76016	4.26607	4.17359
146190	hsa-miR-3927-3p	4.92756	4.96149	4.81169	4.79633	4.69284	4.16967	4.62799	4.67493	4.63731
146061	hsa-miR-1914-3p	4.92284	4.64059	4.85007	4.85552	4.83299	4.47997	4.61678	4.66956	4.40597
146138	hsa-miR-1909-5p	4.75478	4.77594	4.8624	5.10089	4.47354	4.52029	4.69994	4.68686	4.81033
146117	hsv1-miR-H6-3p	11.6408	11.8874	11.829	12.323	12.1734	12.338	11.9539	11.8502	12.0628
145831	hsa-miR-625-5p	5.44383	5.41516	5.23578	5.20366	5.20881	4.61688	5.2869	5.30647	5.19312
145963	hsa-miR-646	4.49206	3.85439	4.96849	3.81203	4.85504	4.32178	4.31313	5.05396	4.88472
145977	hsa-miR-1247-5p	5.63225	5.61892	5.74159	5.74823	5.74526	5.40204	5.70942	5.71456	5.79869
145675	hsa-miR-501-5p	5.36214	5.21703	5.30718	5.12489	5.05355	5.07999	5.11647	5.12136	5.11042
145838	hsa-miR-125b-1-3p	5.55387	5.48295	5.55191	5.63431	5.56286	5.35596	5.52753	5.37474	5.35631
145690	hsa-miR-512-5p	5.46451	5.43288	5.30515	5.35188	5.28902	4.97572	5.36462	5.26886	5.36333
145678	hsa-miR-150-5p	7.1726	7.1834	7.30936	8.1504	7.52661	7.5939	7.37079	7.38416	7.14012
145715	hsa-miR-648	4.65429	4.23253	4.76877	4.6459	4.33887	4.36571	4.103	4.55562	4.74802
147199	hsa-miR-27b-3p	9.40988	9.58782	9.30149	9.45462	9.52769	9.57392	9.50731	9.54829	9.56738
147535	hsa-miR-4309	4.07434	4.65546	4.81462	4.78489	4.89589	4.64477	4.8449	4.69649	5.04055
147892	hsa-miR-3152-3p	4.80879	4.6863	4.68596	4.7259	4.4186	4.4859	4.54706	4.77472	4.51087
147611	hsa-miR-4305	5.02193	4.93911	5.02489	5.0418	5.0078	4.78803	5.00571	5.01251	5.06842
147627	hsa-miR-4294	4.46451	4.30181	4.67819	4.67603	4.38028	4.21258	4.61386	4.19482	4.64131
147770	hsa-miR-4276	4.4474	5.01285	4.65036	4.29888	4.57447	4.46092	4.77956	4.81572	4.28099
147165	hsa-let-7b-5p	10.3828	10.4769	10.311	10.1108	10.3265	10.3458	10.5729	10.5978	10.5242
147705	hsa-miR-4320	4.85829	4.91992	4.71977	4.76131	4.67049	4.20841	4.72615	4.72117	4.73235
147848	hsa-miR-466	4.87796	4.41673	4.55551	4.68842	4.96929	4.61776	4.97689	5.17092	4.82538
147900	hsv2-miR-H6-3p	7.13784	7.46721	7.36302	7.91513	7.49143	7.58391	7.28716	7.39311	7.24476
147891	hsa-miR-3175	6.62898	6.69487	6.82191	7.4125	6.90184	6.66669	6.65587	6.49338	6.55138
147186	hsa-miR-200b-3p	7.19706	7.13402	7.04135	7.02914	7.11403	7.07734	7.18407	7.21255	7.09286
148231	hsa-miR-3918	4.71344	4.23929	4.83334	4.86192	4.67567	4.19545	4.65907	4.59328	4.66131
148635	hsa-miR-933	4.89613	4.78293	4.97618	4.89274	4.74745	4.29534	4.67727	4.71322	4.86502
147660	hsa-miR-4296	4.58557	4.57749	4.80687	4.37717	4.6101	4.55765	4.95208	4.76021	5.06824
147709	hsa-miR-3185	4.68373	4.56913	4.71353	5.07951	4.54224	4.23749	4.38766	4.68038	4.73061
148251	hsa-miR-3689a-5p/hsa-miR-3689b-5p/hsa-miR-3689e	4.57265	4.66289	4.71039	4.37423	4.38306	4.13099	4.3104	4.85097	4.61926
148599	hsa-miR-3680-5p	5.77087	5.74795	5.74659	5.77135	5.74006	5.65639	5.74843	5.6295	5.51651
148665	hsa-miR-510	5.45369	5.32163	5.21749	5.17669	5.16768	4.90826	5.16012	5.1023	5.08512
148363	hsa-miR-3652	5.30223	5.31985	5.34141	5.65406	5.32415	5.04945	5.20166	5.08682	4.91696
147703	hsa-miR-3181	4.44076	4.06988	4.41766	4.76056	4.62393	4.19721	4.23935	4.63264	4.81914
148062	hsa-miR-3667-3p	4.88491	4.61623	4.68391	4.63968	4.84552	4.42363	4.54367	4.68314	4.73882
148206	hsa-miR-3664-5p	4.99246	5.33063	4.97563	4.83215	5.0169	4.06933	4.34232	4.67646	4.48019
148306	hsa-miR-381-3p	4.85364	4.88409	4.69523	4.77464	4.84551	4.14196	5.18753	4.9404	4.97773
146024	hsa-miR-383	4.96144	4.72953	4.94677	4.88973	4.73488	4.47667	5.05672	4.75891	4.82122
30442	hsa-miR-802	4.88537	4.84928	4.87166	4.6616	4.84376	4.53754	5.08121	4.24839	4.41818
168574	hsa-miR-4428	4.8981	4.69604	4.95925	4.5227	4.89401	4.76263	4.01597	4.14114	3.94953
168970	hsa-miR-5590-5p	4.69643	3.75168	4.68786	4.77455	4.6328	4.25699	3.92689	3.7589	3.97317
168938	hsa-miR-5692a	3.77042	4.32301	4.02889	4.67299	3.80489	4.24405	3.75508	3.90109	3.84573
168825	hsa-miR-4729	4.8169	4.7246	4.8313	4.76265	4.90106	4.71745	4.99873	5.14076	4.92254
168640	hsa-miR-4475	7.41376	7.51666	7.39556	7.58592	7.47789	7.44334	7.42997	7.28512	7.42385
168874	hsa-miR-4535	3.74245	4.6908	4.60635	4.6495	4.87298	4.75384	4.8334	5.04861	3.90677
168656	hsa-miR-5002-3p	5.64659	5.59145	5.60473	5.63995	5.67233	5.514	5.64536	5.49295	5.5659
168861	hsa-miR-4754	5.56055	5.56243	5.63074	5.72743	5.62691	5.46654	5.55509	5.42617	5.40122
168667	hsa-miR-4999-3p	4.61727	4.85262	4.92011	4.19346	4.8643	4.22114	4.24388	3.90991	4.26006
168910	hsa-miR-4735-5p	4.58394	4.97413	4.96756	4.57879	4.73493	4.7061	5.12156	4.88245	4.61534
168664	hsa-miR-5683	4.74809	3.88938	4.9899	4.15038	4.39147	4.06543	3.81964	4.90201	3.77072
168766	hsa-miR-4772-5p	4.41304	4.7048	4.40012	4.03144	4.36743	3.93081	3.82405	4.06802	3.8598
168569	hsa-miR-5088	4.68709	4.708	4.7957	4.70536	4.78862	4.51338	5.05834	5.03965	4.80538
168883	hsa-miR-3689d	5.0367	4.79832	5.26951	4.71446	4.85904	4.97533	4.35135	5.07728	3.94227
168669	hsa-miR-5693	4.94575	4.21844	4.63343	4.55051	4.87683	4.55571	4.75529	4.40691	4.31358
168791	hsa-miR-4785	4.72988	4.26616	4.93213	3.99934	5.01061	4.68562	3.96486	4.33093	4.59962
168804	hsa-miR-4761-3p	4.2427	3.91003	4.55317	4.33331	4.45116	3.78799	4.87095	4.94255	4.9507
169368	hsa-miR-3529-3p	4.85483	5.1557	5.14544	4.59842	4.59856	4.40936	4.59448	4.29067	4.40165
169178	hsa-miR-4665-5p	4.43478	4.24379	4.79704	4.22149	4.87744	4.38427	4.61839	4.87928	4.06685
169221	hsa-miR-4748	4.61521	4.63831	5.09582	4.9705	4.99007	5.10182	5.12605	5.16899	5.21379
169076	hsa-miR-345-3p	5.204	5.22341	5.14106	5.38806	5.05591	4.81038	5.16829	5.16315	5.28772
169346	hsa-miR-5195-3p	3.82098	3.95245	4.29164	4.1563	4.34965	4.40005	4.92145	5.09071	5.03601
169031	hsa-miR-4726-5p	9.32574	9.37276	9.31647	9.51295	9.48591	9.39967	9.3746	9.46165	9.52095
169276	hsa-miR-4474-3p	4.71509	4.14309	4.84429	4.58655	4.66797	4.63552	5.08032	5.02602	4.9308
169170	hsa-miR-4472	7.26912	7.3334	7.55591	8.35327	7.51653	7.49188	7.30596	7.20387	7.17807
169168	hsa-miR-5580-3p	5.1075	4.9103	5.02037	4.94771	5.07503	4.78178	5.22617	5.20917	4.98778
169335	hsa-miR-4699-5p	4.8405	4.87897	5.00427	4.71659	5.05127	4.82354	4.60573	4.81681	4.54348
169043	hsa-miR-4462	5.11963	5.23804	5.07114	5.21012	5.10907	5.09612	5.17963	5.11744	5.01981
169136	hsa-miR-5006-3p	5.57555	5.58887	5.61822	5.53937	5.63571	5.2644	5.62626	5.60532	5.52898
169243	hsa-miR-3682-5p	4.9209	5.01779	4.78475	4.74452	4.80555	4.1218	4.70492	4.55591	4.57245
169205	hsa-miR-4640-3p	5.14287	5.0593	4.99209	5.05524	5.01857	4.75996	5.04554	5.0587	5.17978
169078	hsa-miR-548ai/hsa-miR-570-5p	5.03617	4.88807	5.16736	4.85351	4.94572	3.72478	4.81333	4.20213	4.26179
169130	hsa-miR-4764-3p	9.36168	9.37539	9.55991	9.60205	9.61038	9.51929	9.43287	9.15346	9.4053
169358	hsa-miR-4417	5.98743	5.92316	5.84942	5.6208	5.8581	5.40078	5.9256	5.95306	6.01672
169278	hsa-miR-4525	4.46776	4.54177	4.89572	4.61907	4.33504	3.98346	4.59333	4.63296	4.84689
169167	hsa-miR-4451	6.13684	6.0791	6.09673	6.25015	6.19891	6.20743	6.14171	6.05896	6.12014
169086	hsa-miR-4786-5p	5.00721	4.92601	5.05001	4.45534	5.03062	4.74195	4.5653	4.40108	4.44757
169398	hsa-miR-5096	5.20954	5.26755	5.2367	5.46924	5.20274	4.98252	5.19888	5.1448	5.26992
169386	hsa-miR-4427	4.67833	4.88245	4.93699	3.94463	4.71745	4.61987	3.79451	4.29143	4.20905
28019	hsa-miR-10a-3p	5.16662	5.17461	5.21791	5.17	5.12808	4.83472	5.08109	5.06673	5.0213
28191	hsa-miR-30e-5p	7.73246	7.67207	7.57796	7.56089	7.66256	7.59736	7.60304	7.57512	7.64331
42959	hsa-miR-514a-3p	6.49643	6.54257	6.36898	6.22396	6.41597	6.40646	6.52039	6.61409	6.67191
46415	hsa-miR-548l	4.49244	4.48935	4.51917	4.72392	4.47198	4.31127	4.44664	4.47325	4.66993
46558	hsa-miR-1268a/hsa-miR-1268b	4.77157	4.29632	4.45057	5.03682	4.73126	4.66685	4.58125	4.45355	4.56634
42756	hsa-miR-548d-5p	4.49786	5.02554	4.62678	4.66663	4.74699	4.66505	5.0907	4.64754	4.83811
17419	kshv-miR-K12-9-3p	4.41534	4.68057	4.77727	3.98029	4.95062	4.7197	4.8831	4.64501	4.33528
11260	hsa-miR-151a-5p	6.68974	6.59906	6.53049	6.37058	6.5261	6.70657	6.6409	6.6542	6.6583
42598	hsa-miR-452-3p	4.81576	4.38661	4.64129	4.61484	4.83066	4.87381	4.75058	4.61694	4.2493
31517	hsa-miR-561-3p	3.96851	3.81498	4.35058	4.32795	4.68578	4.72619	4.54749	4.11358	4.95215
11113	hsa-miR-448	4.19597	5.04474	4.14291	4.60523	4.15315	4.97091	4.57034	4.57313	4.79335
14313	hsa-miR-499a-5p	6.60186	6.50907	6.42951	6.30747	6.491	6.39057	6.56516	6.60812	6.64347
11181	hsa-miR-95	6.12055	6.08791	6.06677	5.81266	6.07196	6.12553	6.14178	6.12351	6.15532
17470	kshv-miR-K12-2-5p	4.77805	4.84303	4.76157	4.84523	4.75956	4.81237	4.86738	4.93766	4.94768
42811	hsa-miR-542-5p	5.3712	5.32612	5.26572	5.16004	5.25807	5.20254	5.24342	5.09511	5.21351
46796	hsa-miR-1302	4.65884	4.50322	4.19671	4.67163	4.26397	4.46802	4.71381	4.56519	4.85085
17289	hsa-miR-616-5p	5.07667	5.09143	4.97324	5.16533	5.05834	5.11352	4.98316	4.98342	4.7302
10954	hsa-miR-147a	5.02459	4.89528	4.7513	4.97119	4.84707	4.83375	4.56915	4.44526	4.52607
46875	hsa-miR-2276	4.67885	4.80659	4.59972	4.79346	4.76523	4.83095	4.42416	4.76246	4.70023
11018	hsa-miR-218-5p	5.92258	5.92371	5.88396	5.73435	5.93317	5.97005	6.02353	5.98907	5.95822
11077	hsa-miR-363-3p	5.94919	5.93607	5.8095	5.63339	5.84699	5.90209	6.02352	5.97422	5.94033
46924	hsa-miR-1252	5.43948	5.42738	5.2821	5.47408	5.32415	5.36152	5.28613	5.28614	5.25916
46454	hsa-miR-520g	6.14432	6.20497	6.1673	6.09465	6.17798	6.22278	6.16	6.13326	6.10465
42686	hsa-miR-136-3p	5.42321	5.43569	5.34367	5.24514	5.28417	5.20386	5.31019	5.34393	5.3637
17302	hsa-miR-578	4.89947	4.776	4.56166	4.89031	4.63337	4.64108	4.47892	4.48952	4.27867
42932	hsa-miR-920	5.63496	5.58045	5.62839	5.58994	5.69341	5.60988	5.67497	5.64566	5.69406
13485	hsa-miR-10a-5p	7.74247	7.82201	7.59535	7.57784	7.70289	7.6077	7.61012	7.71129	7.67963
46791	hsa-miR-1204	5.2161	5.14562	5.01653	5.11567	5.00744	5.0307	4.8915	4.85184	5.00318
46750	hsa-miR-1254	4.68203	4.70582	4.49029	4.57609	4.59332	4.77825	4.51259	4.54865	4.4228
46624	hsa-miR-1236-3p	6.27272	6.25454	6.37047	6.45186	6.31781	6.35133	6.29156	6.30542	6.34865
46917	hsa-miR-205-5p	8.23602	8.43049	8.42822	8.45519	8.27226	8.27728	8.50521	8.51647	8.74028
42769	hsa-let-7b-3p	5.76249	5.83944	5.7522	5.6352	5.69781	5.82005	5.82969	5.76558	5.96604
11240	hsa-miR-409-3p	4.9689	4.92126	4.70044	4.85959	4.72373	4.91096	4.78681	4.72192	4.96438
42964	hsa-miR-7-2-3p	5.1257	4.96567	4.72207	4.94819	4.92543	5.10454	4.99505	4.91852	5.02437
46803	hsa-miR-503-5p	5.0219	5.16083	4.89491	5.1366	5.01817	4.99119	4.83145	4.64727	4.82968
146105	hsa-miR-1539	4.21553	4.15568	3.96985	4.74981	4.44846	4.70205	4.82466	4.66963	4.75645
146077	hsv2-miR-H3	4.77007	4.60426	4.7261	4.78769	4.63018	4.75144	4.71448	4.41137	4.43625
42838	hsa-miRPlus-C1076	5.44547	5.31696	5.30846	5.47903	5.35247	5.19176	5.32082	5.31113	5.3077
145661	SNORD65	5.43345	5.5018	5.28116	5.20493	5.30259	5.0808	5.35032	5.275	5.40399
19605	SNORD6	7.89493	7.87348	7.63128	7.39139	7.67956	7.75403	7.7698	7.88173	8.06261
146152	hsa-miR-3179	4.76756	4.83927	4.79719	4.88865	4.81792	4.96452	4.75658	4.75392	4.73568
145745	hsa-miR-335-3p	7.68418	7.69515	7.66336	7.50218	7.62079	7.72616	7.75413	7.80268	7.88275
145697	hsa-miR-367-5p	4.14615	3.81748	4.05643	4.50793	4.66444	4.42214	4.38887	4.26965	4.94849
145701	hsa-miR-668	5.2639	5.17514	5.118	5.2162	5.12698	4.62812	5.03798	4.93001	5.12557
145843	hsa-miR-330-5p	4.89756	4.85927	4.8183	4.81416	4.78509	4.37203	4.84149	4.70241	4.66931
145754	hsa-miR-523-3p	5.34173	5.23071	5.184	5.06694	5.29392	4.94928	5.27813	5.21871	5.22498
145696	hsa-miR-655	4.34744	4.40911	4.21234	4.48886	4.4876	4.64048	4.39824	4.32277	4.52372
145638	hsa-miR-29a-5p	5.68398	5.67267	5.50748	5.46496	5.60821	5.38976	5.66623	5.66879	5.70071
145741	hsa-miR-545-3p	4.69728	4.52689	4.46667	4.66052	4.5581	4.76029	4.67123	4.28138	4.72852
147827	hsa-miR-3130-3p	4.23054	4.00241	4.68319	4.60824	4.01894	4.80032	4.34442	4.88347	4.66096
147820	hsa-miR-3133	5.97282	6.0301	6.1102	6.35801	6.16752	6.15933	6.03117	5.89013	5.91276
147845	hsa-miR-3173-3p	5.58757	5.6302	5.61714	5.69839	5.65647	5.53169	5.41883	5.44784	5.39933
145897	hsa-miR-92b-3p	5.69252	5.71168	5.66486	5.58531	5.7355	5.60508	5.71988	5.7318	5.73889
147195	hsa-miR-18a-5p	4.74331	4.87426	4.63921	4.68532	4.90875	4.98852	4.74669	4.64546	4.7245
147203	hsa-miR-302a-3p	6.15677	6.17676	6.14546	5.98442	6.13044	6.16892	6.21694	6.25922	6.39441
147865	hsa-miR-4330	4.08353	4.68743	3.98071	4.13131	4.42464	4.84555	4.80143	4.76479	4.48395
147870	hsa-miR-548s	3.93737	3.91593	3.74577	4.4096	4.35595	4.81518	5.0465	4.53393	4.91531
147919	kshv-miR-K12-12-3p	6.40945	6.5109	6.56047	6.90419	6.57507	6.56718	6.44903	6.42326	6.46422
147837	hsa-miR-3119	4.702	4.76166	4.56108	4.77565	4.71071	4.88331	4.61954	4.72009	4.84303
147981	hsa-miR-4325	5.10518	5.05244	4.82592	5.12883	4.88704	5.02214	4.8148	4.76122	4.62396
147562	hsa-miR-4253	4.84518	4.32796	4.57201	4.97503	4.65944	4.00183	4.63575	4.28242	4.66038
147846	hsa-miR-4313	5.13069	4.9993	4.92979	5.03143	4.99939	4.31389	4.95762	4.80379	4.926
147748	hsv1-miR-H12	3.95171	4.53283	4.62199	4.25935	4.4748	4.05321	4.72138	4.54721	4.8432
148430	hsa-miR-374c-5p	6.71801	6.68651	6.70628	6.68319	6.70521	6.74308	6.71176	6.68594	6.67329
148495	hsa-miR-3915	6.54209	6.6649	6.59777	6.87991	6.68154	6.65876	6.59188	6.49104	6.58226
148335	hsa-miR-3606-5p	5.44631	5.42451	5.21359	5.2387	5.31019	5.17841	5.29209	5.22574	5.28788
148208	hsa-miR-3610	4.64432	4.55618	4.80324	4.62843	4.86237	4.7997	5.05287	4.94139	4.73905
147715	hsa-miR-4251	5.08879	5.11264	5.05875	5.27249	5.05986	4.96226	4.99174	4.74585	4.94666
148042	hsa-miR-3662	4.51456	4.79041	4.5643	4.82873	4.6881	4.82405	4.169	4.30255	4.62592
148332	hsa-miR-3692-5p	4.3092	3.93696	4.49712	4.76279	4.39751	4.68058	4.74418	4.7151	4.79746
147334	hsa-miR-3613-5p	5.21602	5.3142	5.1751	5.27562	5.23106	5.22681	5.09945	5.01459	4.96021
147722	hsa-miR-4306	9.14534	9.19979	9.11084	9.35778	9.14196	9.17123	8.99	9.02082	9.13332
147718	hsv1-miR-H3-5p	5.04855	5.0763	4.90191	5.08891	4.90243	5.05825	4.93554	4.78103	4.89485
148040	hsa-miR-1247-3p	4.50126	4.65101	4.03767	4.71594	4.53346	4.83187	4.92226	4.76653	5.059
147595	hsa-miR-3178	6.15072	6.15532	6.17757	6.09973	6.18628	6.28405	6.17569	6.19576	6.34019
147712	hsv1-miR-H1-5p	4.8893	4.8106	4.84315	5.08035	4.93282	4.9864	4.80281	4.74417	4.95591
148453	hsa-miR-3074-5p	4.71658	4.74192	4.52228	4.6871	4.63614	4.66837	4.43528	4.36947	4.80914
146094	hsa-miR-1911-3p	4.13992	4.54052	4.45226	4.01105	4.77866	3.8873	4.94424	4.90258	5.01475
46592	hsa-miR-548j	3.86482	3.93821	3.97752	4.31139	3.88206	4.11887	4.65782	4.69523	4.81708
27565	hsa-miR-423-5p	7.77403	7.77601	7.86533	8.45354	7.9009	8.04324	7.8193	7.76128	7.84225
168805	hsa-miR-4478	6.73204	6.79954	6.78554	7.18834	6.89589	6.82956	6.73703	6.75186	6.86288
168648	hsa-miR-4687-5p	5.56352	5.66894	5.67085	5.92439	5.84112	5.7748	5.71372	5.75969	5.79743
46474	hsa-miR-766-5p	4.86955	5.09915	5.03705	4.95834	5.00376	5.20831	4.95275	4.60939	4.67073
168799	hsa-miR-4710	5.00931	5.02118	4.93163	5.37362	5.15298	5.13589	5.12639	5.14777	5.11072
168591	hsa-miR-4789-3p	4.83496	4.84148	4.77121	4.8415	4.78124	4.54143	4.82962	4.72442	5.00305
168675	hsa-miR-4433-3p	5.77826	5.86972	6.08949	6.4897	6.07184	5.96139	5.83142	5.69386	5.71046
168885	hsa-miR-5194	4.45414	4.54809	4.84022	4.57165	4.75585	4.84832	4.86608	4.78226	5.06765
168673	hsa-miR-4656	4.9524	4.91935	4.91721	4.97971	4.93099	5.09572	4.93547	4.98094	5.13764
168814	hsa-miR-4463	5.52314	5.56571	5.74506	5.8089	5.7129	5.69239	5.61535	5.50114	5.40823
168744	hsa-miR-4746-5p	4.80263	4.59067	5.16041	4.54462	4.67355	5.23583	4.29102	4.28218	3.99658
168628	hsa-miR-5695	3.51213	4.77303	4.08275	4.89086	4.11576	4.71745	4.26049	3.93992	4.05216
168742	hsa-miR-4722-3p	4.74482	4.7256	4.60224	4.74479	4.72969	4.9705	4.94757	4.719	4.77572
168933	hsa-miR-5581-3p	7.30629	7.29756	7.31795	7.34372	7.29456	7.37172	7.33365	7.31747	7.39291
168619	hsa-miR-1260b	12.5419	12.9443	13.0845	12.6119	13.2933	12.6983	13.3862	13.0957	12.5172
168568	hsa-miR-1290	6.82595	6.91905	6.98212	7.34348	7.04767	7.00733	6.8034	6.64172	6.58694
168620	hsa-miR-548au-3p	4.94236	4.72982	4.91585	4.29235	4.75618	4.88098	4.34246	3.95882	3.81868
168954	hsa-miR-5580-5p	5.49336	5.45386	5.41929	5.51279	5.4538	4.95097	5.36554	5.33632	5.37094
168811	hsa-miR-1255b-2-3p	5.6562	5.63811	5.65804	5.61963	5.67679	5.53262	5.71062	5.62185	5.66193
168801	hsa-miR-4477b	4.31788	4.79466	4.62727	4.28687	4.9376	5.00902	4.96802	4.72493	3.99889
168697	hsa-miR-3189-5p	4.85204	4.79382	4.73178	4.60596	4.87031	4.75876	4.97148	4.9241	5.11996
169333	hsa-miR-3194-3p	5.17619	5.10713	4.99783	4.86611	5.09906	4.87505	4.93703	4.98165	4.52532
169279	hsa-miR-499b-3p	3.88027	4.95783	4.31554	4.72923	4.38529	4.75962	3.84415	3.8477	4.17734
169117	hsa-miR-4759	4.10688	4.66713	4.9606	4.11613	4.70985	4.82577	3.6085	3.72296	4.04036
169195	hsa-miR-4798-3p	3.7848	4.00705	4.30257	4.78758	3.87709	4.28912	3.72691	3.84012	3.95983
168988	hsa-miR-4799-5p	4.05409	4.12947	4.40479	4.47946	3.75015	4.72952	3.4029	3.65198	3.82057
169151	hsa-miR-4526	4.97172	5.0998	4.95262	5.02717	4.98552	4.99289	4.96775	5.12033	5.16998
169147	hsa-miR-548am-5p/hsa-miR-548au-5p/hsa-miR-548c-5p/hsa-miR-548o-5p	4.8375	4.75168	4.94741	4.43889	4.69153	4.76417	3.82274	4.01992	3.93456
169174	hsa-miR-4709-5p	4.60699	4.80715	4.51495	3.93655	4.81333	5.08973	4.96105	4.28117	4.17781
169241	hsa-miR-5571-3p	4.59142	4.68113	4.73976	4.45482	4.75898	4.79387	4.66049	4.62096	4.48503
169211	hsa-miR-5704	8.15586	8.0549	8.2185	8.38334	8.23767	8.67383	8.14785	8.25403	8.50397
169188	hsa-miR-4443	12.2606	12.1627	12.2945	11.7381	12.0307	12.1668	12.3323	12.4001	13.1786
169336	hsa-miR-17-5p	7.18146	7.1473	7.06334	6.92945	7.0762	7.19301	7.13173	7.07249	7.11474
169354	hsa-miR-4493	4.13464	4.34049	3.87552	4.09839	3.94459	4.74906	3.85608	3.8882	4.52567
169090	hsa-miR-5186	4.83453	4.9823	4.88281	3.95988	4.89882	4.97948	4.45909	3.69213	3.75277
169222	hsa-miR-4760-5p	4.30406	4.95857	4.69551	4.02933	4.92658	5.01975	3.87644	3.76868	3.80512
169176	hsa-miR-5587-5p	4.45251	4.55066	4.3027	4.57732	4.60552	4.60334	3.74782	3.86458	3.84508
169353	hsa-miR-5582-3p	3.97987	4.25119	4.39797	4.34759	3.84434	4.2687	3.72174	3.80422	3.75274
169193	hsa-miR-4725-5p	6.03164	6.04478	6.04639	5.92813	6.10478	5.82499	6.09493	6.08396	6.15053
169317	hsa-miR-3614-5p				3.66072
169032	hsa-miR-4737	4.44979	4.72166	4.97624	4.025	4.76386	5.03303	4.0311	4.52408	3.87291
169412	hsa-miR-1260a	7.74365	8.2539	8.19735	8.67166	8.55478	8.13226	7.86333	7.9721	7.8455
17608	hsa-miR-425-5p	5.71247	5.68564	5.61795	5.58733	5.68539	5.47259	5.77183	5.70643	5.73577
30787	hsa-miR-125b-5p	12.5532	12.2153	11.9863	11.6316	11.8457	11.8086	12.1995	12.0917	11.802
11159	hsa-miR-518e-3p	5.97552	6.02541	5.95935	5.7194	5.94062	5.81178	6.02832	5.93359	6.04505
42613	ebv-miR-BART19-5p	5.01763	5.00213	4.78625	5.02541	4.83754	4.87104	4.74021	4.77374	4.68246
17541	ebv-miR-BART1-5p	4.93126	4.67547	4.58763	4.69345	4.66106	4.82084	4.94112	4.54209	4.32097
11084	hsa-miR-372	4.17952	3.94224	4.84142	4.69465	4.66284	4.11832	4.54631	4.75946	4.85856
17358	ebv-miR-BART16	5.69553	5.75293	5.65512	5.72983	5.68318	5.33023	5.74287	5.62642	5.73015
17312	hsa-miR-592	4.67648	4.78848	4.21506	4.73828	4.48061	3.93318	3.91171	4.16528	4.16908
11171	hsa-miR-521	6.45406	6.40542	6.3393	6.12581	6.2882	6.03406	6.37391	6.33776	6.41243
46301	hsa-miR-621	4.20538	3.78682	4.66981	4.53558	4.84342	4.63758	4.79676	4.59878	4.65978
42524	hsa-miR-21-3p	5.30532	5.15426	5.12515	5.05506	5.12163	4.95234	5.17362	5.0481	5.14421
14301	hsa-miR-361-5p	6.60468	6.69786	6.61098	6.48328	6.60929	6.5853	6.75044	6.72481	6.70715
46689	hsa-miR-1229-3p	5.20202	5.18798	4.94238	5.09518	5.06676	4.92826	5.00985	4.83592	4.96811
46647	hsa-miR-1324	3.94196	3.94659	4.22727	4.32815	4.27621	4.38104	4.15341	4.77071	4.89823
42970	hsa-miR-744-3p	4.61268	4.77841	4.51792	4.81313	4.61274	4.51915	4.49482	4.40209	4.15618
27740	hsa-miR-574-5p	6.61809	6.55005	6.54907	6.43764	6.50902	6.48211	6.60126	6.54005	6.60433
11141	hsa-miR-509-3p	5.58536	5.54888	5.42888	5.46439	5.34354	5.14321	5.49444	5.39605	5.4757
42766	hsa-miR-554	4.23776	4.22967	4.53357	4.41619	4.43152	4.27232	4.91599	4.92151	4.93306
46501	hsa-miR-1305	4.47717	4.02002	3.91261	4.84304	4.22279	4.67292	4.64755	4.11706	4.26188
17272	hsa-miR-551a	5.2268	5.27081	5.16803	5.35696	5.18717	4.70059	5.18964	5.10449	5.04868
42965	hsa-miR-424-5p	9.68861	9.59126	9.53187	9.43398	9.55408	9.44368	9.58464	9.51424	9.66748
42683	hsa-miR-922	4.91356	4.96843	4.68712	4.93256	4.84237	4.85791	4.88402	4.77586	4.9604
42865	hsa-miR-181a-5p	7.47469	7.34039	7.34047	7.24111	7.29914	7.28881	7.46841	7.37296	7.47562
42667	hsa-miR-302b-5p	3.79146	4.25543	3.94102	4.46063	4.42468	4.2808	4.59736	4.88748	4.71557
10138	hsa-miR-130a-3p	7.55716	7.44839	7.34711	7.08518	7.34877	7.25769	7.54567	7.42911	7.44188
46381	hsa-miR-1298	6.02138	5.98097	5.97502	5.95943	6.00573	5.77966	6.04824	5.9809	6.02632
42523	hsa-miR-26b-3p	5.32753	5.24321	5.14586	5.18783	5.11869	5.03741	5.24258	4.98338	5.07728
42892	hsa-miR-450b-3p	5.02371	5.0508	4.79958	5.08189	4.76409	4.92239	4.62489	4.71702	4.46236
42824	ebv-miR-BART9-5p	4.58444	4.8166	4.32814	4.98314	4.69028	4.31357	4.5679	4.41136	4.53638
17606	kshv-miR-K12-4-5p	4.29882	3.83756	3.718	4.58461	4.09497	3.83427	4.15772	4.53359	4.38891
46925	hsa-miR-1277-3p	4.21457	3.87516	4.00479	4.54647	4.34685	4.07602	4.58961	3.81847	3.88165
46832	hsa-miR-1202	3.99722	4.568	4.02576	4.66225	4.46672	4.20482	4.0603	4.10022	3.99529
146064	hsa-miR-718	5.22618	5.24102	5.23836	5.59424	5.25128	5.02221	5.20377	5.12737	5.37637
146091	hsa-miR-1914-5p	5.17605	5.19526	5.05388	5.23397	5.1567	5.13937	5.20887	5.04991	5.16014
42780	hsa-miR-1307-5p	5.44472	5.4196	5.29182	5.10537	5.27476	5.35449	5.40127	5.34124	5.4004
46205	SNORD48	7.96668	8.06885	8.02904	7.75512	7.96294	7.93759	8.17621	8.05905	8.28197
145934	hsa-miRPlus-B1114	4.9573	5.03378	4.9194	5.09362	4.8874	4.85056	4.79599	4.7034	4.62652
146020	hsa-miR-449c-3p	4.69249	4.62298	4.09023	4.81094	4.71647	4.26485	4.39469	4.50539	4.52132
145990	ebv-miR-BART21-3p	4.72917	5.0238	4.78308	4.95814	4.78551	4.77571	4.76329	4.5171	4.70978
145717	hsa-miR-516a-3p/hsa-miR-516b-3p	4.7895	4.93686	4.47948	5.00441	4.81078	4.36806	4.42871	4.4143	4.46747
145984	ebv-miR-BART2-3p	4.79934	4.82517	4.7847	5.01115	4.86877	5.05731	4.60368	4.90505	4.86159
146009	hsa-miR-376a-3p	5.27658	5.26841	5.21393	5.24446	5.23063	5.0597	5.15868	5.06131	5.09174
145785	hsa-miR-526b-3p	5.04692	5.11837	4.77492	4.87767	4.80548	4.51034	4.69829	4.85237	4.94453
145641	hsa-miR-369-5p	4.50582	4.47195	4.01579	4.76497	4.75975	4.65267	4.85035	4.83788	4.82184
145842	hsa-miR-658	4.56488	4.56451	4.41611	4.79796	4.49692	4.72788	4.56011	4.45965	4.49433
146086	hsa-miR-30a-5p	7.75267	7.82062	7.82256	7.91827	7.91339	7.8575	8.01289	7.82395	8.05581
145905	hsa-miR-518a-5p/hsa-miR-527	5.70925	5.82826	5.77736	5.63857	5.77899	5.73656	5.83501	5.74098	5.85572
147854	hsa-miR-548u	3.93096	4.64223	4.64494	4.64417	4.93131	4.41847	4.93611	4.41034	4.66516
147835	hsa-miR-3143	4.37779	4.5824	4.44473	4.21804	4.79896	4.30205	4.78531	4.28316	3.89094
147796	hsa-miR-4327	4.54896	4.30494	3.78768	4.36286	4.08259	4.33142	3.8928	4.71874	4.38063
147776	hsa-miR-4317	6.30552	6.35568	6.42227	6.47893	6.42098	6.35116	6.36206	6.25524	6.22577
147840	hsv2-miR-H9-3p	5.58575	5.59251	5.65181	5.8044	5.72782	5.52778	5.72926	5.67394	5.82356
147901	kshv-miR-K12-7-5p	4.10766	3.90428	3.94971	4.38499	4.23495	4.23777	4.62718	4.35981	4.86719
147941	hsa-miR-3160-3p	4.32383	4.80166	4.8101	4.64014	4.92271	4.50158	4.08705	3.91219	3.90729
147767	hsa-miR-4279	12.5528	12.5341	12.9846	13.6846	13.0925	12.74	12.8725	13.0093	13.1442
147832	hsa-miR-4326	4.6845	4.9363	4.53775	4.96772	4.76757	4.72006	4.88842	4.87172	4.91512
147851	hsa-miR-3201	4.93609	5.0974	4.87093	5.23882	4.99645	4.85309	4.90339	4.64107	4.86179
147706	hsa-miR-4255	4.01648	4.37962	4.01051	4.61566	4.29759	4.4379	4.61021	3.95859	4.86074
147821	hsa-miR-3169	4.65751	4.7888	4.09987	4.77802	4.69847	4.61451	4.53098	4.21994	4.28163
147654	hsa-miR-3138	4.84646	4.80986	4.89823	4.9568	4.79001	4.80904	4.81838	4.73496	4.66795
147623	hsa-miR-4304	4.53579	4.55396	4.30199	4.39873	4.70254	4.50726	4.94646	4.46238	4.07089
147836	hsv2-miR-H7-5p	5.02939	5.04866	4.84644	4.90268	4.88534	4.90022	4.94411	4.64551	4.53067
148683	hsa-miR-888-3p	4.16938	4.56542	3.96615	4.66116	4.72313	4.60448	4.65254	4.68737	4.50669
148467	hsa-miR-3939	4.1474	3.81762	4.16276	4.57521	4.44624	4.60074	5.22203	4.98739	5.08681
147986	hsa-miRPlus-K1303*	4.99368	4.89712	4.7388	4.9431	4.98923	4.75232	4.89412	4.99798	4.95623
148387	hsa-miR-3942-5p	4.0475	4.25602	3.882	4.38059	4.65958	4.68921	4.87283	5.04862	4.81483
148285	hsa-miR-3941	6.96724	6.95134	6.94036	6.87247	6.9021	6.78643	6.90504	6.80362	6.79631
148466	hsa-miR-3937	4.47823	4.58063	4.23436	4.94204	4.37482	4.67159	4.3622	4.59511	4.46749
148682	hsa-miR-483-3p	10.5897	10.8779	11.1547	11.5007	11.2585	11.1961	10.9434	11.2866	11.3594
148264	hsa-miR-3665	5.66024	5.6548	5.83437	6.12861	5.89284	5.52439	5.70201	5.49166	5.66311
148640	hsa-miR-34b-3p	5.00505	5.10026	4.83485	5.04105	4.91458	4.46621	4.96507	4.85156	4.70865
148327	hsa-miR-3651	5.72854	5.70982	5.66047	5.56642	5.6351	5.49084	5.84101	5.73719	5.8156
147555	hsv2-miR-H19	4.27004	4.48426	4.08371	4.96134	4.35349	4.55006	4.70231	4.79033	4.49216
148012	hsa-miR-203b-3p	4.26442	3.93354	3.95418	4.3538	4.59298	4.49986	4.82049	4.64782	4.88948
148661	hsa-miR-486-3p	4.73774	4.75375	4.34679	4.87209	4.72674	4.49723	4.7032	4.22675	4.38398
145759	hsa-miR-181c-3p	4.68423	4.38866	4.58201	4.60061	4.79285	4.79494	4.4969	4.77442	4.87083
17835	hsa-miR-450a-5p	4.61259	4.75916	4.50616	4.85366	4.72956	4.68897	4.03725	4.24047	4.62234
42732	hsa-miR-532-3p	5.43889	5.35986	5.27553	5.48453	5.33979	5.17798	5.32255	5.29371	5.19342
145734	hsa-miR-33b-3p	4.17974	4.60141	4.4927	4.59392	4.60865	4.49981	4.74531	4.34709	4.68354
42493	hsa-miR-892b	4.31428	4.6252	4.18597	4.8017	4.23464	4.81278	4.03419	4.58569	4.36119
168878	hsa-miR-5100	14.0813	14.0858	14.0775	13.9335	14.041	14.0346	14.0224	14.019	14.1135
168605	hsa-miR-4653-3p	4.21969	4.86177	4.76211	4.72391	4.66467	4.70901	5.1627	4.95204	4.74834
168856	hsa-miR-4494	4.72907	4.65994	4.63054	3.90445	4.75929	4.79111	3.86155	3.7422	3.78207
168558	hsa-miR-5585-3p	5.63123	5.60639	5.61179	5.65421	5.65979	5.55128	5.56372	5.48129	5.51834
168700	hsa-miR-5696	4.40575	4.7467	5.12415	4.72727	4.96946	4.60683	4.71589	4.07148	4.45502
168829	hsa-miR-4794	4.18092	4.21886	4.29573	4.08579	4.86335	4.34658	3.81098	3.77322	3.7073
168602	hsa-miR-4666a-3p	4.86568	4.36273	4.42355	4.45601	4.39217	4.33913	3.89925	3.46138	3.83452
168894	hsa-miR-3978	3.49329	4.11458	3.6208	3.78269	3.81208	3.78376	3.6949	3.56444	3.75992
168918	hsa-miR-4491	4.96267	4.78779	4.77812	4.79327	4.89149	4.56856	4.664	4.20385	4.1823
168704	hsa-miR-506-5p	4.90073	5.05188	4.89011	4.89479	5.07909	4.66491	4.56296	4.93128	5.01718
168708	hsa-miR-296-5p	5.11659	5.10699	5.11122	5.1502	5.05671	4.94267	5.1095	5.00452	5.05278
168621	hsa-miR-4796-5p	3.87796	4.40393	5.07271	4.0672	4.51371	4.24126	3.78401	3.8121	3.90368
168670	hsa-miR-4694-5p	5.13155	5.10968	5.13666	4.96198	5.0529	4.66274	5.13182	5.11912	4.63962
168767	hsa-miR-4681	4.49706	4.6134	4.50955	4.19399	5.00638	4.94403	4.8263	4.54688	3.98873
168594	hsa-miR-3150b-5p	4.57032	4.18895	4.29713	4.78434	4.57405	4.66494	4.67338	4.46814	4.69342
168844	hsa-miR-4532	9.87451	9.89401	10.0613	10.4249	10.1165	10.0236	9.89617	9.86084	10.0663
168975	hsa-miR-4528	4.28062	4.60896	5.00939	4.22552	5.03665	4.6613	3.83885	3.78478	3.81878
168570	hsa-miR-2682-3p	4.89047	4.98589	4.94719	4.91334	4.95079	4.83669	5.02004	4.9316	4.93021
168649	hsa-miR-3129-3p	4.76729	4.86465	4.79317	3.73784	4.40512	4.75269	3.64938	4.25796	3.82499
168786	hsa-miR-3618	4.06862	4.59612	4.84139	3.97383	4.76544	4.64592	3.98171	4.23609	3.91487
169074	hsa-miR-3972	4.64634	4.20324	4.65573	4.73529	4.7098	4.74098	5.09007	4.8703	4.74118
169106	hsa-miR-4783-3p	6.09249	6.09365	6.2866	6.58101	6.30816	6.35795	6.13566	6.04184	6.13976
169071	hsa-miR-4639-5p	4.10198	3.7991	4.35135	3.85817	4.76045	4.52285	4.72367	5.06299	4.15663
168984	hsa-miR-4637	4.71312	4.24141	3.74617	3.78126	3.81398	4.78307	3.66763	3.70552	3.87872
169265	hsa-miR-4733-3p	4.3488	4.53208	4.60705	4.50105	4.80159	4.5036	4.87413	4.91015	4.67869
169099	hsa-miR-4790-3p	4.06504	4.17465	4.84307	4.15694	4.89542	4.97364	3.93245	3.66826	3.84031
169201	hsa-miR-5047	4.11234	4.26947	4.98729	4.12863	4.7853	5.00375	3.89797	3.7157	3.76547
169132	hsa-miR-382-3p	5.87266	5.84431	5.95476	6.0484	5.97716	6.09397	5.93224	5.82005	5.93752
169122	hsa-miR-5687	3.76169	4.28664	4.69988	4.38964	4.91823	4.75964	4.21008	4.02571	3.84812
169227	hsa-miR-3064-5p	4.7892	4.82798	4.6783	4.54123	4.57887	4.55943	4.69801	4.79317	4.84592
169289	hsa-miR-4692	4.5802	4.66971	4.58533	3.978	4.72034	4.61297	4.05453	3.76177	3.93291
169308	hsa-miR-4503	4.92539	5.05837	5.01174	5.0044	5.1486	4.80713	4.77488	4.53507	4.67854
169282	hsa-miR-4290	12.3994	12.2015	13.2848	13.4538	12.943	12.6301	12.5419	12.4813	12.3405
169172	hsa-miR-4445-3p			4.68133	5.03936	4.77254	4.96965	4.70241	4.55182	4.74675
169199	hsa-miR-4518	4.90743	4.84505	4.87247	5.00766	5.11638	4.82965	5.05753	4.93201	5.06272
169034	hsa-miR-642b-5p	12.3648	12.1125	12.6898	13.0982	12.5298	12.1821	12.2458	12.087	12.4466
169173	hsa-miR-5590-3p	4.36021	4.71489	4.20703	3.95617	4.2559	4.68636	3.70095	3.77404	3.8938
169231	hsa-miR-4766-3p	4.98133	3.89721	4.77072	4.46395	4.0111	4.59302	3.70151	3.80225	3.84519
169315	hsa-miR-4676-3p	3.93803	4.35641	4.86559	3.90195	4.7704	4.61305	4.06614	3.80835	4.09508
169005	hsa-miR-520b/hsa-miR-520c-3p	4.31969	4.64579	4.54128	4.65533	4.81969	4.65641	4.84425	4.80089	4.81767
169416	hsa-miRPlus-A1086	6.62834	6.58959	6.53409	6.0825	6.44046	6.37956	6.62936	6.66636	6.79427
13170	hsa-miR-380-5p	4.44658	4.72353	4.72039	4.66271	5.01605	4.60622	4.31946	4.99159	4.91104
46324	hsa-miR-320b	7.22309	7.16441	7.06513	6.81915	7.11389	7.08291	7.16128	7.15497	6.96723
17676	hsa-miR-152	6.163	6.0934	5.9997	5.86778	6.08181	5.95218	6.08603	6.1335	6.10677
17593	hsa-miR-650	4.84461	4.82679	4.99716	5.10052	5.05533	4.35897	5.11189	4.78009	4.7541
46483	hsa-miR-27a-3p	9.1395	9.1046	9.16586	9.43705	9.31507	9.2865	9.09341	9.00986	8.93946
46438	hsa-let-7g-5p	9.74584	9.74697	9.59934	9.66454	9.72933	9.70274	9.72879	9.70003	9.60866
42703	hsa-miR-490-3p	5.82941	5.82538	5.77051	5.74564	5.79566	5.75588	5.89091	6.0544	5.89159
17625	hsa-miR-627	4.98465	5.18256	4.91554	4.95189	4.71297	4.56614	4.89644	4.65099	4.81028
27568	hsa-miR-744-5p	9.19351	9.30153	9.42141	9.99746	9.45663	9.31771	9.18946	9.097	9.07415
42478	hsa-miR-593-5p	5.2882	5.23932	5.09024	5.05413	5.12838	4.75285	5.12688	5.05522	5.20591
42457	hsa-miR-323a-5p	4.6149	4.23454	4.66899	4.46364	4.26186	3.95185	4.78625	4.32842	4.66099
17589	ebv-miR-BART3-3p	4.66765	4.74196	4.79881	4.50411	4.62876	3.71197	3.94821	4.26941	4.36114
42832	hsa-miR-638	7.95699	8.06846	8.36235	9.12253	8.564	8.35062	8.1457	8.04221	8.31853
46462	hsa-miR-1224-5p	4.91606	4.96904	5.01422	4.87406	4.86266	4.42852	4.78605	4.80343	4.93579
46822	hsa-miR-1178-3p	4.57025	4.8857	4.8286	4.95556	4.62303	4.12685	4.52134	4.54625	4.72109
28759	hsa-miR-758-3p	4.86208	4.57312	4.95533	4.83451	4.70247	4.07014	4.57758	4.5743	4.56986
42496	hsa-miR-181c-5p	4.99739	4.82584	4.86198	5.04472	4.82579	4.78455	5.01198	5.05909	4.89004
10306	hsa-miR-146b-5p	6.96022	6.91955	6.84808	6.6966	6.9288	6.91408	6.92992	6.9265	7.00782
17882	hsa-miR-20b-3p	5.30034	5.2559	5.10157	5.20285	5.14663	5.18363	5.06401	5.06795	5.1142
27551	hsa-miR-612	5.14942	5.30454	5.08274	5.10908	4.84502	4.91759	4.95014	4.90394	4.88615
42504	hsa-miR-593-3p	5.14472	4.95151	4.99433	5.0161	4.92068	4.07823	4.86506	4.81769	4.82492
42897	ebv-miR-BART15	5.09498	4.72459	4.92522	4.93602	4.81	4.12489	4.34593	4.66714	4.79653
42874	hsa-miR-16-2-3p	5.2439	5.19464	5.00027	5.0908	4.99757	4.19483	5.00434	5.04939	5.09122
17490	hsa-miR-571	4.84605	4.36506	4.93109	4.88018	4.37842	4.35385	4.44163	4.73836	4.48302
46565	hsa-miR-1207-5p	5.10933	5.05562	5.05058	5.0118	4.99347	4.7404	5.05238	4.91865	4.88082
15619	hsa-miR-649	4.7335	4.55622	4.86753	4.89431	4.56812	4.53768	4.32838	4.66854	4.82193
10943	hsa-miR-136-5p	6.48771	6.42917	6.4364	6.38666	6.4594	6.39234	6.53528	6.53536	6.64877
10977	hsa-miR-183-5p	5.45377	5.4442	5.29995	5.42983	5.26252	4.80562	5.28705	5.20662	5.26278
42530	hsa-let-7a-2-3p	5.42694	5.40151	5.26761	5.40283	5.22323	5.09825	5.24273	5.3017	5.32002
10990	hsa-miR-196a-5p	5.67164	5.60534	5.65784	5.63203	5.63196	5.39378	5.72041	5.71245	5.69541
14285	hsa-miR-487b	5.60654	5.56996	5.56637	5.58948	5.58725	5.44403	5.6131	5.63984	5.54071
27546	hsa-miR-380-3p	4.68696	4.64009	4.6299	4.44782	4.37062	4.97735	4.33954	4.79822	4.71129
31026	hsa-miR-101-3p	8.15119	8.00289	8.03819	8.03954	8.13252	8.14477	8.08616	8.27453	8.41919
11040	hsa-miR-29b-3p	9.74794	9.69864	9.7669	10.1516	9.88223	9.77202	9.72352	9.55578	9.46628
13130	hsa-miR-517-5p	5.12179	5.31379	5.01924	4.86923	4.98415	4.76341	5.0186	4.96794	4.9333
11138	hsa-miR-506-3p	5.11999	5.11606	4.89495	4.93329	4.85356	4.72579	4.7478	4.88633	4.95154
146045	hsv2-miR-H4-5p	4.58013	3.95126	4.67463	4.59721	4.2095	4.02082	4.63621	4.65717	4.75781
145987	hsa-miR-2054	4.55152	4.79637	4.99633	4.97078	4.44704	3.94773	4.25619	4.64261	4.63463
146111	hsa-miR-767-5p	5.90112	5.95542	5.94287	5.90544	5.94604	5.81196	5.9899	5.96332	5.96594
145933	hsa-miR-652-5p	5.29725	5.37067	5.30048	5.44536	5.29754	4.79457	5.23394	5.19474	5.27375
146058	hsv1-miR-H3-3p	5.02494	5.04627	4.97351	5.18418	4.88286	5.03213	4.82132	4.81376	4.85085
145666	SNORD110	6.48742	6.45957	6.43837	6.39393	6.47779	6.46213	6.55605	6.5204	6.4962
146098	hsv1-miR-H5-3p	5.45763	5.41169	5.30315	5.50346	5.37762	5.29186	5.37847	5.29049	5.25681
146161	hsa-miR-2115-3p	5.61959	5.53294	5.51697	5.62336	5.59382	5.525	5.58439	5.62024	5.44476
146168	hsa-miR-1912	4.54905	4.52871	4.75328	4.76015	4.26081	4.54467	4.01568	4.23036	4.66309
146090	hsv1-miR-H7-3p	9.19255	9.51595	9.58906	10.107	9.83183	9.79759	9.53837	9.64157	9.39929
145736	hsa-miR-605	5.35529	5.20839	5.20786	5.14543	5.10007	4.86818	5.24641	5.23806	5.14776
145721	hsa-miR-875-5p	4.51443	4.31553	4.52078	4.15033	4.72893	4.39251	4.79341	4.95356	4.88024
145693	hsa-miR-92a-3p	7.24041	7.09322	7.09259	6.82481	7.11436	7.01042	7.19547	7.32021	7.24551
145962	hsa-miR-639	5.28564	5.2262	5.14557	5.18377	5.20393	4.89322	5.21425	5.15947	5.18434
145705	hsa-miR-431-5p	5.19555	5.09767	5.09113	5.19693	4.89446	4.78793	4.88433	4.94734	4.88532
145727	hsa-miR-501-3p	5.1624	5.08797	5.07826	4.98025	4.96349	4.79585	5.03624	5.09752	5.12869
145637	hsa-miR-187-3p	5.50161	5.43278	5.27951	5.22879	5.34983	4.92346	5.34683	5.42229	5.39482
145748	hsa-miR-518f-3p	5.52151	5.50783	5.4357	5.25182	5.40256	4.91531	5.42566	5.47758	5.55445
147193	hsa-miR-572	4.63833	4.16599	4.88887	4.91119	4.19359	4.60522	4.59179	4.95187	4.89619
147608	hsa-miR-4307	4.78141	4.7391	4.82392	4.87972	4.32366	4.43613	4.63656	4.78869	4.90325
147872	hsv2-miR-H13	4.55789	4.53988	4.54281	5.10721	4.61676	4.53076	4.65948	4.8629	5.0711
147938	hsa-miR-4287	4.99348	4.78697	4.94961	4.94478	4.88764	4.75604	4.90103	4.92893	4.88954
147814	hsa-miR-3159	4.37105	4.7554	4.99657	4.60962	4.63112	4.85165	4.8074	4.94506	5.07306
147760	hsa-miR-4316	4.40125	4.75211	4.75257	4.66328	4.67802	4.27959	4.42834	4.76095	4.78988
147544	hsa-miR-4314	4.72672	5.03061	4.71897	4.85996	4.83257	4.15933	4.79686	4.53276	4.82914
147830	hsv1-miR-H18	5.24751	5.2425	5.21426	5.25856	5.24545	4.85111	5.26949	5.06219	5.09681
147671	hsa-miR-4323	5.41499	5.4402	5.35681	5.5047	5.3119	5.0425	5.32305	5.36621	5.31245
147897	hsa-miR-3136-5p	5.02964	5.01547	5.04201	5.04429	4.70703	4.53905	4.72637	4.70628	4.6152
147698	hsv2-miR-H22	4.96575	4.91109	4.88071	4.80829	4.84065	4.48463	4.70886	4.86313	4.88763
148627	hsa-miR-615-5p	4.78932	4.64364	4.68796	4.78179	4.58655	4.13851	4.24149	4.69807	4.78329
148669	hsa-miR-185-3p	5.2331	5.27743	5.29111	5.24056	5.21352	4.83008	5.12286	5.15142	5.19454
148687	hsa-miR-1908	11.4108	11.5108	11.6528	11.9842	11.8034	11.6601	11.4766	11.4596	11.5093
148234	hsa-miR-3667-5p	7.4054	7.38935	7.33861	7.63827	7.54502	7.47998	7.49832	7.37625	7.45149
148677	hsa-miR-637	4.78654	4.45589	4.82544	4.91257	4.51937	4.31854	4.58608	4.76729	4.77712
148654	hsa-miR-184	4.8468	4.79529	4.98798	5.02076	4.77761	4.3694	4.63164	4.83619	4.82647
148079	hsa-miR-3673	4.63238	3.9969	4.80235	4.94013	4.63876	4.1715	4.85002	4.93316	4.93564
148474	hsa-miR-3622a-5p	4.84903	4.8449	4.87615	4.86891	4.67629	4.5516	4.64887	4.62464	4.65138
148625	hsa-miR-941	5.14619	5.12202	5.06987	4.95598	5.00375	5.05859	4.96279	4.97442	5.00927
147640	kshv-miR-K12-10a-5p	4.53509	4.60458	4.69712	4.84408	4.40522	4.73292	4.49917	4.75734	4.64626
147318	hsa-miR-3660	4.82872	5.17196	4.88806	4.97669	4.85576	4.65396	4.9328	4.64054	4.8539
147666	hsa-miR-4277	4.65669	4.88002	4.73614	4.54311	4.75963	4.09681	4.78336	4.82215	4.90958
148181	hsa-miR-203b-5p	4.88817	4.79142	4.8183	4.90055	4.60778	4.37452	4.57435	4.54215	4.72688
148386	hsa-miR-2964a-5p	4.98702	4.8068	4.82795	4.87746	4.83382	4.49225	4.98199	4.89807	4.95378
148284	hsa-miR-208b	5.56096	5.55706	5.53079	5.38419	5.58442	5.29948	5.62868	5.59129	5.71345
11164	hsa-miR-519e-3p	6.32	6.23981	6.20967	6.16174	6.26326	6.12527	6.25064	6.2518	6.24479
17886	hsa-miR-301b	4.58123	4.40631	4.60695	4.50835	4.25519	4.09757	4.60675	4.81598	4.6387
168684	hsa-miR-5010-5p	4.54449	4.7798	4.64674	4.33565	4.64748	4.51288	4.87643	4.9635	4.74401
168679	hsa-miR-4763-3p	4.84725	4.94186	4.89043	5.06255	4.79102	4.72174	4.92523	4.88236	5.09143
168718	hsa-miR-4684-3p	4.69542	4.99611	4.85829	4.51716	4.28955	4.79042	4.02135	4.2985	4.45871
168945	hsa-miR-326	5.07425	4.99272	4.93146	4.97288	4.90766	4.67056	5.06591	5.10909	5.01053
168964	hsa-miR-4450	5.70338	5.65109	5.74095	5.78334	5.72566	5.76128	5.80999	5.79171	5.80844
168932	hsa-miR-5094	4.65743	4.27789	5.06118	4.468	4.81835	4.75318	4.8317	4.70271	4.60055
168934	hsa-miR-4999-5p	4.10293	4.3076	4.73544	4.43807	4.34012	4.66782	5.03999	4.80935	5.09181
168795	hsa-miR-4706	5.18308	5.25888	5.23999	5.20184	5.20365	4.68781	5.13931	5.14406	5.18884
168755	hsa-miR-4479	4.25511	4.67882	4.58105	3.80171	4.97334	3.86607	3.76727	4.31552	4.16952
168827	hsa-miR-548ac	4.71747	4.84353	4.86199	3.97802	4.91031	3.83857	3.8536	4.05114	4.33115
168676	hsa-miR-499b-5p	4.01138	4.11395	4.43592	4.65608	4.85363	4.08606	4.90366	4.96388	4.93618
168852	hsa-miR-4764-5p	5.56572	5.54094	5.54839	5.64048	5.63917	5.31084	5.55031	5.55839	5.38487
168611	hsa-miR-4753-3p	4.95893	4.83472	4.92209	4.89319	4.74789	4.65611	4.8295	5.01751	4.83144
168572	hsa-miR-4507	6.52404	6.48137	6.51927	6.84708	6.56765	6.61174	6.48447	6.44544	6.49039
168743	hsa-miR-548ad	4.2512	4.5714	5.09493	3.904	4.21932	3.79939	3.98855		3.90865
168812	hsa-miR-875-3p	4.00013	4.50634	4.67974	4.14544	4.8128	4.42449	4.67161	5.00141	5.0803
169186	hsa-miR-4520a-3p	4.45506	4.43128	4.92301	4.36732	4.67009	3.83767	3.74949	4.25692	4.26501
169118	hsa-miR-5009-3p	4.6069	4.7202	4.982	4.50339	4.88828	4.6638	3.93376	4.49895	3.86883
169320	hsa-miR-4468	6.02715	5.97154	6.00424	6.05023	6.07005	5.92961	6.03279	6.01491	6.09373
169321	hsa-miR-4691-3p	4.86081	4.76753	4.91997	4.00355	5.12446	4.9052	3.78965	4.36696	3.97717
169070	hsa-miR-4695-3p	7.45054	7.3759	7.23093	7.22267	7.40038	7.62022	7.28149	7.49416	7.11155
169113	hsa-miR-4755-5p	4.97839	4.90951	4.84379	5.00573	4.61409	4.38535	4.78909	4.75782	4.83147
169182	hsa-miR-4728-3p	7.32496	7.66305	7.81645	8.96102	8.16723	8.13182	7.83828	7.88295	7.88061
169036	hsa-miR-4745-3p	4.58911	4.69006	4.73954	4.29937	4.65124	4.73349	4.89837	5.05723	5.04069
169230	hsa-miR-4747-3p	4.73819	4.83017	4.80767	4.72847	4.7064	4.6986	5.02502	5.04235	4.99552
169157	hsa-miR-4755-3p	4.15242	4.7848	4.9477	4.15326	4.85106	4.96208	3.85803	3.786	4.19245
169000	hsa-miR-5707	3.76516	5.35146	5.00985	4.40328	4.42698	3.93385	3.84031	4.26507	3.90785
169319	hsa-miR-3136-3p	6.43643	6.52834	6.52965	6.71494	6.61683	6.48136	6.49673	6.54309	6.42054
168996	hsa-miR-4524a-3p	4.91626	4.80139	4.72983	4.74639	4.76065	4.61083	4.78001	4.86473	4.8808
169064	hsa-miR-4778-3p	4.99083	5.08688	4.93277	4.95131	4.94747	4.08049	5.12551	5.00068	4.96007
169112	hsa-miR-4727-3p	4.8397	4.76853	4.84092	4.82987	4.89028	4.48128	5.07481	4.98844	5.05364
169169	hsa-miR-5684	10.694	10.7189	10.7892	11.2007	10.9769	10.7951	10.6771	10.4277	10.468
168987	hsa-miR-4523	4.73579	4.74585	4.84455	3.94169	4.92034	4.31093	4.90839	4.64908	4.36454
169365	hsa-miR-3974	4.74458	4.68486	4.8027	4.60778	5.01081	4.11825	4.37387	4.74467	4.82229
169160	hsa-miR-4633-3p	4.5244	4.8713	4.76768	4.22192	4.93648	4.47026	4.03086	4.50703	4.2581
168992	hsa-miR-5092	4.32739	4.31334	4.76878	4.15012	4.85435	4.52668	3.88227	4.34076	4.25167
46340	hsa-miR-1289	4.23001	4.30764	4.28467	4.22104	3.99567	4.33628	4.30157	4.6575	4.78871
46627	hsa-miR-1271-5p	5.086	4.91037	4.85574	4.79986	4.89994	5.04341	4.93754	5.0335	5.1122
42750	hsa-miR-636	5.17074	5.17696	5.08844	5.21044	5.17846	4.71862	5.1128	5.03057	5.01772
42717	hsa-miR-92b-5p	4.25657	4.38089	4.65516	4.39535	4.62278	4.91356	3.99874	4.20984	4.01794
11045	hsa-miR-302c-5p	5.50378	5.5606	5.54543	5.616	5.57535	5.6106	5.50073	5.57146	5.50361
42640	hsa-miR-20b-5p	6.62247	6.68339	6.56251	6.54816	6.58893	6.65969	6.60509	6.51589	6.54782
17562	ebv-miR-BHRF1-2-5p	4.8215	4.39141	4.65415	3.80729	4.86954	4.98219	4.1913	4.30493	3.8807
10937	hsa-miR-132-3p	5.216	5.22886	5.13723	5.0505	5.22606	5.27518	5.22695	5.11595	5.09538
32731	hsa-miR-190b	4.73364	4.67089	4.30477	4.73047	4.64346	4.94023	4.69074	4.61628	4.59715
17359	ebv-miR-BART4-5p	4.28269	5.06604	4.33811	4.29551	4.47074	4.79999	4.27451	4.67614	4.72303
19016	hsa-miR-217	4.09735	4.5675	4.32604	4.65434	4.37105	4.83651	4.6976	4.96564	4.96039
46684	hsa-miR-1225-3p	4.57703	4.91087	4.74597	4.91732	4.74091	4.95544	4.68631	4.76307	4.74343
46531	hsa-miR-1231	4.71482	4.98554	4.50468	4.84175	4.29929	4.96862	4.44465	4.26261	4.4685
17571	kshv-miR-K12-11-3p	4.54952	4.9335	4.3225	4.76936	4.45938	4.94556	4.10032	4.15654	4.54722
46556	hsa-miR-623	5.06902	4.5963	4.71926	4.87214	4.74498	4.98415	4.65503	4.65965	4.44347
27838	hsa-miR-302d-3p	4.68064	4.7464	4.64922	4.74467	4.29583	4.43735	4.19193	4.47733	4.4301
42700	hsa-miR-631	4.69976	4.7201	4.83713	4.52653	4.76547	4.86533	4.88899	4.97263	5.08597
17508	hcmv-miR-UL112	4.9187	4.44979	4.83372	4.69593	4.59055	4.74283	4.32829	4.75455	4.67253
42778	hsa-let-7g-3p	4.45126	4.50755	4.68527	4.58172	4.44898	4.93577	4.61211	4.96333	4.7942
17463	hsa-miR-151a-3p	6.14416	6.01495	5.93837	5.71227	6.01681	6.01417	6.00433	6.05715	6.01271
46944	hsa-miR-1297	6.94043	7.04604	7.15254	7.36267	7.26292	7.27392	6.99631	6.90862	6.89255
46860	hsa-miR-1205	4.7754	4.48776	4.19076	4.84155	4.58774	4.80149	4.00756	4.21695	4.22923
46661	hsa-miR-1294	5.05184	5.20928	4.62591	4.89443	4.79502	5.06597	4.79712	4.71225	4.66988
42541	hsa-miR-302a-5p	4.10019	4.5623	4.49414	4.55279	4.34636	4.83662	4.68629	4.18093	4.61537
11058	hsa-miR-325	4.68505	5.08045	4.28495	4.95032	4.53712	4.98551	4.32267	4.21606	4.44305
42744	hsa-miR-23a-3p	10.0267	10.0545	10.0585	9.92105	10.045	10.2142	10.021	10.1136	10.1012
14271	hsa-miR-539-5p	4.80319	4.91725	4.83029	4.87024	4.69938	4.64349	4.61248	4.38945	4.36612
42971	hsa-miR-96-3p	4.28459	3.9705	4.32401	4.10668	4.71465	4.60837	4.88962	4.78856	4.78394
42502	hsa-miR-204-3p	7.10806	7.47154	7.44254	7.87194	7.52998	7.447	7.36741	7.33356	7.37966
29872	hsa-miR-340-5p	6.12894	6.10231	6.05364	5.99795	6.09278	6.13178	6.08551	6.06474	6.12504
46744	hsa-miR-526b-5p	5.95559	5.91932	5.90099	5.77065	5.82154	5.82068	5.93379	5.94132	5.9858
11074	hsa-miR-34c-5p	6.1705	6.14285	6.06685	5.90859	6.04679	6.09991	6.12291	6.11017	6.13178
46416	hsa-miR-1293	5.05939	5.05291	4.96404	5.07273	4.99467	5.03334	4.59322	4.69221	4.70858
46789	hsa-miR-513b	5.89065	5.94842	5.88158	5.85977	5.94282	5.93678	5.93979	5.89753	5.97301
42522	ebv-miR-BART19-3p	5.94293	6.0887	6.00078	5.99567	5.98486	6.07364	5.98154	5.97664	6.05294
46622	hsa-miR-518f-5p	6.2237	6.21929	6.27602	6.07377	6.2101	6.32765	6.28317	6.23743	6.26329
17612	hsa-miR-555	4.7667	4.94086	4.89913	4.47668	4.79487	4.87889	4.6241	4.7627	4.70919
146005	hsa-miR-3129-5p	4.51634	4.73409	4.72054	4.82442	4.31894	4.67866	4.11366	4.5037	4.53424
17858	hsa-miRPlus-A1073	5.35971	5.44143	5.25288	5.4647	5.22266	5.41575	5.16055	5.21639	5.24408
146085	hsa-miR-3170	5.4153	5.19315	5.16368	5.14803	5.1227	5.20987	5.18479	5.17037	5.208
146116	hsa-miR-2116-3p	5.88239	5.84422	5.80142	6.09229	5.7832	5.95356	5.69136	5.60036	5.81201
145980	hsa-miR-939-5p	4.72693	4.8988	4.05651	4.69237	4.6217	4.87381	4.4247	4.55161	4.7654
145973	hsa-miR-664a-3p	6.43001	6.41593	6.44501	6.40461	6.39117	6.45883	6.46908	6.52077	6.60465
145965	hsa-miR-518d-3p	4.77217	4.77724	4.50805	4.7435	4.51624	4.97438	4.78189	4.86839	5.0644
145687	hsa-miR-384	4.89629	4.96283	4.67556	4.821	4.89295	4.60865	4.8264	4.55221	4.77286
145651	hsa-miR-99a-3p	4.99368	4.99929	5.02861	5.06144	4.95078	4.92152	5.00556	4.99718	4.98686
145677	hsa-miR-139-5p	6.45445	6.41759	6.42335	6.22455	6.40049	6.4768	6.45664	6.58546	6.59865
145633	hsa-let-7d-3p	6.31894	6.24557	6.34431	6.3751	6.35163	6.46719	6.30771	6.34493	6.34647
146008	hsa-miR-26b-5p	10.1941	10.2955	10.341	10.573	10.5008	10.4366	10.296	10.1951	10.2793
145643	hsa-miR-382-5p	5.42619	5.31925	5.1874	5.11936	5.2419	5.12238	5.22736	5.15372	5.11813
147864	hsv2-miR-H24	5.56845	5.51999	5.48785	5.58826	5.49363	5.48995	5.38794	5.50827	5.49875
147895	kshv-miR-K12-2-3p	4.63639	4.11895	4.69185	4.21948	4.60834	4.92864	4.80284	4.84206	5.0648
147953	hsa-miR-491-5p	5.00324	5.17339	4.85963	4.76825	4.96421	4.94704	5.10734	4.97718	5.20029
147817	hsa-miR-3196	8.37547	8.44299	8.7569	8.98163	8.8475	8.81082	8.52937	8.48268	8.60005
147831	kshv-miR-K12-1-3p	5.31233	5.22214	5.14017	5.14849	5.1064	5.24746	5.21662	5.17976	5.14037
147898	hsa-miR-2861	4.93081	5.10705	4.76415	4.92319	4.89547	5.0661	4.85331	4.76771	4.81118
147743	hsa-miR-4275	4.71791	4.72063	4.76393	4.90081	4.8091	4.98198	4.81737	4.48056	4.82279
147799	hsa-miR-3156-5p	4.10196	4.89444	3.88407	4.57113	4.14302	4.80795	4.90689	4.68323	5.08584
147763	hsa-miR-4272	4.09149	4.77022	4.70447	4.38552	4.29713	4.90213	4.71544	4.52687	4.82884
147921	hsa-miR-3131	4.51262	4.33143	4.60428	4.71018	4.77836	4.55643	4.71349	4.75877	4.8448
148593	hsa-miR-3605-3p	4.74668	4.89345	4.71958	4.58983	4.61806	4.66398	4.53952	4.52861	4.68742
148058	hsa-miR-3672	4.71962	4.45203	4.82166	4.07971	4.9608	4.60016	4.96588	4.9783	4.51261
148420	hsa-miR-3607-3p	7.32123	7.2852	7.27208	6.99897	7.2344	7.24342	7.28389	7.3255	7.5426
148434	hsa-miR-3692-3p	4.66968	4.45695	4.15541	4.78564	4.68666	5.0142	4.82795	4.57743	4.8984
148063	hsa-miR-3713	4.91415	4.79289	4.70142	4.84847	4.7747	4.9133	4.41721	4.45815	4.60102
148382	hsa-miR-3609	5.13917	5.07596	4.96489	5.03013	4.94066	5.0811	5.12206	5.03098	5.09498
148465	hsa-miR-3611	6.34436	6.33775	6.37331	6.58187	6.47819	6.55419	6.34528	6.36506	6.32013
147589	hsa-miR-1193	4.42134	4.43257	4.53787	4.77238	4.59481	4.78114	4.33765	4.23885	4.44718
147621	hsa-miR-4278	3.90103	4.71377	3.99311	4.34064	4.04791	4.72697	4.75591	4.72925	4.50118
147633	hsa-miR-3163	3.85644	4.19606	4.026	3.97854	4.75048	4.7966	5.01198	4.63841	4.86025
147957	hsa-miRPlus-J1002	3.87474	4.18491	4.28932	4.50617	4.09785	4.87593	4.57267	3.86413	4.49392
148380	hsa-miR-3913-5p	4.6582	4.70817	4.232	4.73	4.32	4.87734	4.24497	4.48279	4.54736
148080	hsa-miR-3921	4.58087	4.48183	4.30357	4.58646	4.16516	4.82866	4.57683	4.5162	4.72215
148595	hsa-miR-34a-3p	5.0823	5.03168	4.53899	4.91826	4.78027	4.98088	4.82622	5.03366	4.88404
148089	hsa-miR-208a	4.7219	4.52217	4.65386	4.14233	4.89578	4.80622	4.71342	5.05152	4.24425
148215	hsa-miR-3591-3p	5.18572	5.28074	5.13125	5.00972	5.02194	5.13229	5.03678	4.99289	4.90917
13132	hsa-miR-519e-5p	6.27582	6.28976	6.3001	6.25104	6.32955	6.34646	6.31704	6.43053	6.40583
32711	hsa-miR-633	4.5083	4.73036	4.65398	4.6193	4.31259	4.76606	4.38624	4.70029	4.75053
42629	hsa-miR-376c-3p	5.88583	5.88871	5.77336	5.68142	5.83449	5.74285	5.8933	5.91584	5.9227
168734	hsa-miR-4465	4.5761	4.36891	4.61139	4.13432	4.95139	4.64782	3.71496	3.42881	3.90235
46863	hsa-miR-3157-3p	4.73049	4.88541	5.06316	4.78323	4.86034	5.13801	5.00464	5.10079	4.87675
168730	hsa-miR-4464	4.75487	4.54362	4.83556	4.22218	4.52708	5.11655	4.76205	4.28903	4.01969
168644	hsa-miR-4775	4.73208	4.5221	4.66811	4.641	4.65997	4.89406	4.88638	4.79423	5.09811
168770	hsa-miR-4699-3p	4.97577	4.84962	4.79985	4.76038	4.80618	4.8747	4.84764	4.82486	4.80059
168890	hsa-miR-1306-5p	5.2193	5.20103	5.15495	5.08621	5.11806	5.22477	5.116	5.06855	5.14753
168877	hsa-miR-5583-5p	4.87701	4.17004	4.23623	4.65619	4.47387	4.62891	3.93407	4.17496	3.92451
168618	hsa-miR-4783-5p	4.85688		4.63824	4.24819	4.92687	5.04852	3.89105	4.14525	3.84321
168855	hsa-miR-4675	4.70659	4.5951	4.55093	4.16908	4.27299	5.07119	4.97091	4.19316	3.98319
168919	hsa-miR-4456	10.8592	11.0843	11.2253	11.0884	11.2188	11.3843	11.1336	11.3688	11.4408
168560	hsa-miR-4676-5p	4.30033	4.51302	4.84632	4.61444	4.91148	5.00496	5.17859	4.93617	4.9133
168963	hsa-miR-664b-5p	6.28381	6.25318	6.1295	5.69934	6.05924	6.14325	6.23175	6.24522	6.43056
168671	hsa-miR-3140-5p	3.90851	4.90903	3.74799	4.68987	4.36872	4.6656	3.85647	3.77042	4.01922
168745	hsa-miR-4667-3p	4.89086	5.19592	4.77424	4.9641	4.8613	5.08	4.83363	4.75195	4.87175
168668	hsa-miR-4732-3p	6.78481	6.79812	6.77315	6.76679	6.7929	6.94665	6.76464	6.80871	6.82796
168839	hsa-miR-4774-3p	4.27687	4.48869	4.3982	4.05303	4.6903	4.50655	4.68284	4.75007	3.84101
168917	hsa-miR-4511	5.53352	5.54746	5.5099	5.53422	5.53879	5.37001	5.5299	5.51372	5.45115
168661	hsa-miR-4531	8.43091	8.59747	8.71445	8.91548	8.84926	8.87326	8.71714	8.78971	8.85872
168776	hsa-miR-4795-3p	5.88697	5.80354	5.79555	5.68247	5.81316	5.9079	5.87985	5.95744	5.92522
168576	hsa-miR-4693-3p	3.98004	3.80597	4.11272	3.80233	4.4807	4.87549	4.78722	4.68601	4.32648
169098	hsa-miR-3691-3p	4.72834	4.67036	4.77907	3.96449	5.0026	4.35057	3.84234	4.11154	4.26716
169107	hsa-miR-4782-5p	4.9142	4.98061	4.77877	4.55773	4.42131	4.43215	3.76065	3.93827	4.20382
169272	hsa-miR-4419b	10.804	10.8779	10.6022	10.8173	10.7471	10.7385	10.7713	10.701	10.9898
169159	hsa-miR-4521	5.15429	5.21861	5.12557	4.91327	5.24016	5.30114	5.2531	5.21932	5.35389
169023	hsa-miR-4712-3p	6.74429	6.74171	6.81982	7.17868	6.89175	6.96981	6.67868	6.62343	6.68627
169242	hsa-miR-5686	4.46557	4.60829	4.11958	4.60628	4.26876	4.81215	4.56916	4.63006	4.70112
169194	hsa-miR-4513	5.4712	5.48754	5.33402	5.55673	5.57544	5.50405	5.3595	5.39198	5.33963
169311	hsa-miR-4714-5p	8.98525	9.21585	9.45896	9.88363	9.60312	9.50757	9.28062	9.34217	9.37845
169156	hsa-miR-4515	4.66587	4.27838	4.33543	4.25306	4.14967	5.01564	3.77281	4.13094	3.81141
169309	hsa-miR-4802-5p	4.39424	4.58566	4.88321	4.24805	4.8292	4.90016	4.03685	4.85792	3.94653
169126	hsa-miR-4486	5.10447	5.15629	5.14158	5.13803	5.09122	5.29221	5.17661	5.13101	5.03785
169083	hsa-miR-371b-3p	5.42557	5.66214	5.33125	5.36044	5.30013	5.41192	5.32382	5.33314	5.30293
169247	hsa-miR-4477a	4.7672	4.46415	4.63376	4.73286	4.90362	5.01545	5.08997	4.79555	4.7043
169297	hsa-miR-4777-3p	4.459	4.25502	4.2946	4.36109	4.61294	4.87692	5.07673	4.79197	4.13769
168989	hsa-miR-4447	5.40139	5.41448	5.35301	5.4814	5.3321	5.38244	5.33806	5.30203	5.33913
169092	hsa-miR-548am-3p	3.90932	4.26616	4.09828	4.04834	4.3832	4.75046	4.63522	4.6326	4.32603
169120	hsa-miR-4787-3p	5.55094	5.51363	5.49007	5.6257	5.54541	5.69715	5.51962	5.48899	5.41836
169256	hsa-miR-4666a-5p	4.86815	3.8221	4.8761	3.81773	5.05413	4.8028	3.85312	3.83122	3.88169
168998	hsa-miR-4508	9.12146	9.22808	9.38088	9.63863	9.40459	9.37804	9.17693	9.24973	9.31997
168982	hsa-miR-4757-3p	4.36823	4.92048	4.57986	4.07585	4.77038	4.85205	3.80687	4.89553	4.35162
169419	hsa-miR-300	4.92005	4.97488	4.78853	4.76802	4.4982	4.49052	3.91977	4.36497	4.15782
169415	hsa-miR-187-5p	3.91101	3.81368	4.74448	5.00183	4.81629	4.71192	3.92081	3.89547	4.49129
169407	hsa-miR-4301	9.94395	10.1515	10.5457	11.0955	10.7227	10.564	9.98261	10.0242	10.1159
42843	hsa-miR-654-5p	4.95056	5.02996	5.03787	4.69395	4.97998	4.99185	5.10308	5.02578	4.89221
46617	hsa-miR-1197	4.62678	4.50457	4.88312	4.18109	4.89965	5.05206	3.72511	3.89294	3.77514
17626	hsa-miR-575	4.76239	4.85026	4.59238	4.69765	5.02498	4.72563	5.13994	5.00855	5.05877
42926	hsa-miR-92a-1-5p	4.41984	4.66223	4.38068	4.5718	4.60245	4.58675	4.6479	4.79864	4.82178
10928	hsa-miR-125a-5p	9.94851	9.86756	10.016	9.69126	9.93711	9.76519	9.95298	9.96083	9.99903
11154	hsa-miR-517c-3p	5.62341	5.5956	5.63408	5.69443	5.64503	5.65755	5.62447	5.40101	5.37617
42746	hsa-miR-647	5.1141	5.1247	4.99842	5.12893	5.06145	5.06203	5.07199	5.13208	5.23225
29529	hsa-miR-369-3p	5.04701	4.98535	4.85925	4.93634	5.03819	4.82305	5.10843	5.04555	5.15879
42782	hcmv-miR-UL148D	6.08944	6.0559	6.21969	6.4379	6.25073	6.19525	6.12362	6.1577	6.11666
28251	hsa-miR-770-5p	3.96383	3.85941	3.91252	4.36562	4.31075	4.55842	4.7573	4.61835	4.83649
33902	hsa-miR-128	6.06983	5.99988	6.01123	5.9236	6.0224	5.78581	6.05871	6.03086	6.08988
42940	hsa-miR-876-5p	4.20106	4.58456	4.42829	4.78369	4.35222	4.52073	4.18031	4.43257	4.65789
46336	hsa-miR-1284	5.55593	5.54536	5.44943	5.41332	5.53711	5.44722	5.54531	5.55293	5.5679
42791	hsa-miR-548b-5p	4.34557	4.43618	4.09326	4.46368	4.59462	4.63478	4.90847	4.62135	4.79356
17445	hsa-miR-610	4.7591	4.55857	4.2775	4.75484	4.67555	4.6268	4.99361	4.86687	5.01163
11083	hsa-miR-371a-3p	4.30848	4.77229	4.58971	4.76329	4.61249	4.80653	4.63966	4.46318	4.80291
32608	hsa-miR-761	5.38337	5.43021	5.28551	5.51099	5.29148	5.43183	5.23119	5.12346	5.18186
42615	hsa-miR-135b-3p	4.58692	4.61478	4.35397	4.79828	4.66252	4.50064	4.37583	4.18948	4.42426
46818	ebv-miR-BART17-5p	4.64055	4.7889	4.54753	4.70554	4.32555	4.88635	5.08292	4.662	4.76134
46703	hsa-miR-548e	4.92302	5.00277	4.85333	5.04177	5.01605	5.14501	4.99783	4.83913	4.9442
17415	ebv-miR-BART10-3p	4.21824	4.47744	4.21584	4.36042	4.12388	4.64494	4.44204	4.84258	4.84555
17315	kshv-miR-K12-3-3p	3.87309	3.74693	3.89216	3.89769	4.10553	4.39212	4.20151	4.62849	4.57387
42850	hsa-miR-150-3p	3.80599	3.85281	3.81569	4.03113	3.97592	4.49298	4.74318	4.84748	4.57656
46300	hiv1-miR-TAR-3p	5.06081	4.84776	4.57453	4.82532	4.68232	4.69611	4.6994	4.8604	4.88798
31038	hiv1-miR-N367	4.93972	4.84827	4.74884	4.89337	4.72177	4.70889	4.55694	4.45469	4.60526
46450	hsa-miR-548o-3p	4.14965	4.40701	3.6383	4.6669	4.18059	4.01548	3.77318	4.43478	4.12966
46695	hsa-miR-1228-3p	5.2546	5.22839	4.95857	5.15064	5.01157	4.95959	5.04166	4.93025	5.03365
17624	hsa-miR-532-5p	5.38282	5.3087	5.2195	5.22774	5.30263	5.27304	5.32621	5.235	5.22228
42666	hsa-miR-26a-2-3p	5.18175	5.18163	5.04178	4.9987	4.97143	4.99543	5.13272	5.04965	4.92678
42581	hsa-miR-513a-5p	7.04456	7.02812	7.06889	7.19089	7.09476	7.04344	7.06006	6.9292	7.04756
46223	hsa-miR-1306-3p	4.21637	4.78024	4.26176	4.78219	4.59423	4.90541	4.03113	4.2036	4.52231
17299	hcmv-miR-UL22A-3p	4.75327	4.55282	3.86896	4.87484	4.54011	4.45686	4.29546	3.91785	4.73464
19585	hsa-miR-148b-3p	6.24876	6.17599	6.21976	6.06903	6.18712	6.18718	6.25081	6.21523	6.26578
14272	hsa-miR-542-3p	5.66196	5.62519	5.62842	5.62944	5.60334	5.4618	5.67033	5.6065	5.4826
42772	hsa-miR-566	4.84045	4.92342	4.51157	4.70305	4.74687	4.81363	4.93488	4.90313	4.94595
46326	hsa-miR-1233-3p	4.86146	4.7524	4.45749	4.99843	4.55377	4.70765	4.68143	4.45118	4.69823
42773	ebv-miR-BART17-3p	5.16909	5.14018	5.14774	5.13189	5.04371	4.99525	4.9358	4.86103	5.03996
27541	hcmv-miR-UL70-3p	5.19716	5.09898	5.09743	5.35049	5.17837	5.1058	5.1245	4.93689	4.91169
10964	hsa-miR-155-5p	5.98594	5.87606	5.80468	5.71496	5.84993	5.76488	5.93474	5.90636	5.89762
17332	ebv-miR-BART9-3p	4.4106	4.6374	3.93997	4.45752	4.52653	4.5665	3.89638	4.02327	4.45731
42507	hsa-miR-202-5p	6.06068	6.06309	6.08305	6.00989	6.10428	5.86582	6.13149	6.10336	6.15596
19011	SNORD10	8.29304	8.03042	8.10062	7.79997	8.0367	7.9415	8.18314	8.10005	8.50491
17848	hsa-miRPlus-A1087	5.98178	5.93174	5.95772	5.90906	6.00042	5.94982	6.01563	5.98638	6.05045
42492	hsa-miRPlus-A1031	4.67422	4.78228	4.61967	4.63543	4.77809	4.81144	4.72961	4.5029	4.62288
146006	hsa-miR-670	4.59119	4.86308	4.52797	4.91604	4.65035	4.83886	4.48183	4.52647	4.63844
146166	hsa-miRPlus-G1065-5p	4.1229	4.46546	4.40601	4.82111	4.42379	4.70929	4.84834	4.6301	4.91706
146089	hsv1-miR-H8-5p	5.25531	5.21275	5.17721	5.25659	5.1394	5.183	5.12522	4.99387	5.04648
145844	hsa-miR-374a-5p	6.71169	6.66321	6.63949	6.53923	6.64281	6.55607	6.65358	6.6218	6.71532
145859	hsa-miR-33a-5p	6.15477	6.04808	6.10907	5.89576	6.08123	5.93792	6.13871	6.1516	6.27859
105441	hsa-miR-518c-3p	6.18621	6.15826	6.17372	5.92897	6.15168	6.17263	6.20968	6.26718	6.31004
145827	hsa-miR-200a-5p	4.45137	4.26529	4.48589	4.69699	4.57074	4.67802	4.44043	4.50614	4.61006
145950	hsa-miR-33b-5p	5.06341	5.1211	4.97387	4.99177	4.9504	5.14348	5.02644	5.09212	5.17263
145732	hsa-miR-346	4.6283	4.66813	4.43134	4.52375	4.51822	4.85105	4.69382	4.6623	4.56936
145821	hsa-miR-518c-5p	5.25678	5.30019	5.08216	5.22727	5.18645	5.06931	5.11942	5.00638	5.01731
145889	hsa-miR-196b-5p	5.51089	5.50287	5.40126	5.45873	5.31923	5.40204	5.38719	5.3274	5.37203
147794	kshv-miR-K12-8-3p	5.01429	4.89492	4.82834	5.07303	4.84823	4.85607	4.9753	4.68291	4.81902
147863	hsa-miR-3155a	3.97191	3.89657	4.05375	4.55896	4.01773	4.9025	4.29612	4.56348	4.83418
147793	hsa-miR-4252	4.52477	4.36846	4.81458	4.34381	4.57515	4.93743	4.88556	4.88352	4.97672
147801	hsv1-miR-H11/hsv2-miR-H11-3p	4.55943	4.65047	3.95863	4.69226	4.90574	4.59361	4.83389	4.81469	5.04902
147554	hsa-miR-4273	4.27214	4.46588	4.15747	4.59185	4.5937	4.53092	4.99775	4.76308	5.22898
147826	hsa-miR-3153	3.82994	4.43026	4.32356	4.60824	4.44915	4.66613	4.65074	4.4817	4.81643
147803	hsv2-miR-H10	8.39384	8.27781	9.04701	9.35752	8.88428	8.6356	8.45726	8.2314	8.57975
147537	hsa-miR-4264	4.58388	4.66601	4.46381	4.3616	5.03819	5.02936	4.27245	3.83964	3.98914
147795	hsa-miR-3186-3p	4.07839	4.28527	3.84899	4.5161	4.319	4.60845	3.83784	4.45777	4.15391
147673	hsa-miR-4262	4.77074	4.99308	4.64505	4.93767	4.99544	4.7251	5.11077	4.81026	5.09301
147884	hsv2-miR-H25	9.44807	9.44012	9.83607	10.0794	9.72671	9.57717	9.57361	9.50079	9.53044
147929	hsa-miR-1273c	4.70551	4.69002	4.77627	4.69978	4.89159	5.13972	5.11764	4.70201	4.9043
148239	hsa-miR-3916	4.27779	4.24765	4.49896	4.67364	4.46888	4.71326	4.59923	4.74392	4.73278
148691	hsa-miR-602	4.30031	4.48238	4.66702	4.39289	4.71064	4.90672	5.12344	4.93257	4.7014
147376	hsa-miR-3679-5p	4.86171	4.7846	4.83114	4.97562	4.99195	4.9808	4.8284	4.90866	4.83358
147572	hsa-miR-3120-3p	4.79974	4.8589	4.77717	4.57202	4.71553	4.78602	4.8634	4.68121	4.59925
148398	hsa-miR-3908	3.91534	4.11872	4.43433	4.3772	4.7662	4.76251	4.68255	4.98407	4.44917
148241	hsa-miR-3649	4.85443	4.72203	4.60599	4.8042	4.93273	5.08909	4.90365	4.90021	5.08773
148147	hsa-miR-181b-3p	5.45106	5.35874	5.37123	5.41735	5.31684	5.21771	5.38994	5.27662	5.41094
148289	hsa-miR-3675-5p	4.54338	4.56096	4.79924	4.80195	4.4936	4.913	5.08519	4.67603	4.96105
147964	hsa-miRPlus-J1005	4.20281	4.35099	4.2057	4.61343	4.56901	4.88294	4.39918	4.34973	4.27298
148489	hsa-miR-3674	4.07815	4.61458	3.88732	4.36096	4.44712	4.62876	4.99805	4.99507	4.84563
148038	hsa-miR-3679-3p	6.22907	6.22972	6.30416	6.52423	6.29525	6.28254	6.19212	6.23726	6.3116
148637	hsa-miR-198	4.7364	4.93937	4.5766	4.85077	4.77819	4.8622	4.64486	4.37905	4.84008
148388	hsa-miR-3677-3p	4.0351	4.14777	4.10997	4.43076	3.79288	4.66945	4.92522	4.8467	4.79999
147602	hsa-miR-2682-5p	4.03081	4.02102	4.27815	3.91431	4.89148	4.64131	4.67974	5.00733	4.75854
146158	hsa-miR-3202	7.29453	7.34857	7.53044	7.85153	7.57164	7.50787	7.5457	7.46036	7.33316
11155	hsa-miR-518a-3p	5.27528	5.20788	5.18532	5.28771	5.22891	5.21332	5.29479	5.07019	5.11952
42755	hcmv-miR-US33-3p	4.73738	4.77305	4.73799	4.19285	4.91526	4.86195	4.33104	4.42403	4.189
168579	hsa-miR-5706	4.6018	4.56078	4.5852	4.57632	4.68567	4.90771	4.71389	5.04897	3.97059
168690	hsa-miR-4466	5.86225	5.85155	6.10437	6.38539	6.09935	5.97863	5.92216	5.80183	5.76196
168698	hsa-miR-3127-3p	4.94846	4.98513	4.74647	4.97214	4.85103	5.09279	4.90053	4.90185	4.8624
46808	hsa-miR-4485	5.27974	5.08459	5.15909	5.31769	5.20648	5.1526	5.25719	5.21344	5.17205
168843	hsa-miR-5694	3.82433	4.45001	4.85094	4.67332	4.81378	4.75564	3.84984	3.85406	3.79899
168732	hsa-miR-5011-5p	3.59693	4.1077	3.62414	4.68403	3.87416	4.81693	3.71059	3.75679	3.80297
168674	hsa-miR-4716-5p	6.45032	6.44999	6.74114	6.62586	6.51954	6.5073	6.64038	6.68573	6.75909
168575	hsa-miR-4763-5p	4.77931	4.90664	4.67921	4.92979	4.97161	4.55068	5.05243	5.07526	4.67284
168756	hsa-miR-548al	3.94969	4.73008	4.8774	4.11404	4.57402	4.18935	4.1343	4.96596	5.1085
168665	hsa-miR-3619-3p	4.52185	4.93729	4.82924	4.59711	4.85083	4.81205	4.63729	4.5162	4.594
168862	hsa-miR-1343	3.81504	4.75173	4.62951	4.27494	4.65998	4.71468	4.70792	4.69862	4.99653
168943	hsa-miR-4769-3p	5.64894	5.57169	5.67666	5.95906	5.64108	5.73029	5.62217	5.5496	5.60091
168598	hsa-miR-5007-3p	4.92857	4.9047	5.00903	5.05458	5.12338	4.82687	4.80588	4.45413	4.56129
168940	hsa-miR-5579-5p	4.1284	4.84883	4.34646	3.71406	3.83007	4.65635	3.86745	3.75298	3.77169
168735	hsa-miR-5586-3p	4.58513	4.30691	4.15602	4.58504	4.70711	4.59079	4.93602	4.56719	4.80433
46762	hsa-miR-3928	4.57499	4.71948	4.25254	4.16268	4.66737	5.14305	3.89679	3.94871	3.79987
168642	hsa-miR-642b-3p	5.38911	5.41545	5.35127	5.55042	5.50952	5.45625	5.37105	5.34825	5.314
168909	hsa-miR-3152-5p	5.42664	5.36807	5.32017	5.21217	5.32362	5.24873	5.37329	5.2824	5.37232
168872	hsa-miR-24-1-5p	5.8103	5.72335	5.76925	5.56305	5.72729	5.86319	5.81701	5.76702	5.79123
168763	hsa-miR-3676-5p	6.73796	6.7907	6.87656	6.72042	6.83671	6.70456	6.92012	6.84917	7.14693
169192	hsa-miR-4437	4.08372	3.95909	4.49376	4.37257	4.88799	4.80765	4.96773	4.91357	4.83507
169019	hsa-miR-4524a-5p	4.88522	4.81113	4.96456	3.84212	4.86871	4.83622	4.26903	4.01388	3.90324
169312	hsa-miR-548an	5.39717	5.45621	5.29778	5.34889	5.34606	5.25699	5.30481	5.33189	5.3799
169299	hsa-miR-4538	4.8338	4.78514	4.77237	4.67595	4.686	4.71581	5.15077	5.00365	5.05814
169066	hsa-miR-4802-3p	3.62323	3.90319	3.72318	4.61955	3.641	4.80443	3.69655	3.74085
169109	hsa-miR-5003-5p	4.99294	4.93855	4.82617	4.61706	4.92789	4.83448	4.04261	4.76964	4.40101
169006	hsa-miR-4527	4.39409	4.52745	4.81262	4.40918	4.67854	4.82734	3.67498	3.95197	3.95922
169018	hsa-miR-4640-5p	4.79432	4.989	4.71086	4.86329	4.93857	4.84993	5.11019	5.06973	5.03429
169009	hsa-miR-548ap-5p/hsa-miR-548j	6.96983	6.99712	7.05228	6.85851	6.92482	6.83153	7.10363	7.03869	7.22468
169142	hsa-miR-550a-5p	4.759	5.00114	5.01468	4.68967	5.15422	4.96441	4.79647	4.53626	4.20928
169295	hsa-miR-4725-3p	7.366	7.56641	7.8704	8.72778	7.82764	7.6808	7.40174	7.31289	7.33174
169370	hsa-miR-4693-5p	4.27053	4.96609	4.80226	3.86231	4.74096	4.83757	3.62857	3.82678	4.05127
168995	hsa-miR-4791	7.01193	6.87758	6.95143	6.87847	6.95169	6.8946	6.88973	6.7951	6.90264
168976	hsa-miR-3135b	4.60335	4.80475	4.40727	4.6299	4.59459	4.71812	4.9498	4.7834	4.76744
169016	hsa-miR-4743-5p	5.00874	4.90841	4.97021	4.99451	5.08452	5.01277	5.28981	5.10334	4.99681
169154	hsa-miR-4803	4.48441	3.95449	4.28912	4.56537	4.71353	4.5746	4.82777	4.69812	4.07993
169050	hsa-miR-4787-5p	14.7468	14.6802	14.7468	14.7225	14.7332	14.6513	14.7082	14.7312	14.7468
169372	hsa-miR-5011-3p	3.81997	4.55685	4.68395	3.94545	4.99009	4.47146	3.81275	4.005	3.87412
169133	hsa-miR-4537	4.7113	4.76558	4.87532	4.46018	4.8596	4.94052	4.54546	4.29423	4.17438
169339	hsa-miR-5579-3p	4.43737	4.88664	4.60371	4.33791	4.85911	4.71524	3.75445	3.89579	3.84459
169397	hsa-miR-3184-5p	4.36454	4.15902	4.78605	4.31105	4.77879	4.76335	3.90865	4.34231	4.06188
46210	hsa-miR-1249	5.54209	5.47259	5.43225	5.60024	5.37613	5.00022	5.3542	5.42856	5.37053
42543	hsa-miR-608	4.68684	4.78167	5.06134	4.90365	4.81186	4.50921	5.08023	4.99041	5.09753
42923	hsa-miR-30c-5p	9.92692	9.99221	9.81724	9.72469	9.84148	10.032	9.91715	9.87316	9.9364
42633	hsa-miR-885-3p	5.12866	5.14379	5.32568	5.63001	5.27857	4.92155	5.20761	5.10687	5.17706
42808	hsa-miR-874	5.7596	5.68207	5.67602	5.66028	5.72248	5.51684	5.74342	5.78294	5.87676
45775	hsa-miR-1279	4.69445	4.63142	4.8028	4.83417	4.26082	4.84027	4.48163	4.46637	4.82248
17810	hsa-miR-29b-1-5p	5.6112	5.5885	5.68026	5.70551	5.61783	5.46891	5.67392	5.67641	5.52085
17353	hsa-miR-609	4.89434	4.71431	4.74584	4.88251	4.62441	4.70803	4.45805	4.75474	4.65316
42584	hsa-miR-432-3p	4.83822	4.68117	4.9254	4.82082	4.52851	4.28098	4.56502	4.77831	4.78716
42446	hsa-miR-576-5p	5.29904	5.26148	5.14082	5.07122	5.11001	4.84392	5.17227	5.13684	5.06594
10975	hsa-miR-182-5p	5.38194	5.43278	5.30212	5.09828	5.20578	4.7014	5.35134	5.36753	5.28999
17437	kshv-miR-K12-7-3p	4.65604	4.64933	4.62021	4.50582	4.22889	4.02133	4.69655	4.86603	4.79861
46356	hsa-miR-30b-3p	5.44989	5.39551	5.32282	5.34744	5.27107	5.0626	5.27113	5.21131	5.28361
33596	hsa-miR-126-5p	8.07445	7.94381	7.82299	7.82688	8.03288	7.96701	8.07086	8.08133	7.96534
29190	hsa-miR-708-5p	6.07612	6.03811	5.95675	5.7924	5.97815	5.79234	6.0765	6.09561	6.12091
14962	hsa-miR-581	4.91341	4.92843	4.98307	5.02916	4.71515	4.44381	4.64101	4.80097	4.91047
17946	hsa-miR-192-3p	5.32754	5.25799	5.22362	5.08483	5.1599	4.78999	5.16156	5.20214	5.23197
17563	hsa-miR-644a	5.02679	4.7887	4.89646	4.92706	4.66469	4.353	4.84684	4.78917	4.80057
17623	ebv-miR-BART14-3p	5.0826	4.93996	4.94922	5.1183	4.27053	4.61149	4.51982	4.60221	4.76893
11121	hsa-miR-489	5.89028	5.93923	5.99298	6.02865	6.00231	5.83255	5.97235	5.86078	5.87155
46929	hsa-miR-548n	4.75309	4.73055	4.79847	4.8282	4.39304	4.14847	4.52	4.72666	4.69868
42663	hsa-miR-20a-3p	5.25177	5.00492	5.06596	4.95688	4.90645	4.63762	5.14941	5.14744	5.13386
10988	hsa-miR-194-5p	8.31848	8.39597	8.03012	7.95656	8.12899	8.20325	8.16052	8.19523	8.22844
14854	hsa-miR-569	5.11777	4.88335	4.87861	4.87264	4.7817	4.43887	4.81956	4.79485	4.86959
32946	hsa-miR-486-5p	5.95945	5.97677	5.97032	5.84699	5.97562	5.72823	6.05007	6.02877	6.10356
46735	hsa-miR-1179	4.77113	4.83334	4.91774	4.90653	4.63514	4.39288	4.579	4.39553	4.65163
46479	hsa-miR-1304-5p	6.23054	6.16098	6.19957	6.35399	6.24166	6.11303	6.24002	6.18045	6.18034
31076	hsa-miR-559	4.56298	4.31119	4.80193	4.31398	4.6752	4.70655	4.69955	4.87215	5.07884
42557	hsa-miR-624-5p	4.87827	4.41338	4.94194	4.65778	4.54088	4.34974	4.74712	4.41552	4.58913
27537	ebv-miR-BART13-3p	6.05767	6.13701	6.17425	6.48076	6.23436	6.29795	6.17513	6.09712	6.0447
42553	hsa-miR-216a-5p	4.92435	4.83328	4.86221	4.70238	4.39836	4.88127	4.71847	4.93503	5.02975
32891	hsa-miR-769-5p	5.092	5.15115	5.03508	4.84736	4.94304	4.61381	5.03532	5.04689	4.98625
31867	hsa-miR-145-3p	6.40105	6.3041	6.26599	6.10271	6.27078	6.15602	6.3462	6.43851	6.45056
146165	hsa-miR-1973	6.87921	6.82074	6.73579	6.69505	6.83542	6.77519	6.87295	6.96462	6.99971
146096	hsa-miR-764	4.92816	4.72052	4.75394	4.96959	4.5254	4.4993	4.99358	4.80962	4.76023
146151	hsa-miR-449c-5p	5.11043	5.07213	5.04176	4.94469	4.87921	4.76604	5.11266	5.07669	5.01626
146173	hsa-miR-2114-3p	4.80047	4.42482	4.72415	4.63394	4.64554	4.66883	4.72121	4.7242	4.59462
17932	hsa-miR-381-5p	5.04006	5.7513	4.92348	4.94926	4.89603	4.43095	4.80201	4.78243	4.83874
146136	hsa-miR-518d-5p/hsa-miR-520c-5p/hsa-miR-526a	5.56193	5.48983	5.50863	5.41211	5.54605	5.25611	5.5998	5.63281	5.60738
145852	hsa-miR-210	5.8092	5.74991	5.79705	5.7249	5.75665	5.4773	5.82171	5.8248	5.81259
145742	hsa-miR-935	5.26197	5.1937	5.1171	5.13827	5.02011	4.82662	5.16978	5.25233	5.28018
145750	hsa-miR-614	4.47937	4.78183	4.54884	4.69243	4.25901	4.52916	4.98793	4.91453	4.96205
145981	hsa-miR-1285-3p	6.3301	6.28949	6.30515	6.48093	6.39027	6.39017	6.32823	6.23977	6.3204
145634	hsa-miR-132-5p	5.23699	5.11278	5.0947	4.99823	5.00602	4.42891	5.23051	5.14702	5.09402
145847	hsa-miR-766-3p	5.38451	5.43407	5.34501	5.48756	5.39789	5.18869	5.37098	5.44705	5.34713
147954	hsa-miR-4318	4.32449	4.50255	4.54442	4.9163	4.60338	4.43976	4.85211	4.84263	4.58252
147902	hsa-miR-3193	4.49839	3.98456	4.7194	4.80335	4.16483	4.6312	4.55972	4.78686	4.7843
147751	hsa-miR-4274	5.46707	5.45152	5.4541	5.60917	5.35957	4.8373	5.27104	5.32337	5.30389
147979	hsa-miR-3150a-3p	4.74234	4.94303	4.96523	4.85461	4.6293	4.81822	4.66095	4.73806	4.8364
147540	hsa-miR-4310	4.88423	4.85741	4.89079	4.56562	4.70297	4.24253	5.06372	4.95623	4.98357
147828	hsa-miR-3121-3p	4.8197	4.91101	4.9316	4.84511	4.98389	4.50032	4.91165	5.03043	5.17756
147564	hsa-miR-4266	4.99196	4.8238	4.45274	4.75962	4.59687	4.52274	4.79587	4.78516	4.90767
147614	hsa-miR-4299	8.041	7.97788	8.20945	9.29806	8.77372	8.61746	8.11342	7.98492	7.77407
147822	hsv2-miR-H23-5p	4.62819	4.64445	4.74383	4.80873	4.38032	4.48079	4.72328	4.5554	4.78786
147780	hsa-miR-4267	4.73355	4.65142	4.92438	4.77774	4.64306	4.24171	4.66873	4.77634	4.80481
148351	hsa-miR-3945	4.96946	4.80121	4.94803	4.81864	4.7562	4.52221	4.69338	4.79145	4.77657
148454	hsa-miR-3682-3p	4.5755	4.47904	4.79178	4.81735	4.66019	4.0831	4.73519	4.54626	4.79754
148282	hsa-miR-3714	5.08695	5.07838	5.04015	5.28526	4.94519	4.707	4.80595	4.99404	4.96703
148039	hsa-miR-3925-5p	4.23436	4.79914	4.69786	4.52772	4.69442	4.65475	5.14573	5.06626	5.04112
148601	hsa-miR-3617-5p	5.01626	4.6311	4.84904	4.65405	4.66904	4.28237	4.65132	4.88794	4.92599
147638	hsv2-miR-H12	4.64408	4.73768	4.63767	4.4905	4.60446	4.74105	4.54794	4.84829	4.84043
147600	hsa-miR-4292	5.75324	5.91102	5.80179	5.92458	5.84477	5.81073	5.78729	5.83493	5.83617
147707	hsa-miR-3154	4.89241	5.66007	4.96034	4.85907	4.79464	4.83905	4.87472	4.83422	4.92671
148371	hsa-miR-3620-3p	5.45157	5.45173	5.4906	5.57176	5.4052	4.99174	5.32285	5.42353	5.36332
148192	hsa-miR-421	4.73438	4.83964	4.8557	4.75748	4.84086	4.79005	5.17339	5.08604	4.90028
46264	hsa-miR-298	5.51366	5.49804	5.51874	5.51571	5.46518	4.98945	5.45394	5.49131	5.36282
42738	hsa-miR-340-3p	5.70848	5.58075	5.64439	5.60482	5.59443	5.42265	5.65443	5.61439	5.60284
168631	hsa-miR-4723-5p	4.75477	4.80605	5.01565	4.87603	4.74844	4.32712	4.88309	4.97673	4.83755
168952	hsa-miR-4781-3p	5.0216	4.84883	5.0606	4.86112	4.21179	4.31399	4.19294	4.93629	4.24848
168564	hsa-miR-548at-5p	5.32212	5.30725	5.27733	5.05469	5.18329	5.01237	5.21607	5.43445	5.23164
168595	hsa-miR-1185-2-3p	5.45183	5.44777	5.38746	5.55959	5.44041	5.07766	5.3713	5.38781	5.29159
168622	hsa-miR-4652-5p	4.68311	4.53702	4.48894	4.50818	4.40637	4.62276	4.97225	5.069	5.0767
168571	hsa-miR-550b-2-5p	5.16123	5.12854	5.04168	5.10286	5.09201	4.90344	5.09429	5.12583	5.16989
168727	hsa-miR-4426	5.54231	5.5275	5.4773	5.56952	5.60617	5.37458	5.4379	5.57532	5.48401
168951	hsa-miR-548as-3p	7.68536	7.72023	7.44758	8.54553	7.91944	7.81496	7.51746	7.7263	7.63836
168800	hsa-miR-4724-5p	4.63184	5.21081	4.89793	4.60051	4.91618	4.91939	5.06591	4.75216	4.39052
168567	hsa-miR-3177-5p	4.89967	4.95372	5.02167	4.87833	5.1736	4.71471	4.93544	4.36605	5.04095
168748	hsa-miR-320e	5.50377	5.49737	5.58863	5.50584	5.52674	5.22377	5.50195	5.43304	5.3389
168655	hsa-miR-5588-5p	4.79114	4.59836	4.90556	4.65019	4.74329	3.93211	4.23127	4.78992	4.43552
168725	hsa-miR-4700-5p	4.5259	4.81662	4.99749	4.35228	4.93653	4.58851	4.9849	4.83458	5.07797
168691	hsa-miR-3677-5p	4.86815	4.92668	4.94108	4.49695	4.93776	4.72151	4.86104	4.87793	4.57429
168626	hsa-miR-4662a-5p	4.59456	4.43355	4.83639	4.64901	4.87364	4.4832	4.98438	5.09853	4.99397
168900	hsa-miR-4721	4.39712	4.30288	4.84801	4.64498	4.61604	3.93573	4.86145	5.02083	4.75618
168736	hsa-miR-4796-3p	5.05789	5.10239	5.09891	5.00587	5.01219	4.70362	5.15834	5.17401	5.23702
168971	hsa-miR-4449	4.97561	5.09574	5.06342	4.96117	4.97624	4.80665	4.96817	5.09277	4.98356
168875	hsa-miR-5091	4.76328	4.4192	5.07844	4.62521	4.88872	4.31292	4.8856	4.80709	4.35311
168999	hsa-miR-4749-3p	5.20865	5.24689	5.14662	5.28999	5.08022	4.85536	5.1298	5.13964	5.16913
169139	hsa-miR-5192	4.49726	4.50913	4.62672	4.42423	4.46955	4.45387	5.09376	5.06867	4.79237
169218	hsa-miR-5189	5.18028	5.13043	5.08533	5.23374	5.25193	4.91026	5.16668	5.30889	5.24076
169101	hsa-miR-4469	4.64347	4.3985	4.89562	4.90477	4.85564	4.6098	4.79377	4.92971	5.02914
169119	hsa-miR-4786-3p	4.43198	4.29849	4.98442	4.40196	5.02082	4.58534	4.34118	4.42563	4.47518
169367	hsa-miR-4444	5.51647	5.50568	5.58221	5.60489	5.61415	5.53256	5.51688
169087	hsa-miR-149-3p	7.9912	8.05535	8.37612	9.049	8.58567	8.45531	8.16936	8.32753	8.14213
169081	hsa-miR-4707-3p	5.2175	5.13233	5.15639	5.24043	5.18361	4.77241	5.20615	5.23848	5.2203
169033	hsa-miR-5680	3.99503	4.11076	4.64193	4.18164	5.05199	4.66835	4.46363	4.66884	3.92867
169027	hsa-miR-3973	4.34302	4.77127	4.84778	4.26337	3.80271	3.99601	3.94055	4.63794	4.01866
169004	hsa-miR-4798-5p	3.76037	5.02504	4.71469	4.45196	4.55607	4.74106	5.18164	4.87479	4.97569
169055	hsa-miR-3529-5p	4.38715	4.6338	4.55025	4.53798	4.38521	3.76947	4.83636	4.76516	5.03744
169255	hsa-miR-4708-5p	4.77748	4.42907	4.56199	4.20565	4.23804	3.73402	4.76561	4.68516	5.07455
169359	hsa-miR-3160-5p	5.35423	5.28299	5.28102	5.23642	5.20731	4.66961	5.26141	5.26931	5.28027
169141	hsa-miR-4423-3p	5.01403	4.83775	4.97652	4.81698	5.03803	4.49575	4.2271	4.97492	4.58273
169048	hsa-miR-4736	5.08659	4.77731	4.8231	4.81238	4.92505	4.94462	5.12903	4.99719	4.86634
168997	hsa-miR-5584-5p	5.08401	4.58194	4.93298	4.87047	5.03918	5.21794	4.783	4.97643	4.54761
169273	hsa-miR-548ar-3p	4.15448	4.59376	4.67692	4.40539	4.64288	4.13706	5.04956	4.76049	4.93753
169303	hsa-miR-378g	5.37831	5.35167	5.46873	5.5726	5.5136	5.15443	5.35001	5.33624	5.2966
169138	hsa-miR-4504	4.78939	4.62173	4.84857	4.55136	4.91424	4.71856	4.64686	4.48924	4.50242
169420	hsa-miR-193b-5p	5.09085	5.14078	5.15678	5.3965	5.03786	5.02006	5.1654	5.16588	5.21867
169408	hsa-miR-181d	6.24637	6.23874	6.14786	6.06084	6.16516	6.12586	6.18704	6.16243	6.13102
42576	hsa-miR-342-5p	5.05176	5.13116	5.07852	4.93753	5.05332	5.02593	5.17192	5.00297	5.2418
46869	hsa-miR-1258	5.03815	4.80459	4.93173	4.95712	4.88487	4.99563	4.89678	4.99203	5.06095
11004	hsa-miR-203a	6.07397	6.06597	5.98592	5.88851	6.00597	6.04185	6.06675	6.07798	6.1046
19588	hsa-miR-17-3p	5.5221	5.52691	5.40326	5.38165	5.437	5.49129	5.52724	5.53777	5.54066
46732	hsa-miR-1264	6.20544	6.29707	6.24838	6.23473	6.26827	6.29292	6.25675	6.22637	6.27945
29328	hsa-miR-582-3p	4.79493	4.83568	4.7456	4.45341	4.9905	4.84333	4.5439	4.99348	4.5284
42622	hsa-miR-579	4.54539	4.21637	4.23589	4.3368	4.68396	4.75669	4.91617	4.73791	4.87896
46404	hsa-miR-1244	5.04281	4.9963	4.83594	4.95236	4.85586	5.00685	4.88283	4.9074	4.85685
17875	hsa-miR-500a-5p	5.45913	5.31564	5.24438	5.16437	5.19165	5.40202	5.23367	5.14521	5.24471
42572	hsa-miR-154-3p	4.77255	4.81653	4.79824	4.58645	4.90817	5.00998	4.94935	4.81694	4.93951
29577	hsa-miR-374a-3p	4.94454	4.81256	4.8555	4.93772	4.81697	4.81657	5.0161	4.84786	4.9692
46625	hsa-miR-1303	5.25968	5.25213	5.19154	5.1674	5.19315	5.27032	5.17394	5.11855	5.11119
10995	hsa-miR-199a-3p/hsa-miR-199b-3p	9.31204	9.19966	9.12677	9.14897	9.29093	9.33622	9.25466	9.25419	9.32976
27549	hsa-miR-548d-3p	4.58944	4.12985	4.56493	4.66742	4.29563	4.66968	4.76126	4.29865	4.74647
11182	hsa-miR-98-5p	7.62842	7.69515	7.75813	8.71038	7.92574	8.08352	7.64355	7.542	7.50251
27536	hsa-miR-190a	6.18993	6.16639	6.11238	6.0221	6.12698	6.1065	6.21439	6.19843	6.28895
42837	hsa-miR-577	5.36795	5.28249	5.04353	5.073	5.03272	5.173	5.04277	5.1672	4.98103
46788	hsa-miR-1299	5.6853	5.69523	5.64596	5.56363	5.65049	5.74844	5.66702	5.67276	5.78445
11061	hsa-miR-329	5.10043	5.09098	5.00446	5.0188	4.98909	5.10982	5.05532	4.99312	5.10239
17349	hsa-miR-595	4.94727	4.73463	4.82545	4.88015	4.78202	4.96942	4.79227	4.75143	4.64357
46766	hsa-miR-1208	4.72432	4.69222	4.15147	4.44798	4.22475	4.90142	4.80913	4.68948	4.509
42642	hcmv-miR-US4	4.07709	4.64448	4.48456	4.63551	4.13688	4.84791	4.77613	4.52638	4.98029
46320	hsa-miR-31-3p	5.21416	5.2918	5.14463	5.13406	5.11619	5.19709	5.23988	5.05194	5.1524
11065	hsa-miR-335-5p	7.12491	7.16997	7.06482	6.85441	6.9989	7.12543	7.10873	7.06394	7.14237
10925	hsa-miR-10b-5p	8.1541	7.96598	8.11672	7.9267	8.03361	8.18306	8.16157	8.14853	7.98467
46872	hsa-miR-1262	5.01807	4.97523	4.81924	4.93167	4.79536	4.79848	4.88527	4.84662	4.86217
21702	hsa-miR-219-1-3p	4.88479	4.83959	4.90687	4.86479	4.79462	5.05084	4.84595	4.87798	4.93705
46246	hsa-miR-1226-5p	4.71515	4.73753	4.68692	4.83461	4.37886	4.93078	4.69947	4.59326	4.74163
46640	hsa-miR-1257	4.80003	4.85897	4.79723	4.95931	4.69047	4.91917	4.94513	4.83449	5.02497
11022	hsa-miR-221-3p	7.38698	7.2874	7.2444	7.21177	7.23565	7.3659	7.28777	7.26345	7.37527
42627	hsa-miR-212-3p	5.28183	5.34254	5.11513	5.02319	5.07621	5.21651	5.14097	5.23874	5.13412
45745	hsa-miR-302f	4.61279	4.18582	4.32513	4.31413	4.36941	4.76868	3.99756	4.70383	4.74981
10936	hsa-miR-130b-3p	5.56854	5.57036	5.50041	5.49576	5.54824	5.58717	5.55891	5.63041	5.5347
17851	hsa-miR-200c-5p	4.95225	4.96247	4.9533	4.98571	4.70513	5.0077	4.6592	4.64612	4.7137
42906	ebv-miR-BHRF1-1	5.66877	5.71426	5.64118	5.62146	5.67335	5.75396	5.75518	5.6869	5.82578
42730	hsa-miR-423-3p	6.56443	6.59388	6.53687	6.31549	6.48397	6.61133	6.55142	6.64235	6.6647
17825	hsa-miR-338-5p	5.3574	5.3124	5.19556	5.20648	5.12182	5.27242	5.22672	5.13567	5.20085
146109	hsa-miR-1910	4.10141	4.55852	4.37974	4.61572	4.71762	4.94706	4.82129	4.91688	4.75889
146046	jcv-miR-J1-5p	4.64234	4.78244	4.72686	4.81097	4.88153	5.00284	4.81567	5.0862	4.83655
19606	SNORD12	5.84389	5.92949	5.84806	5.79572	5.87407	5.95007	5.82484	5.84668	5.83854
146196	hsa-miR-711	5.62679	5.61411	5.66091	5.84145	5.71427	5.76507	5.71022	5.65596	5.62389
42839	hsa-miR-135a-5p	7.84813	7.71862	7.6806	7.47203	7.73453	7.83936	7.89985	7.86233	7.79907
146103	hsa-miR-1913	5.43383	5.48416	5.20667	5.42782	5.20467	5.36738	5.19691	5.19754	5.23655
146149	hsv2-miR-H2	4.6265	4.34369	4.30122	4.78179	4.86958	4.98944	4.88386	4.48943	4.93154
145686	hsa-miR-548c-3p	3.9281	4.02729	4.21542	4.20915	4.57676	4.77522	4.65629	4.60239	4.67256
145819	hsa-miR-520c-3p	5.19006	5.21965	5.12814	4.90319	5.09398	5.18251	5.17103	4.71108	5.08289
145724	hsa-miR-887	4.80539	4.80472	4.51448	4.76675	4.87535	4.6553	4.67296	4.67006	4.88401
145753	hsa-miR-484	5.59122	5.54636	5.57279	5.57795	5.56646	5.53013	5.54778	5.57649	5.66242
145974	hsa-miR-200b-5p	5.16661	5.04091	5.04806	4.94185	4.84794	5.04027	4.87684	4.88407	4.93347
145839	hsa-miR-662	4.36922	4.67261	4.69089	4.5944	4.88864	5.04156	4.99974	5.06156	4.96925
145826	hsa-miR-18b-3p	4.93961	4.94834	4.8895	5.1193	4.8762	5.05969	4.99926	4.98232	4.99003
145976	hsa-miR-663b	5.17827	5.1382	4.95864	4.78304	4.95181	4.92796	5.07964	5.23385	5.19429
147816	hsa-miR-3162-5p	5.01877	5.11308	5.13666	5.17637	5.1276	5.20915	5.08943	5.03599	4.96262
147819	hsa-miR-3117-3p	4.83151	4.50764	4.50272	4.88384	4.39427	5.03388	4.62484	4.87039	4.87736
147871	hsa-miR-3180-5p	5.33419	5.32884	5.14112	5.37346	5.1626	5.32337	5.13899	5.20245	5.17663
147683	hsa-miR-3188	4.79958	4.8232	4.61907	4.9333	4.61482	4.92125	4.56615	4.53239	4.66317
147809	hsa-miR-514b-3p	5.4353	5.41827	5.34464	5.51581	5.37166	5.46349	5.31087	5.18061	5.13899
147805	hsa-miR-3183	6.06829	6.23214	6.13317	6.05182	6.10893	6.19436	6.08176	6.07313	6.0797
147852	hsa-miR-4295	4.18365	5.0302	4.60299	4.33537	3.99779	4.7982	4.44228	4.72628	4.77433
147882	hsa-miR-2909	4.48769	4.3855	4.35151	4.85046	4.66855	4.90085	4.99279	4.92122	4.89981
147866	hsa-miR-3134	4.89244	4.66612	4.52661	4.82148	4.31248	4.41522	4.24849	4.85601	4.60813
147786	hsa-miR-3198	4.91032	4.87862	4.82179	4.94097	4.77358	4.85201	4.83465	4.7635	4.7131
148384	hsa-miR-3648	4.95242	4.74929	4.9453	4.71772	4.84716	5.00659	4.94262	4.99984	4.92787
148085	hsa-miR-3687	6.88744	6.88253	6.85299	6.64007	6.85356	6.89671	6.92899	6.96402	7.10997
148188	hsa-miR-2277-5p	4.83733	4.86302	4.59394	4.89375	4.99004	4.85231	4.70721	4.81239	4.89666
147280	hsa-miR-1185-1-3p	4.88629	4.91704	4.81554	4.97894	4.80025	5.06591	4.94491	5.02412	4.9641
147469	hsa-miR-3909	4.73	4.30341	4.55081	4.90029	4.44962	4.88865	4.57901	4.8705	4.62526
147779	hsa-miR-3180-3p	4.46106	3.91016	4.5034	4.5364	4.17293	4.68413	4.9033	4.92371	4.76226
148590	hsa-miR-3919	4.8266	5.04583	4.86519	4.63417	4.94871	5.04473	5.07337	5.06533	5.04825
148065	hsa-miR-3689b-3p/hsa-miR-3689c	5.07413	4.90768	4.90925	4.97523	4.86881	5.11301	4.81041	4.79783	4.70576
147386	hsa-miR-212-5p	4.73814	4.42842	4.4801	4.62861	4.64336	4.97604	4.39099	4.73042	4.79338
148402	hsa-miR-3920	4.98802	4.95327	4.79321	4.92587	4.82344	4.96076	5.06754	4.82426	4.99963
148628	hsa-miR-3199	4.75135	4.85082	4.8145	4.81693	4.839	5.00005	4.63743	4.42699	4.60041
148064	hsa-miR-3926	5.47684	5.53617	5.38235	5.48765	5.43235	5.53684	5.39563	5.25493	5.34446
148317	hsa-miR-3621	6.53192	6.58979	6.61599	6.72905	6.63234	6.81087	6.5667	6.54706	6.56129
11144	hsa-miR-512-3p	6.08651	6.05364	5.9822	5.80433	6.02791	5.99017	6.07605	6.11387	6.08932
11037	hsa-miR-299-3p	5.04333	4.95831	5.03338	4.86259	4.98358	5.06896	5.18687	5.19996	5.03116
42774	kshv-miR-K12-9-5p	5.04101	4.97559	4.99111	4.87411	5.12325	5.16439	5.0377	5.08245	4.88751
168646	hsa-miR-4731-3p	4.95454	4.89935	5.01276	5.01037	4.91931	5.01082	5.08732	5.04269	5.15154
168958	hsa-miR-2681-5p	5.61167	5.67516	5.6628	5.55333	5.63768	5.71751	5.68565	5.73199	5.75365
168808	hsa-miR-4779	3.65416	3.76981	3.85271	5.0719	3.87029	4.85245	4.56142	4.42063	4.43018
168796	hsa-miR-3664-3p	5.03404	5.10221	4.89324	4.73406	4.92744	5.12263	5.15981	5.09934	4.89217
168625	hsa-miR-4539	4.96713	4.84906	4.87404	4.77497	4.86372	5.0146	4.85063	5.03641	5.07563
168593	hsa-miR-4726-3p	4.614	4.68099	4.9726	4.17527	5.00452	4.99408	4.90659	5.13577	4.58239
168632	hsa-miR-5188	5.0226	4.59393	4.76992	4.64194	4.39938	4.58096	3.79883	3.72003	4.02794
168898	hsa-miR-5008-3p	5.4521	5.44173	5.33358	5.43677	5.4449	5.46033	5.44192	5.36202	5.42272
168559	hsa-miR-15a-3p	5.24816	5.44922	5.21089	5.15144	5.25575	5.34688	5.29432	5.20383	5.32942
168765	hsa-miR-4448	5.05823	5.12062	4.91122	5.01298	4.98466	5.24492	5.09573	5.03519	5.20066
168849	hsa-miR-4635	5.38673	5.42382	5.29399	5.22699	5.24114	5.40461	5.34519	5.40576	5.40829
168614	hsa-miR-5197-5p	5.03172	5.07679	4.93705	4.96424	5.11634	5.31314	5.19157	5.05033	4.84253
168683	hsa-miR-4792	4.88479	5.36144	4.86713	4.79668	4.86557	5.0471	4.92145	4.69069	4.91248
168790	hsa-miR-3120-5p	5.00136	5.03067	4.96414	4.8473	4.85283	5.18651	5.09325	5.05485	5.01236
168806	hsa-miR-4659a-3p	4.77525	4.75684	4.70298	4.8596	4.77924	4.73073	4.73366	4.95774	4.9029
168924	hsa-miR-4720-5p	4.5711	4.69842	4.90729	4.19972	4.7699	4.87856	4.97827	4.93148	4.83886
168891	hsa-miR-1271-3p	4.78388	4.56532	5.12518	4.28477	4.92187	5.00322	3.95167	4.36325	4.53344
168928	hsa-miR-4431	5.02222	5.06192	4.96475	4.84146	4.95782	5.08323	5.15656	5.06847
168702	hsa-miR-4540	5.91117	5.89937	5.89172	5.71658	5.90734	5.94925	5.95832	6.01917	5.98939
169080	hsa-miR-4684-5p	4.34686	4.40303	4.48181	4.17238	4.88772	4.9953	5.21227	4.87711	4.41476
169056	hsa-miR-4669	5.24236	5.3224	5.22126	5.39575	5.23404	5.32473	5.33107	5.31415	5.47052
169253	hsa-miR-4690-5p	5.53125	5.5302	5.4641	5.63676	5.61841	5.5708	5.51161	5.50586	5.43061
169022	hsa-miR-4797-5p	5.56479	5.59637	5.57572	5.56331	5.59746	5.64462	5.63056	5.59247	5.65125
169266	hsa-miR-378d	7.42811	7.27808	7.18807	7.01418	7.21915	7.27035	7.20228	7.15277	7.2236
169334	hsa-miR-548ao-5p	4.83126	4.66122	4.84362	3.96336	4.96927	5.15628	4.7058	4.50183	4.31641
169262	hsa-miR-5009-5p	5.00964	5.0114	4.49846	4.79673	4.65586	4.93092	5.02137	4.96963	5.06376
169079	hsa-miR-4667-5p	6.39571	6.50349	6.49714	6.68364	6.56334	6.60635	6.48419	6.44819	6.50838
169213	hsa-miR-4768-3p	5.18209	5.01937	4.98989	4.99221	4.94359	5.1825	5.23963	5.21576	5.03145
169355	hsa-miR-2355-5p	5.01519	4.87106	5.01351	4.95438	4.9752	5.10669	5.07216	5.15181	5.15187
169238	hsa-miR-4654	5.67009	5.63729	5.69645	5.86116	5.82076	5.86137	5.78034	5.67744	5.78107
169363	hsa-miR-320c	6.75256	6.79243	6.80464	6.54277	6.78301	6.94964	6.84599	6.84888	6.75528
169061	hsa-miR-548x-3p	4.65525	4.58164	4.7671	4.69255	4.66007	4.91348	5.0711	4.76425	4.83322
169082	hsa-miR-1275	8.21489	8.30679	8.38662	8.85041	8.60124	8.46339	8.244	8.1822	8.10969
169096	hsa-miR-4804-3p	5.15805	5.1858	5.21579	5.10187	5.11883	5.31133	5.2923	5.25264	5.17145
169304	hsa-miR-4793-5p	4.82446	5.25983	4.75102	4.68733	4.10754	4.98684	3.77079	3.62702	3.91941
169171	hsa-miR-4436b-5p	6.104	6.14618	6.27697	6.22495	6.26469	6.35829	6.2782	6.26358	6.34036
169356	hsa-miR-548aa/hsa-miR-548ap-3p/hsa-miR-548t-3p	5.49237	5.48761	5.48587	5.66203	5.57285	5.56111	5.48889	5.35257	5.37329
169084	hsa-miR-5708	4.65293	4.49007	4.95123	4.14015	4.92086	4.77991	5.0088	4.88027	5.07714
169020	hsa-miR-4506	5.17429	5.10577	5.11364	4.98264	5.07942	5.1837	5.12252	5.1549	5.15343
169414	hsa-miR-525-5p	5.72034	5.80665	5.72766	5.49046	5.7062	5.78801	5.75924	5.80386	5.85122
169399	hsa-miR-4750-5p	11.7809	11.9919	12.2019	12.5732	12.0387	12.2914	11.6552	11.5374	11.6118
17418	kshv-miR-K12-4-3p	4.13085	4.00626	4.19883	4.56668	4.5271	4.72925	4.28039	4.82891	4.55603
42757	hsa-miR-619	4.1368	4.22795	4.55058	4.75776	4.48652	5.01634	5.10701	4.9767	4.81779
11108	hsa-miR-425-3p	5.08984	5.15092	4.96977	5.00065	5.01222	4.99507	5.19877	5.05139	5.11102
42829	hsa-miR-127-3p	5.33203	5.18158	5.24042	5.05333	5.23681	5.27432	5.26902	5.19597	5.19793
46259	hsa-miR-885-5p	5.17388	5.23499	5.11611	5.33206	5.12324	4.92956	5.12124	5.09046	4.93483
46737	hsa-miR-1265	5.46613	5.4721	5.45259	5.42965	5.46256	5.41506	5.43922	5.28698	5.23927
42535	hsa-miR-661	4.4649	4.55512	4.5222	4.65187	4.38929	4.50729	4.98721	4.98811	5.19042
42542	hsa-miR-589-5p	5.06388	4.96179	4.77995	4.7694	4.92465	4.75263	5.0675	4.9656	4.84043
42607	hsa-miR-653	4.50041	3.9035	4.18382	4.76887	4.72459	4.55053	4.69916	4.91559	4.61905
17646	ebv-miR-BHRF1-3	5.0325	5.1217	4.88443	5.05144	4.98601	4.93199	4.93864	5.0041	5.05604
17893	hsa-miR-362-3p	5.77834	5.77348	5.70591	5.60417	5.7439	5.81869	5.81302	5.76143	5.78046
6880	hsa-miR-297	5.00877	5.06809	4.93538	5.09998	4.97314	5.10298	4.89841	4.9337	4.81018
32095	hsa-miR-624-3p	4.62877	3.95032	4.77041	4.37438	4.97672	4.90721	5.11975	4.95879	4.0777
42567	hsa-miR-590-3p	4.84808	4.76592	4.79387	5.00638	4.78006	5.17273	4.77839	4.7684	4.83693
17325	hsa-miR-643	4.65464	4.44054	4.08949	4.8497	4.30161	4.64891	4.44403	4.76743	4.35786
17630	hsa-miR-588	4.26745	4.15065	4.17667	4.53605	3.90991	4.69315	4.12365	4.0775	4.54978
42941	hsa-miR-218-1-3p	4.77495	4.76311	4.7151	4.93751	4.80557	4.50397	4.78756	4.81011	4.84808
42944	hsa-miR-564	4.71467	4.33246	4.20633	4.71246	4.85093	4.44266	4.91128	4.94233	4.95987
42562	hsa-miR-105-3p	4.36282	4.5703	4.108	4.87643	4.4061	4.7025	4.37153	4.21891	4.50385
42571	hsa-miR-129-1-3p	5.89168	5.82743	5.96371	5.96478	5.94232	5.78821	5.86355	5.75422	5.79613
17439	hcmv-miR-UL36-5p	4.42028	4.71935	4.6866	4.77826	4.54019	4.75944	4.39996	4.66942	4.66577
46443	hsa-miR-193a-5p	5.69843	5.69783	5.72126	5.65778	5.71229	5.61378	5.73814	5.63792	5.69207
10923	hsa-miR-107	6.78522	6.64908	6.72649	6.6705	6.73754	6.63809	6.7358	6.64306	6.76082
46850	hsa-miR-1237-3p	5.00957	5.14004	4.8751	5.19055	4.99518	5.10857	4.77184	4.82189	4.84801
27672	hsa-miR-615-3p	5.5058	5.54461	5.58235	5.47954	5.56984	5.67037	5.53043	5.56334	5.43521
17503	hsa-miR-590-5p	5.45287	5.46972	5.29612	5.30901	5.35817	5.30765	5.37549	5.25672	5.3257
13140	hsa-miR-138-5p	6.44298	6.35004	6.39004	6.22821	6.35854	6.38304	6.46534	6.38334	6.48366
11013	hsa-miR-181a-3p	4.54067	4.64895	4.36456	4.21226	4.74766	5.0573	4.88712	4.96926	4.75138
29802	hsa-miR-144-3p	7.33861	7.22693	7.39252	7.1227	7.31303	7.26015	7.34066	7.42701	7.48523
42551	hsa-miR-122-3p	5.31614	5.27368	5.20722	5.10625	5.18663	4.99657	5.21843	4.96258	5.25423
42899	hsa-miR-377-5p	5.06237	5.09911	4.73733	4.99676	4.91499	4.94252	4.9298	4.84651	4.82332
42885	hsa-miR-376a-5p	5.45209	5.39239	5.28808	5.1913	5.31262	5.26891	5.35666	5.25467	5.36459
42956	hsa-miR-545-5p	4.78971	4.9048	4.43235	4.85792	4.65002	4.41378	4.37285	4.59658	4.53082
17732	hsa-miR-192-5p	7.67549	7.63436	7.67197	7.31529	7.5459	7.4695	7.63612	7.52565	7.57281
46746	hsa-miR-1269a	4.49695	4.40518	3.95994	4.65653	4.33213	4.56681	4.10764	4.64071	4.87784
42669	hsa-miR-505-3p	5.48837	5.46462	5.29616	5.23148	5.32124	5.12493	5.35881	5.3399	5.30975
4040	hsa-miR-9-5p	7.29384	7.08091	7.19697	6.98951	7.17912	7.1334	7.3359	7.35807	7.34427
42793	hsa-miRPlus-A1072	6.39893	6.35014	6.39151	6.49859	6.42337	6.45357	6.35469	6.38587	6.40974
17892	hsa-miRPlus-C1087	4.57708	4.69937	4.51469	4.70873	4.74706	5.12957	4.65461	4.37752	4.71678
146010	hsa-miR-2116-5p	6.54969	6.60642	6.57515	6.75145	6.62759	6.64233	6.58794	6.56621	6.63713
146140	hsa-miR-1976	5.5577	5.53499	5.67146	5.75536	5.60686	5.45671	5.62905	5.559	5.42455
146142	hsa-miR-1972	5.0725	5.06342	4.8645	5.04822	4.94233	4.78921	4.91374	4.82647	4.83574
146163	hsa-miR-224-3p	5.55463	5.60324	5.59103	5.50733	5.61465	5.38796	5.67231	5.67764	5.77842
19013	SNORD14B	5.7092	5.73137	5.79148	5.7586	5.77161	5.62929	5.78922	5.67681	5.83075
145749	hsa-miR-137	5.07228	4.73419	4.67785	4.5401	4.88971	4.74338	4.1439	4.51968	4.343
145970	hsa-miR-129-2-3p	4.6014	4.62022	4.76459	4.82573	4.75572	5.16022	4.73321	4.87869	4.83075
145822	hsa-miR-214-5p	5.47327	5.44258	5.36886	5.24957	5.27097	5.25552	5.43377	5.44794	5.39146
145789	hsa-miR-550a-3-5p/hsa-miR-550a-5p	5.2667	5.24715	5.2951	5.54598	5.31656	5.4544	5.22266	5.16657	5.09881
145768	hsa-miR-665	9.25292	9.25388	9.53463	10.2929	9.59276	9.51205	9.25219	9.02307	9.16033
145972	hsa-miR-141-5p	5.32627	5.22193	5.15934	5.09127	5.18841	5.31139	5.17302	5.25557	5.22777
145746	hsa-let-7i-3p	5.44502	5.37896	5.28978	5.24057	5.32432	5.1165	5.36108	5.37369	5.49851
145676	hsa-miR-30e-3p	6.76458	6.74145	6.76498	6.54006	6.72618	6.71796	6.85937	6.75524	6.87199
147604	hsa-miR-4285	13.6233	13.5946	13.7614	13.7871	13.6968	13.6344	13.3726	13.2805	13.5409
147915	hsa-miR-3174	4.84385	5.01895	4.66316	4.9128	4.71086	4.65664	4.62187	4.78304	4.76765
147804	hsv1-miR-H17	6.43784	6.47864	6.70323	7.05157	6.70464	6.61098	6.47584	6.33509	6.36497
147613	hsa-miR-3145-3p	4.54042	4.76705	4.72499	4.83022	4.62799	4.34559	4.8295	4.70455	4.66323
147570	hsa-miR-4271	6.30467	6.18142	6.26128	6.10482	6.18723	6.03217	6.31382	6.29702	6.44469
147523	hsa-miR-4263	4.48622	4.67497	4.12016	4.75722	4.31226	4.56407	4.49095	4.39421	4.33831
147947	hsa-miR-4308	5.39783	5.38251	5.17859	5.2197	5.26107	5.08218	5.37823	5.21576	5.31112
147694	hsa-miR-4281	4.70689	4.72971	4.41381	4.92201	4.7456	5.02958	4.38578	4.65125	4.49633
147772	hsa-miR-4303	5.02978	5.11024	4.89771	5.16658	4.93985	5.22219	4.83383	4.8357	4.81309
148374	hsa-miR-3936	4.84484	4.84206	4.75073	4.95841	4.89204	5.04629	4.89052	4.93241	4.86671
148263	hsa-miR-1273e	6.2592	6.1667	6.1968	6.30062	6.22704	6.2397	6.1853	6.10087	6.18758
148585	hsa-miR-3912	4.49833	4.95597	4.8321	4.24283	4.76012	4.98166	4.31389	4.32712	4.3811
148331	hsa-miR-3655	4.74921	4.70153	4.38844	4.93318	4.67703	5.00872	4.83482	4.33637	4.3443
147262	hsa-miR-548h-3p/hsa-miR-548z	5.07826	5.02689	5.01009	5.10749	5.02602	5.05536	5.10805	4.9073	5.12819
148410	hsa-miR-3676-3p	7.71376	7.81645	8.11638	7.9479	7.97866	7.74146	7.95013	8.09198	8.76303
148214	hsa-miR-3675-3p	6.6901	6.69502	6.79682	6.73203	6.69109	6.76041	6.70298	6.66003	6.90364
147684	hsa-miR-3200-5p	3.96888	4.77075	4.50881	4.68812	4.84716	4.75238	4.86494	4.99685	4.97546
148228	hsa-miR-3656	8.30982	8.27749	9.02523	9.28966	8.90548	8.49437	8.58882	8.25032	8.65232
148641	hsa-miR-518b	5.93836	5.87295	5.92461	5.88158	5.9078	5.88106	5.96748	5.95359	6.04055
148353	hsa-miR-3681-5p	4.58025	4.67281	4.03421	4.60531	4.25783	4.88012	4.57715	4.64041	4.7843
148132	hsa-miR-3622a-3p	5.4613	5.42876	5.32103	5.56611	5.34906	5.32133	5.31808	5.24025	5.30244
148272	hsa-miR-3615	4.86352	4.69449	4.67879	4.83522	4.60762	4.67386	4.93658	4.93253	5.16457
148216	hsa-miR-3907	4.88039	4.96744	4.89298	5.06867	4.95038	4.88215	5.02223	4.86613	4.96016
148621	hsa-miR-892a	5.00845	5.09454	5.03437	4.95522	5.03025	4.65323	4.9656	4.8566	4.92962
147389	hsa-miR-3691-5p	4.35397	4.57591	4.28486	4.71544	4.67462	4.88307	4.67358	4.81408	4.88724
148250	hsa-let-7f-2-3p	4.2275	4.61522	4.70284	4.65871	4.5931	4.71213	4.83859	4.63274	4.75057
46367	hsa-miR-1283	5.49287	5.47899	5.44336	5.38182	5.51632	5.4613	5.51001	5.37187	5.42083
145999	hsa-miR-517a-3p/hsa-miR-517b-3p	6.87649	6.81515	6.92801	6.87508	6.9118	6.88888	6.86881	6.71745	6.62488
145723	hsa-miR-519c-3p	5.73877	5.62188	5.60685	5.52294	5.66549	5.57303	5.7131	5.67911	5.71156
168563	hsa-miR-4761-5p	4.67406	4.78512	4.84528	4.26748	5.09218	4.99858	3.92558	4.19097	3.94688
168635	hsa-miR-378e	6.5646	6.61785	6.64691	6.64304	6.63321	6.60936	6.54924	6.41406	6.4167
168803	hsa-miR-4696	4.59778	4.82559	4.31275	4.69081	4.78741	4.94782	3.69803	3.98712	3.77515
168692	hsa-miR-3688-5p	5.46416	5.3345	5.32163	5.48275	5.36119	5.29455	5.33315	5.32752	5.3541
168739	hsa-miR-1269b	4.75164	4.64468	4.89886	4.60225	4.85285	4.8899	4.90875	4.75478	4.57614
168711	hsa-miR-548ak	4.6063	4.44624	4.64496	4.15344	4.36839	4.98246	4.3399	4.10289	3.91177
168768	hsa-miR-4423-5p	5.61075	5.54705	5.51875	5.52344	5.54571	5.2278	5.53144	5.43819	5.4194
168589	hsa-miR-4671-3p	3.74962	4.83103	4.7512	4.06452	4.76109	4.80016	3.87571	4.13405	4.14605
168923	hsa-miR-4688	5.31243	5.29503	5.34098	5.3555	5.33479	4.96567	5.33298	5.23149	5.24269
168772	hsa-miR-224-5p	5.28438	5.16833	5.13404	4.92398	5.20226	4.99008	5.2697	5.13923	4.98111
168973	hsa-miR-1268b	5.91636	5.88826	6.06347	6.01622	5.98816	5.96624	6.00172	5.89733	5.95246
168793	hsa-miR-4483	4.87581	4.87842	4.9621	4.98121	4.81362	4.83497	4.99369	4.81721	4.99372
168731	hsa-miR-548ah-3p	4.18024	4.30287	4.37882	4.12951	4.72741	4.43739	4.35194	4.78138	4.28537
168950	hsa-miR-4646-3p	5.85488	5.91093	6.0815	6.33235	6.09084	5.83965	5.94231	5.99478	5.95096
168578	hsa-miR-5190	5.1377	5.1138	5.09794	5.20446	5.12799	5.03223	5.23278	5.1662	5.00308
168722	hsa-miR-4742-3p	5.76644	5.78489	5.78892	5.81023	5.81701	5.81684	5.79815	5.68583	5.80018
168893	hsa-miR-4505	10.1727	10.3028	10.6352	11.5141	10.7642	10.4469	10.3418	10.1875	10.3283
168789	hsa-miR-4686	4.49033	4.82257	4.20843	4.64665	4.25825	4.97762	4.90672	4.92879	4.77804
168561	hsa-miR-1245b-5p	4.86931	4.85691	3.99725	3.86215	4.97303	4.6223	3.73065	3.9943	3.78083
168627	hsa-miR-4678	3.9666	4.60391	4.59253	4.25265	4.8295	5.01595	4.59508	5.07157	4.01704
169166	hsa-miR-4683	5.35304	5.22982	5.17313	5.08195	5.16063	5.38504	5.25283	5.17122	5.14315
169307	hsa-miR-4685-3p	5.79786	5.7762	5.79083	5.57178	5.78314	5.56176	5.94647	5.88117	6.03691
169257	hsa-miR-4740-5p	4.84157	4.82543	4.74126	4.72138	4.41579	4.90899	4.31367	4.16471	3.86077
169269	hsa-miR-4499	4.85349	4.77095	4.71755	4.79049	4.94473	4.98646	5.06231	4.69746	4.4339
169165	hsa-miR-5585-5p	4.83143	4.8908	4.92833	4.86213	5.07905	5.24526	4.35748	4.31323	3.84559
169298	hsa-miR-4433-5p	4.87759	5.03811	4.74046	5.07672	4.8456	4.9109	4.91234	4.94757	5.09199
169236	hsa-miR-659-5p	5.23867	5.18696	5.0785	4.94551	5.14129	5.03598	4.87606	4.62396	4.67696
169162	hsa-miR-5691	5.03017	4.84292	5.0373	4.94507	5.00586	5.24301	4.81244	5.03232	4.62442
169376	hsa-miR-5701	9.11365	9.07671	9.12376	8.80154	9.00126	8.83433	8.99789	9.03574	9.33081
169329	hsa-miR-370	5.02297	5.08855	4.99748	4.91534	5.05641	4.84723	5.18215	5.13359	5.29158
169179	hsa-miR-4650-5p	4.52416	4.71535	4.81656	4.69097	4.87764	4.5923	4.7056	4.91071	4.27732
169073	hsa-miR-584-3p	4.78737	5.01945	5.07744	4.06016	4.87821	4.60682	3.95713	4.00686	3.93569
169274	hsa-miR-5196-3p	6.25675	6.27976	6.44978	6.73147	6.47356	6.44456	6.26067	6.16981	6.24757
169010	hsa-miR-2681-3p	5.09621	5.18061	5.15235	5.09182	5.03468	5.02806	4.76707	4.65787	4.75212
169343	hsa-miR-5682	4.41733	4.85933	4.82738	4.62831	4.36329	4.78765	3.75336	3.86866	3.84222
169135	hsa-miR-3173-5p	5.07244	4.9631	4.80865	5.04947	4.9827	4.83696	4.83926	4.74469	4.84843
169042	hsa-miR-4704-3p	4.96205	3.97651	4.15628	4.1976	3.89001	4.86106	3.87955	3.81399	3.9277
169088	hsa-miR-4492	4.95656	5.05273	5.14715	5.13975	5.10454	5.09087	5.18274	5.21923	5.1599
169054	hsa-miR-4422	4.24957	4.67632	3.72836	3.84333	4.66304	4.58835	3.88745	3.7296	3.85883
169411	hsa-miR-205-3p	6.30258	6.24872	6.2792	6.22077	6.29953	6.2795	6.34886	6.35276	6.41228
169417	hsa-miR-551b-5p	5.044	5.09985	5.21705	4.89992	5.02986	5.18557	4.84325	5.19799	4.61069
42460	hsa-miR-223-5p	5.10213	4.96478	4.96071	5.07827	4.7241	4.15604	4.65778	4.79723	4.60709
42859	hsa-miR-675-3p	5.18826	5.12907	5.21745	5.24864	5.18088	5.11819	5.13718	5.19555	5.07449
42905	hcmv-miR-US25-1-5p	4.5099	4.41708	4.8488	4.32544	4.34842	4.54555	5.01736	4.95616	4.92918
11277	hsa-miR-7-1-3p	4.81285	4.96084	4.85176	5.1123	4.86891	4.53167	4.96635	5.04163	5.05997
17818	hsa-miR-27a-5p	5.20752	5.20267	5.15815	5.12399	5.0474	4.76284	5.16445	5.16056	5.20007
17652	hsa-miR-558	4.57174	4.25441	4.62034	4.67768	4.32368	4.40279	4.8381	4.99247	4.87103
42483	hsa-miR-522-3p	5.63223	5.56547	5.51534	5.43485	5.58502	5.2685	5.64041	5.68995	5.5614
28520	hsa-miR-454-5p	4.89819	4.79063	4.93168	4.76525	4.79935	4.97501	4.53338	4.80092	4.59948
32884	hsa-miR-342-3p	6.78783	6.74858	6.66026	6.52556	6.65641	6.63392	6.71535	6.76533	6.74035
17529	hcmv-miR-US25-2-3p	4.82565	4.81059	4.92116	4.84492	5.05641	4.87825	4.53487	4.88514	4.72654
19596	hsa-miR-30d-5p	7.91209	8.08405	7.81659	7.89746	7.9923	7.93075	7.97348	8.07102	8.0162
11102	hsa-miR-410	5.26648	5.1583	5.13247	5.22775	5.08446	4.73258	5.15756	5.24227	5.13953
42736	hsa-miR-148b-5p	4.95851	4.7745	4.94899	4.82746	4.71123	4.77423	4.8526	5.07003	4.97235
11005	hsa-miR-204-5p	6.25143	6.28198	6.33309	6.3187	6.35039	6.44186	6.36833	6.29916	6.29581
46266	hsa-miR-1825	5.24261	5.28831	5.17126	5.33849	5.03571	4.86478	4.93374	5.2136	5.01117
31349	hsa-miR-524-3p	5.16528	5.10542	5.09579	5.21933	5.0258	4.78433	5.16095	5.13553	5.16093
10986	hsa-miR-193a-3p	6.72898	6.68107	6.66254	6.46671	6.66557	6.7141	6.68007	6.71337	6.79453
17391	hsa-miR-635	5.59887	5.55339	5.56997	5.59022	5.52897	5.45721	5.50646	5.54053	5.3665
46623	hsa-miR-1273a	5.69556	5.68923	5.71359	5.71336	5.68131	5.52307	5.75312	5.63634	5.71751
18739	hsa-miR-186-5p	6.17478	6.18154	6.07346	5.99478	6.12401	6.06702	6.12799	6.24076	6.20342
17863	hsa-miR-934	5.6201	5.56119	5.58047	5.58507	5.618	5.44273	5.60291	5.58858	5.49531
42509	hsa-miR-219-5p	5.57235	5.47492	5.46446	5.47487	5.46706	5.24172	5.4668	5.41427	5.38046
42929	hsa-miR-25-5p	6.96864	7.0597	7.20608	7.9185	7.17159	7.13615	7.05843	6.9514	6.76115
42682	hsa-miR-25-3p	6.39453	6.36875	6.26326	6.21308	6.28392	6.21163	6.32413	6.34294	6.2323
11168	hsa-miR-520d-3p	5.44474	5.4297	5.25295	5.20078	5.28788	4.93538	5.25274	5.40054	5.14411
17854	hsa-miR-106b-3p	5.59575	5.54363	5.58214	5.53101	5.50478	5.3852	5.52497	5.58438	5.49894
14279	hsa-miR-362-5p	5.03596	5.09739	4.96096	4.9923	4.87379	4.73837	4.80677	4.97018	4.89128
14300	hsa-miR-29c-5p	6.12399	6.10793	6.0695	5.94308	6.07504	5.98674	6.08862	6.09953	6.07053
17460	hsa-miR-657	5.48723	5.39874	5.47586	5.54181	5.40192	5.1061	5.2896	5.4604	5.28028
17853	hsa-miR-30d-3p	5.30218	5.27167	5.23614	5.45514	5.21549	4.78513	5.02981	5.10114	5.03284
10998	hsa-miR-19b-3p	7.80748	7.86626	7.80991	8.11401	7.95013	7.86495	7.81401	7.80651	7.84518
17530	hsa-miR-641	4.74187	5.04342	4.90918	4.49166	4.95842	4.98381	5.01985	5.03091	5.07307
42869	hsa-miR-936	5.43933	5.41131	5.39773	5.58248	5.47631	5.22234	5.35155	5.35851	5.2952
42447	hsa-miR-556-3p	4.75018	4.80707	4.73082	4.51239	4.68074	4.32861	4.57429	4.84672	4.76361
46258	hsa-miR-1184	6.48889	6.41758	6.47721	6.49028	6.47514	6.50586	6.48734	6.51736	6.43503
146122	hsa-miR-2053	5.07126	4.61294	4.99123	4.82406	4.5144	4.72235	4.67853	4.76676	4.77339
146000	hsa-miR-1911-5p	4.82932	4.74879	4.4596	4.64799	4.83297	4.48322	4.46905	4.829	4.75893
146042	hsv1-miR-H8-3p	6.14935	6.11983	6.28157	6.52823	6.31585	6.36958	6.25101	6.26925	6.42028
146035	hsv1-miR-H2-5p	4.88966	4.78317	4.93301	5.0757	4.78009	4.40315	5.13965	4.90759	5.05374
145968	hsa-let-7d-5p	8.48393	8.44445	8.79314	9.11007	8.77833	8.94879	8.68786	8.52673	8.36776
145689	hsa-miR-543	5.07464	4.96965	4.96794	4.98409	4.88754	4.72866	4.79732	4.94347	4.86245
146115	hsa-miR-940	5.48775	5.35473	5.36318	5.38414	5.27433	5.04134	5.32491	5.43293	5.35929
145714	hsa-miR-28-3p	5.45549	5.45209	5.27014	5.23715	5.27715	4.95249	5.29509	5.50737	5.31215
146178	hsa-miR-502-3p	5.65928	5.57631	5.62514	5.53283	5.5747	5.37824	5.58071	5.68168	5.64153
147867	hsa-miR-3118	4.93355	4.97217	5.0045	4.97653	4.92574	4.74141	5.05994	5.17427	5.15077
147841	kshv-miR-K12-11-5p	3.83647	4.09552	4.68948	4.71151	4.37293	4.70302	4.81241	4.9224	4.98796
147925	hsa-miR-3126-5p	5.04365	5.02191	5.13392	5.10286	4.96043	4.86555	5.09004	5.18441	5.04339
147588	hsa-miR-4288	7.60736	7.516	7.39648	7.34483	7.52518	7.56769	7.5174	7.61081	7.47033
147649	hsa-miR-500a-5p/hsa-miR-500b	5.30282	5.29176	5.19444	5.04267	5.1644	4.90742	5.21241	5.17245	5.24862
147977	hsa-miR-3190-3p	4.76208	4.60885	4.86329	4.91327	4.74037	4.36116	4.78807	4.83864	4.89262
147857	hsa-miR-3130-5p	4.6463	4.91756	4.70041	4.77043	4.8861	4.79988	4.92502	4.94918	5.08466
147569	hsa-miR-4256	4.6953	4.81735	4.76532	4.44467	4.8299	4.67047	4.83646	4.87037	5.13162
147616	hsa-miR-4291	6.59495	6.53638	6.59432	6.74146	6.6316	6.71497	6.54514	6.54393	6.46902
147815	hsv1-miR-H14-5p	4.63055	4.38777	4.67588	4.93823	4.41174	4.7377	4.72978	4.80579	4.87875
148247	hsa-miR-2355-3p	5.87277	5.92039	5.87295	5.79429	5.86682	5.64316	5.90441	6.04495	5.94323
148072	hsa-miR-3668	4.75688	4.68263	4.8535	4.84399	4.39188	4.55927	4.85484	4.94981	5.03641
147997	hsa-miR-3934-5p	5.00883	5.01127	5.07293	5.06532	4.96993	4.68518	4.79579	4.98865	5.00104
147682	hsv1-miR-H6-5p	5.27795	5.33647	5.22868	5.32885	5.23762	5.0915	5.17161	5.20216	5.09147
148189	hsa-miR-3681-3p	5.04394	4.77331	4.89555	4.87695	4.77344	4.54823	4.88127	5.08042	5.12542
148393	hsa-miR-676-3p	4.68353	4.8895	4.93346	5.06985	4.67672	4.47736	4.715	4.88061	4.72199
148379	hsa-miR-3654	6.65475	6.69739	6.72467	7.09767	6.86319	6.80988	6.76077	6.68243	6.50894
147415	hsa-miR-495-5p	5.57079	5.55568	5.51375	5.53229	5.60255	5.44236	5.47969	5.60809	5.60293
148165	hsa-miR-3605-5p	4.93689	4.57818	4.98172	5.04042	4.92751	4.94571	4.99157	5.02846	5.13814
148405	hsa-miR-3669	4.20798	4.89466	4.96494	4.39539	4.97025	4.92284	4.98069	5.05144	5.11866
148032	hsa-miR-3685	6.62809	6.7174	6.78647	6.9196	6.86652	6.80031	6.7237	6.78829	6.57156
148559	hsa-miR-411-3p	4.96268	5.01078	4.94318	4.86199	4.6355	5.02122	4.87523	5.05608	4.87619
148278	hsa-miR-138-2-3p	5.59841	5.52419	5.55462	5.5931	5.58153	5.39933	5.52491	5.5685	5.39081
17327	hsa-miR-630	5.98571	5.9133	5.92617	5.98132	5.98801	5.80001	5.98665	6.02106	5.95479
17936	hsa-miR-16-1-3p	4.86146	4.85498	4.8079	4.90442	4.66307	4.62067	4.69732	4.96906	5.00679
168897	hsa-miR-5187-5p	4.85989	4.8626	5.03393	5.00456	5.09043	4.72715	5.22387	5.05548	5.08999
168882	hsa-miR-664b-3p	9.15555	9.20625	9.02838	9.23073	9.17709	9.37219	9.15297	9.47132	9.35691
168710	hsa-miR-4536-5p	4.86719	4.68911	4.95673	4.47038	4.9653	4.69407	4.13485	5.1868	5.06972
168590	hsa-miR-4520a-5p/hsa-miR-4520b-5p	4.51788	4.70422	4.90286	5.0528	4.74527	5.0791	4.93976	5.13605	4.99647
168728	hsa-miR-4641	5.00861	4.87571	5.12919	4.40552	5.03328	4.63788	4.78771	5.14656	4.60106
168719	hsa-miR-4495	5.09014	4.82242	4.86268	4.64983	4.34332	4.39316	4.12409	3.86745	4.22115
168785	hsa-miR-520d-5p	5.81272	5.85285	5.85048	5.69094	5.89576	5.62916	5.93666	5.99366	5.85471
168615	hsa-miR-4655-3p	4.72981	4.90743	4.84101	4.63379	4.88553	4.68994	4.66958	5.01574	5.03762
168781	hsa-miR-4776-3p	5.14925	5.30084	5.16453	5.07489	5.17699	4.85041	5.1795	5.17339	5.28166
168782	hsa-miR-5093	4.86069	4.79369	4.92009	4.82878	4.99358	4.85337	4.96572	4.97417	5.17704
168820	hsa-miR-4711-5p	4.30245	4.38136	3.90941	4.75948	4.35447	4.29188	4.05849	4.34603	4.4477
168750	hsa-miR-4645-5p	5.33007	5.34928	5.2363	5.25775	5.33077	5.18042	5.28529	5.35011	5.31036
168921	hsa-miR-4718	4.74954	4.88807	4.87569	4.27093	4.50545	4.91977	4.42032	4.77947	4.35005
168759	hsa-miR-3689f	4.4469	4.07688	4.90428	4.49792	4.8651	4.73603	4.89255	4.87444	5.06079
168962	hsa-miR-548ab	4.63251	4.45254	4.73977	4.56556	4.91214	4.64437	4.89176	5.1071	4.49699
168666	hsa-miR-4659a-5p	4.70511	4.84039	4.82128	4.41345	4.9256	4.58157	5.02851	5.08164	4.93169
168955	hsa-miR-4756-3p	5.5522	5.49899	5.45415	5.28615	5.51466	5.21781	5.49601	5.67665	5.42215
168703	hsa-miR-4716-3p	4.99583	4.93251	5.11781	5.21105	5.15236	4.89186	5.15313	5.0426	5.22589
168663	hsa-miR-4442	4.72224	4.96783	4.86889	4.0477	4.88077	5.22732	4.16766	4.58998	4.47923
168779	hsa-miR-4797-3p	4.96838	4.63995	4.91402	4.62434	5.14351	5.06751	4.25874	5.17832	4.53761
169102	hsa-miR-4639-3p	10.5113	10.5385	10.4037	10.6224	10.4788	10.7519	10.3318	10.5199	10.4809
169285	hsa-miR-4467	14.3968	14.4673	14.3968	14.4925	14.4278	14.4285	14.3801	14.2926	14.2982
169249	hsa-miR-4482-5p	4.914	4.68467	4.93451	4.84994	5.03534	3.84621	4.19504	3.94921	4.31243
168993	hsa-miR-4799-3p	4.80593	4.97336	4.94614	4.93948	4.99282	4.52415	4.92272	5.03347	4.56952
169011	hsa-miR-4801	4.21471	4.85425	4.67412	4.4115	4.96021	4.53489	4.20838	3.84957	4.25603
169049	hsa-miR-3162-3p	5.68927	5.87409	5.81974	5.79632	5.82934	5.9431	5.93246	5.94875	6.11048
169001	hsa-miR-4670-5p	4.80363	4.80283	4.85395	4.2326	5.03078	4.27586	4.68531	4.58601	4.01768
169039	hsa-miR-4782-3p	4.74707	5.07061	4.7919	4.22618	3.96025	3.87796	3.77316	4.46593	4.44952
169181	hsa-miR-5191	4.90687	5.00871	4.9181	4.92023	4.88092	4.98033	5.18448	5.11636	5.10825
169379	hsa-miR-4694-3p	5.01661	5.14151	5.02922	4.84526	5	4.92053	4.74262	5.20578	4.76166
169232	hsa-miR-3156-3p	6.95389	6.91355	6.92421	7.03802	7.03828	6.97848	6.91004	7.05054	6.89287
169046	hsa-miR-4715-5p	4.39536	4.15774	4.40893	4.32966	4.77931	4.72263	4.91223	4.99396	4.98796
169275	hsa-miR-548aq-3p	4.52213	4.69128	4.7281	4.71665	4.49349	4.96215	5.08616	4.64947	4.96912
169245	hsa-miR-2467-3p	5.16791	5.29131	5.29531	5.20271	5.25775	5.16737	5.31497	5.28899	5.0606
169038	hsa-miR-488-3p	5.13704	5.0695	5.12238	5.08157	5.03692	5.04264	5.12853	5.11298	4.99236
169240	hsa-miR-3944-5p	5.07928	4.79147	4.89615	4.69333	5.13557	5.01378	4.45622	4.50201	4.87129
169115	hsa-miR-450a-3p	5.00838	4.93391	5.01224	5.04734	5.02884	4.58395	5.06014	5.0197	4.91771
169287	hsa-miR-548as-5p	4.76721	4.88689	4.9817	4.55629	5.10101	4.35514	4.90137	4.83283	5.194
169361	hsa-miR-4481	4.93196	4.78115	4.96687	4.94204	4.72217	4.53866	4.8267	5.0869	4.78166
169225	hsa-miR-640	4.62807	4.59497	4.95413	4.345	4.89281	4.52028	4.42655	5.073	4.52729
169395	hsa-miR-4484	6.51576	6.50806	6.58005	6.82265	6.69846	6.74264	6.61688	6.67824	6.5808
42777	hsa-miR-548am-5p/hsa-miR-548c-5p/hsa-miR-548o-5p	4.5983	4.53551	4.81889	4.67789	4.62356	5.02796	5.05945	4.98537	5.0587
11184	hsa-miR-99b-5p	6.82155	6.87934	6.79263	6.62984	6.76673	6.90241	6.82244	6.80669	6.67877
17953	hsa-miR-183-3p	5.81765	5.86008	5.86407	5.95611	5.90287	5.95727	5.85745	5.93148	5.93086
42501	hcmv-miR-US33-5p	4.95266	4.48226	4.59262	4.79208	4.43847	4.82838	4.71034	4.85626	4.54322
46584	hsa-miR-1468	4.67451	4.63932	4.6298	4.89429	4.3073	4.94458	4.19174	4.36772	4.65836
42676	hsa-miR-495-3p	5.41285	5.26908	5.27825	5.21806	5.19453	5.37477	5.27465	5.26237	5.32467
17958	hsa-miR-576-3p	4.86541	4.67765	5.01476	4.93415	5.03683	5.09129	5.10359	4.89523	4.67995
17631	hcmv-miR-UL22A-5p	4.65494	4.79543	4.44678	4.75556	4.39434	4.91115	4.70113	4.90107	4.7027
11093	hsa-miR-379-5p	5.46835	5.45998	5.24927	5.20331	5.29765	5.3877	5.30389	5.34833	5.24442
42480	hsa-miR-485-5p	4.86332	4.66369	4.3826	4.80807	4.80234	4.91274	4.93387	4.95114	4.70371
42538	hsa-miR-196a-3p	5.75666	5.96426	5.8012	5.83886	5.88335	6.01218	5.8285	5.58738	5.78874
45936	hsa-miR-1292-5p	4.67101	4.66331	4.60646	4.81068	4.71383	4.72962	4.75521	4.75339	4.82609
42847	hsa-miR-497-5p	6.28478	6.28979	6.31491	6.29946	6.32705	6.41411	6.31142	6.22783	6.25822
46275	hsa-miR-1251	4.82937	4.782	4.75829	4.83073	4.30243	4.9488	4.56392	4.72503	4.88308
42672	hsa-miR-323b-5p	4.97417	4.99797	4.85897	5.05428	4.93822	5.16738	4.92562	4.86208	5.01007
42635	hsa-miR-541-3p	4.93114	4.86243	4.79211	5.02919	4.50401	5.0366	4.59455	4.70977	4.94445
10976	hsa-miR-182-3p	4.71041	4.41443	4.68996	4.52105	4.66157	4.97615	4.85743	4.95089	5.06464
17866	hsa-miR-331-5p	4.77906	4.87753	4.76792	4.76349	4.44304	5.03183	4.79618	4.89856	5.04564
46515	hsa-miR-1537	4.48432	4.77654	4.75866	4.39594	4.76885	5.09749	4.70418	4.83676	4.75529
42954	ebv-miR-BART7-5p	5.1894	5.03663	5.03304	5.13599	4.96831	5.19643	5.12702	4.98341	5.10196
46215	hsa-miR-1301	5.232	5.25038	5.03668	5.0891	5.14355	5.29985	5.08272	4.98452	5.16711
42723	hsa-miR-195-3p	5.48213	5.48215	5.37524	5.3516	5.4531	5.41965	5.36052	5.41704	5.43286
10997	hsa-miR-19a-3p	6.90892	6.86344	6.95888	7.05896	7.01067	6.98813	6.94492	6.82859	6.88713
46738	hsa-miR-1182	4.93389	5.05036	4.98955	5.09737	4.86819	5.1176	4.86201	4.88722	4.85466
42950	hsa-miR-24-2-5p	5.52538	5.50796	5.3969	5.3584	5.43906	5.35048	5.40503	5.46043	5.405
11149	hsa-miR-515-5p	6.85028	6.81479	6.95032	6.99546	6.9868	7.02739	6.90491	6.83586	6.70032
11053	hsa-miR-32-5p	6.18075	6.17624	6.15717	5.98486	6.14358	6.19616	6.16355	6.18667	6.29102
42442	hsa-miR-498	6.9377	6.8499	7.08033	7.42348	7.10873	7.08205	6.96739	7.0432	6.97947
42533	hiv1-miR-H1	5.03137	5.15777	5.12708	5.20686	5.08352	5.2556	5.12536	5.00583	5.04581
46729	hsa-miR-302d-5p	4.73972	4.71257	4.60672	4.46866	4.66993	4.80296	4.52228	4.46792	4.66096
42654	hsa-miR-483-5p	7.12249	7.14516	7.30948	7.68651	7.33284	7.40832	7.18032	7.17017	7.14726
28884	hsa-miR-876-3p	5.434	5.27057	5.25054	5.48244	5.23914	5.31246	5.1854	5.17161	5.10961
42599	hsa-miR-153	4.91725	5.14549	4.87399	4.90077	5.00759	5.05544	4.98118	5.027	5.11276
17814	hsa-miR-570-3p	4.89421	4.79286	4.28338	4.58091	4.70425	4.90903	4.87995	4.60065	4.74944
46321	hsa-miR-1245a	4.27346	4.86728	4.40248	4.64852	4.42318	5.0281	4.94156	4.63303	4.96033
17283	ebv-miR-BART11-5p	4.82964	4.71721	4.39917	4.67498	4.40446	5.05374	4.36617	4.27512	4.62893
42912	hsa-miR-339-3p	5.00428	5.04528	4.81162	5.01336	4.93758	5.09705	5.05401	4.99015	5.11162
146066	hsa-miR-3116	4.8888	4.9758	4.86712	5.01669	4.75263	5.09119	4.80721	4.69587	4.74523
19607	SNORD15A	4.93479	4.70562	4.37273	4.91064	4.71816	4.85895	4.62951	4.4215	4.57153
146072	hsa-miR-1469	9.06414	9.26093	9.36197	9.6354	9.44709	9.55762	9.17434	9.42677	9.36372
146052	hsa-miR-1471	4.72368	4.85606	4.62946	4.9434	4.36813	4.91656	4.36452	4.37274	4.62663
145762	hsa-miR-549a	4.48487	4.46305	4.33599	4.66958	4.22864	5.00713	5.11127	4.92125	4.76021
145716	hsa-miR-671-5p	4.84054	5.14574	4.42117	4.86668	4.76214	4.96734	4.82025	4.92958	4.98569
145722	hsa-miR-520e	5.05269	5.0961	5.11018	5.04703	4.9153	5.16872	5.08811	4.9479	4.91312
145751	hsa-miR-23b-5p	4.88264	4.91637	4.91849	4.8277	4.81266	4.91016	4.61102	4.85929	4.94901
145692	hsa-miR-499a-3p	5.15803	5.12362	4.95902	4.92546	5.04874	5.11533	5.08327	4.9335	5.14716
147936	kshv-miR-K12-8-5p	5.80999	5.71904	5.70477	5.69976	5.65977	5.85956	5.74353	5.75692	5.9185
46567	hsa-miR-3176	4.92252	4.61933	4.46621	4.4952	4.52161	4.96447	4.69374	4.80657	4.85112
147735	hsa-miR-4289	6.25495	6.21438	6.20677	6.2073	6.23287	6.27396	6.19206	6.1361	6.13015
147868	hsa-miR-4269	4.69288	4.48844	4.92447	4.27186	5.00364	5.19616	4.74995	4.62969	4.80454
147887	hsa-miR-3147	5.03996	5.03812	4.9997	5.08628	4.93714	5.12955	4.9472	4.80157	4.97659
147942	hsa-miR-4268	11.9674	12.4475	12.2726	12.1605	12.2097	12.0942	12.1344	11.905	11.7679
147967	hsa-miR-3180/hsa-miR-3180-3p	4.68408	4.85933	4.77757	4.98637	4.69278	5.06283	4.88421	4.81996	4.95369
56873	hsa-miR-3124-5p	5.61976	5.64964	5.9238	6.45808	6.00019	5.95385	5.68456	5.46588	5.29512
46710	hsa-miR-3157-5p	4.45452	4.46295	4.70366	4.68757	4.59326	4.85912	4.96866	4.73431	5.09592
46274	hsa-miR-3187-3p	4.61294	4.5322	4.76945	4.9355	4.71112	4.98789	4.68539	4.7346	4.88525
148650	hsa-miR-516a-5p	6.22679	6.15391	6.15964	5.97418	6.14492	6.22051	6.18107	6.22829	6.24599
148524	hsa-miR-3914	4.57562	4.62169	4.92966	4.86564	4.84258	4.97282	4.88631	4.96598	5.02519
148499	hsa-miR-3910	4.75137	4.83576	4.91765	4.59549	5.06101	5.00007	4.68264	4.61071	4.49469
147530	hsa-miR-378b	5.74375	5.76621	5.85316	6.1402	5.92131	5.97433	5.72155	5.63881	5.44436
147276	hsa-miR-3616-3p	4.83581	4.75499	4.8756	4.85421	4.64623	4.91849	4.32274	4.66717	4.65917
148196	hsa-miR-548y	4.35118	4.192	4.44148	4.25007	4.38061	4.91386	4.8004	4.78807	5.00519
148514	hsa-miR-365a-5p	5.12561	5.01176	4.76247	4.822	4.47685	4.94978	4.62699	4.73381	4.9561
148622	hsa-miR-877-3p	7.3773	7.51081	7.52933	8.09514	7.80838	7.49471	7.45305	7.50905	7.51014
147679	hsa-miR-3197	4.6494	4.48598	4.35807	4.77538	4.90312	4.94413	4.65957	4.71473	5.0572
147752	hsa-miR-4302	4.77533	4.82773	4.85578	4.65412	4.65962	4.99169	4.70727	4.85341	4.83571
148639	hsa-miR-4298	5.853	5.91932	5.80675	5.89604	5.88229	5.8915	5.74746	5.80111	5.75195
148645	hsa-miR-129-5p	5.1869	5.12471	5.12179	5.17273	5.03016	5.24242	5.06086	4.92028	4.99293
17566	hsa-miR-629-3p	5.39668	5.34417	5.33672	5.33882	5.35566	5.42754	5.32043	5.32323	5.3676
11023	hsa-miR-222-3p	7.97001	8.0122	7.97116	7.66129	7.92055	8.04245	8.03476	8.03888	8.27522
10916	hsa-miR-1	10.896	10.9473	10.7371	10.8707	10.8269	11.0107	10.7881	10.6783	10.3664
168783	hsa-miR-4770	5.02193	4.99621	4.97622	5.13579	5.04126	5.03762	5.12715	5.08651	5.10374
168583	hsa-miR-539-3p	4.90321	4.88127	5.03095	4.64393	5.06565	5.11819	4.64535	4.05831	5.00814
168956	hsa-miR-4524b-3p	4.51683	3.93736	5.02092	4.45	4.9291	5.08507	4.49696	4.65831	4.09421
168613	hsa-miR-548ar-5p	5.0051	4.76199	4.2313	4.50971	4.21852	5.11902	4.20609	4.694	4.20905
168823	hsa-miR-4522	5.0095	5.07053	3.65273	4.82693	3.78693	4.93695	4.23694	4.25737	4.25613
168693	hsa-miR-651	4.8119	4.96128	5.07354	4.62769	4.92426	4.88215	4.29715	4.13324	4.45697
168612	hsa-miR-4733-5p	5.00721	5.06803	4.9455	4.86017	5.18081	4.98831	4.52461	4.79301	4.41344
168887	hsa-miR-5089-5p	5.25782	5.1931	5.23932	5.31459	5.15492	5.28649	5.16773	5.23938	5.15771
168609	hsa-miR-5197-3p	3.7115	3.79962	4.1808	4.41177	4.24469	4.657	3.82975	3.8717	4.20149
168680	hsa-miR-378f	5.66757	5.7311	5.75347	5.86277	5.87227	5.84527	5.70071	5.62033	5.51261
168747	hsa-miR-4520b-3p	4.648	4.83387	4.80847	4.25375	4.91646	4.95821	4.87875	4.73576	4.58771
168942	hsa-miR-4636	5.26684	5.28169	5.23741	5.2989	5.26083	5.3655	5.21531	5.26043	5.14461
168847	hsa-miR-4740-3p	4.78975	4.90567	4.93977	4.43168	4.91077	5.05115	4.79252	4.63252	4.60768
168637	hsa-miR-3940-5p	11.745	12.0001	12.0364	11.8318	11.754	11.905	11.9121	11.785	11.9586
168682	hsa-miR-4502	5.03489	4.99392	4.83477	5.0647	4.99683	5.14788	5.09077	4.98233	5.12665
168773	hsa-miR-5702	4.63555	4.65151	4.84001	4.48116	4.45793	5.19815	3.83167	4.7502	3.9736
168858	hsa-miR-4638-3p	4.62239	5.00881	4.51265	4.41571	4.35062	4.83799	4.61596	4.30903	4.61934
168643	hsa-miR-4703-5p	4.07174	3.67967	3.78551	3.9927	4.28366	4.70356	3.87705	4.23812	4.1769
168905	hsa-miR-4509	4.47932	4.70978	4.87252	4.10905	4.55161	4.96034	3.99183	3.88555	4.22727
168581	hsa-miR-3942-3p	4.76603	4.8412	4.85204	4.65943	4.75276	4.88804	4.50779	4.28311	4.31305
169254	hsa-miR-4762-3p	4.70864	4.45535	4.49615	4.70892	4.28406	4.74895	4.7182	4.3776	4.66526
169226	hsa-miR-4419a	5.30702	5.27318	5.30849	5.46566	5.33081	5.42706	5.33263	5.26604	4.9705
169200	hsa-miR-4677-5p	5.1817	5.18028	5.15341	5.17178	5.16273	5.20096	5.1307	5.16537	5.23713
169382	hsa-miR-4680-5p	4.94234	4.67075	4.97343	4.24884	5.05664	5.10436	3.94518	4.27498	3.84281
169197	hsa-miR-4662a-3p	3.80035	3.77904	4.67412	4.23677	4.18928	5.06363	4.26945	4.29681	4.25753
169103	hsa-miR-4652-3p	5.0852	4.81193	4.83535	4.92153	4.81447	5.01863	4.80222	5.03379	5.00488
169125	hsa-miR-4418	5.29401	5.06566	3.908	4.67344	5.05311	5.1616	4.15283	4.68047	4.05727
169357	hsa-miR-4689	4.52345	4.54305	4.87473	4.57216	4.83899	4.95554	5.06608	4.76287	4.84186
169095	hsa-miR-548ah-3p/hsa-miR-548av-3p/hsa-miR-548o-3p	4.49165	4.43796	4.35811	3.80942	4.94095	4.98459	3.87633	3.9116	3.85715
169271	hsa-miR-4784	6.66645	6.66764	6.63538	6.73656	6.66309	6.74064	6.61075	6.55136	6.44194
168994	hsa-miR-3591-5p	5.8507	5.8134	5.76545	5.78641	5.90811	5.93691	5.86375	5.73065	5.84988
169220	hsa-miR-4697-3p	4.88585	5.04978	4.84075	4.9518	4.80184	5.11211	4.9128	4.86518	4.87697
169252	hsa-miR-4712-5p	4.7228	4.9891	4.50805	4.32796	4.98348	4.96151	4.10303	3.74536	4.19602
169306	hsa-miR-4758-5p	4.87749	4.79275	4.83818	4.912	4.92248	5.00159	5.05214	4.78749	4.98342
169325	hsa-miR-4446-5p	5.10985	5.15096	5.03624	5.245	5.06028	5.17183	5.01398	4.90153	4.95911
169239	hsa-miR-4732-5p	6.29126	6.24466	6.37426	6.43578	6.37999	6.3795	6.3344	6.27615	6.21836
169288	hsa-miR-4730	4.4496	3.79468	4.91305	4.28702	5.03566	4.72431	4.02726	4.32723	4.27109
169316	hsa-miR-3976	8.6381	8.71644	8.77459	9.11484	8.9648	8.98895	8.64523	8.88095	8.76653
169235	hsa-miR-4420	4.57525	4.15472	4.76125	4.42221	4.954	4.83557	4.79597	5.00152	4.94228
169131	hsa-miR-4724-3p	4.72758	4.95047	4.82684	4.37749	4.82406	4.94632	5.01364	4.9138	4.98692
169387	hsa-miR-5703	4.82339	4.91154	4.90959	4.93222	5.06656	5.11114	4.58754	4.96372	4.81779
169389	hsa-miR-4717-3p	5.77387	5.84537	5.84653	5.69916	5.79815	5.82301	5.88842	5.936	6.01502
42834	hsa-miR-219-2-3p	5.20491	5.17767	5.02775	5.06454	5.17302	5.21102	5.2853	5.15095	5.12558
42743	hsa-let-7e-3p	5.08492	4.92847	4.7328	5.00906	4.88304	5.06971	4.89724	4.6929	4.72371
17535	hsa-miR-548a-3p	4.28115	4.51227	4.3201	4.71322	4.6102	4.8922	4.64617	4.68217	4.88757
42761	hsa-miR-675-5p	7.05817	7.00815	7.24676	7.41671	7.30132	7.1633	7.16353	7.04016	7.14959
46642	hsa-miR-1276	4.47401	4.70986	4.70776	4.40952	4.9224	5.00878	4.84427	4.48488	4.61537
42855	ebv-miR-BART6-5p	4.5755	4.59323	4.62284	4.71901	4.51935	4.69174	4.62401	4.52918	4.57217
19595	hsa-miR-30a-3p	5.55696	5.52787	5.47386	5.46493	5.54892	5.50675	5.51973	5.44674	5.38853
42514	hsa-miR-937-3p	4.94793	5.10951	5.0703	5.12373	5.03745	4.9219	4.94173	4.85717	4.83911
28950	hsa-miR-455-3p	5.63286	5.6001	5.61402	5.52206	5.63131	5.45007	5.69487	5.70228	5.75698
17338	hsa-miR-660-5p	5.72743	5.72293	5.65957	5.60933	5.71988	5.50425	5.71963	5.63594	5.73456
46402	hsa-miR-1255b-5p	4.75568	4.91925	4.74327	5.04181	4.9459	4.72209	4.97433	5.02274	4.97339
17520	hcmv-miR-US5-2	5.12621	5.03812	4.92115	5.0356	4.86199	5.05665	4.72352	4.77746	4.7279
42556	hsa-miR-889	5.05539	5.05008	4.90533	4.98847	4.85938	5.03861	4.89221	4.95727	5.08172
4700	hsa-miR-140-5p	6.7685	6.72322	6.6884	6.49649	6.62373	6.76113	6.76486	6.71892	6.83432
42525	hsa-miR-671-3p	4.41842	4.23947	4.57858	4.17484	4.53319	4.89453	5.0123	4.42235	4.83695
10947	hsa-miR-142-3p	9.57685	9.42275	9.66619	9.4408	9.58181	9.48156	9.67016	9.5017	9.78889
42942	hsa-miR-134	4.72138	4.49779	4.64117	4.55184	4.79137	4.95741	4.92007	4.96122	4.92645
45736	hsa-miR-548f	4.52055	4.3296	4.3327	4.56106	4.78804	4.93514	4.85062	4.99718	4.67647
11091	hsa-miR-377-3p	5.90741	5.85681	5.9001	5.67797	5.87022	5.87086	5.90915	5.84179	5.96581
46810	hsa-miR-1827	8.15308	8.27862	8.47151	8.76547	8.52684	8.5011	8.25164	8.14299	8.45955
17306	ebv-miR-BART12	5.03266	5.11171	4.93137	5.09253	4.93332	4.92682	4.93352	4.71982	4.85614
28047	hsa-miR-890	5.41362	5.38997	5.21125	5.31696	5.25348	5.01132	5.19188	5.05721	5.08124
10955	hsa-miR-148a-3p	6.10101	6.03335	6.05886	6.00818	6.09317	5.88158	6.12452	6.04486	6.08396
14328	hsa-miR-124-3p	8.56593	8.15343	8.29	7.85187	8.17435	7.86699	8.47368	8.52994	8.89839
42624	kshv-miR-K12-10b	5.21697	5.18463	5.09959	5.41497	5.05374	4.95331	4.97799	4.95533	4.96095
42823	hsa-miR-27b-5p	5.01337	5.068	4.77724	4.94008	4.98286	4.81209	4.81898	4.99803	5.01682
42617	hsa-miR-541-5p	4.6273	4.54602	4.21836	4.81966	4.75143	4.6215	4.52206	4.53802	4.4395
46517	hsa-miR-1266	4.62373	4.78488	4.70059	4.31237	4.33221	4.70149	4.82057	4.67317	4.67042
17427	hsa-miR-200c-3p	7.61223	7.44709	7.50499	7.20842	7.41906	7.4063	7.55843	7.51945	7.62021
46675	hsa-miR-1181	5.17278	5.16524	5.01743	5.28547	4.89625	5.01523	4.91972	4.88674	4.78053
17444	hsa-miR-632	4.76188	4.73129	4.21381	4.85263	4.53647	4.88823	4.34415	4.16485	4.70353
33043	hsa-miR-544a	4.72917	4.70236	4.6483	4.72051	4.47059	4.81162	4.63533	4.63348	4.6876
17619	hcmv-miR-US25-2-5p	4.89217	5.03692	4.78531	5.01079	4.76576	4.99866	4.71872	4.53434	4.75922
11011	hsa-miR-211-5p	5.0715	5.10726	5.00976	5.1284	4.9696	4.85351	4.83939	4.83487	4.84592
46880	hsa-miR-1183	4.70169	5.01166	4.81323	5.00444	4.86814	4.64608	4.66979	4.69478	4.77023
11165	hsa-miR-520a-3p	5.02671	5.05232	4.79142	5.00397	4.95265	4.94279	4.91515	4.8977	4.9423
46345	hsa-miR-1207-3p	5.15635	5.18781	5.10906	5.35189	5.12521	4.92696	5.0452	4.90831	4.98239
17569	hsa-miR-563	4.50404	4.41238	4.24909	4.78667	4.40536	4.477	4.68266	4.60623	4.56066
146084	ebv-miR-BART4-3p	4.01855	4.14655	4.32147	4.44554	4.6631	4.74854	4.90678	5.0157	4.65892
146131	hsa-miR-2117	4.68776	4.88131	4.67193	4.86151	4.73827	4.96732	4.71536	4.52762	4.87107
145798	hsa-miR-142-5p	6.5034	6.46824	6.49442	6.33636	6.47539	6.33555	6.51996	6.54559	6.61785
146137	hsa-miR-133a	9.12731	9.14058	9.37154	8.96814	9.18724	8.95043	9.11706	9.25641	9.23073
145971	hsa-miR-611	4.82514	4.64186	4.46253	4.75286	4.45163	4.83788	4.67298	4.92446	4.80638
145824	hsa-miR-509-3-5p	5.30989	5.36541	5.26838	5.13635	5.25186	5.27354	5.32814	5.1589	5.23934
147669	hsa-miR-548w	4.33896	4.34234	4.39832	4.65541	4.18946	4.79439	4.8374	4.7758	5.07433
147903	hsa-miR-3065-3p	4.0352	4.34142	4.57436	4.65253	4.61016	4.89634	5.1008	5.03475	4.9974
147879	hsa-miR-3132	4.32694	4.55803	4.67719	4.59055	4.77137	4.84853	4.43326	4.8608	4.8802
147911	hsa-miR-4280	4.5159	4.49183	4.78617	4.55276	4.86306	4.77113	4.86303	5.12414	5.10101
147885	kshv-miR-K12-5-5p	6.39503	6.41648	6.50463	6.34751	6.4467	6.40875	6.44901	6.52607	6.60432
147651	hsa-miR-3123	4.44667	4.80448	4.69899	4.8409	4.5826	4.68983	4.65892	4.66116	4.87198
147543	hsa-miR-3167	4.23467	4.6059	4.33927	4.69984	4.30099	4.03007	4.46719	4.66672	4.52756
147198	hsa-miR-26a-5p	7.6002	7.49354	7.6438	7.54536	7.66518	7.4808	7.66344	7.60754	7.69539
148006	hsa-miR-4315	4.32158	4.48108	4.31889	4.73721	4.76885	4.75751	4.83437	4.66413	4.81363
147862	hsa-miR-3158-3p	4.56148	4.84921	4.55976	4.58751	4.89214	4.58316	4.99275	4.91411	4.9278
147886	hsa-miR-3122	4.4804	4.41234	4.65125	4.64874	4.70299	4.35122	5.18305	4.74966	4.62374
147883	hsa-miR-3191-3p	4.62034	4.45719	4.53473	4.61347	4.73796	4.84108	5.05031	4.91249	4.86719
148662	hsa-miR-583	4.48581	4.64704	4.74714	4.81058	4.481	4.88507	4.64859	4.75492	4.864
148406	hsa-miR-3684	4.60774	4.51611	4.77562	4.60409	4.3599	5.03727	4.94114	4.78804	4.57618
147556	hsa-miR-4254	4.97754	4.81712	4.36165	4.98326	4.79311	4.8321	4.84286	4.63495	4.70345
147975	hsa-miRPlus-J1003	5.18331	5.18452	5.13386	5.28464	5.23701	5.15125	5.14875	5.10141	5.11405
147610	hsa-miR-3186-5p	4.70229	4.59448	4.3653	4.38841	4.63968	4.93738	4.13285	4.49987	4.86396
148106	hsa-miR-3678-3p	4.56076	4.49288	4.10185	4.61171	4.64531	4.82092	4.79461	4.38056	4.70691
147670	hsa-miR-3177-3p	4.54211	4.84711	4.6663	4.78081	4.78162	5.05803	4.79387	4.57781	4.59132
148554	hsa-miR-3917	4.34287	4.67307	4.58073	4.98029	4.56973	4.85842	4.69101	4.51974	4.74583
148685	hsa-miR-202-3p	5.40606	5.44813	5.39848	5.28955	5.41773	5.35313	5.34453	5.26945	5.224
148684	hsa-miR-628-3p	5.34037	5.30569	5.19387	5.30578	5.23328	5.17778	5.20501	5.15659	5.21968
148566	hsa-miR-3666	4.20778	4.63976	4.37061	4.64607	4.77498	4.56543	4.81527	4.64587	4.8506
148481	hsa-miR-3646	7.9901	7.69068	7.98007	7.81532	7.84961	7.66521	7.84258	7.78981	7.95446
148349	hsa-miR-3938	5.06044	5.17066	5.05534	5.11743	5.10723	4.87498	5.02907	4.95229	5.09145
148052	hsa-miR-374c-3p	5.12382	5.10938	4.97411	5.15983	4.93825	5.19395	4.96367	4.94979	5.01419
145769	hsa-miR-371a-5p	5.28833	5.23437	5.24298	5.31544	5.19735	5.38923	5.23688	5.13035	5.19722
42528	hsa-miR-296-3p	5.43794	5.45326	5.41119	5.52781	5.50269	5.46181	5.40956	5.36788	5.39005
145744	hsa-miR-568	4.69755	4.93733	5.08721	4.34485	4.587	5.03856	4.29354	4.09256	4.01214
168707	hsa-miR-4767	4.74782	4.86589	4.23328	4.37341	4.15755	4.7436	3.6893	3.88247	4.22462
168896	hsa-miR-548ao-3p	4.85341	4.8253	5.06224	4.65185	4.96904	5.00038	4.68385	4.40467	3.88942
168775	hsa-miR-4647	4.35822	4.648	4.27748	4.35533	4.31801	4.92006	4.81402	4.85968	5.04661
168851	hsa-miR-4650-3p	4.77096	5.07643	4.98405	4.74329	5.12743	5.02128	4.37922	4.63513	4.37238
168616	hsa-miR-4536-3p	4.92972	5.0058	4.56929	4.78331	4.54877	4.89735	4.45753	3.90506	4.18698
168724	hsa-miR-4529-3p	5.02138	5.0595	4.79528	4.92303	5.00606	5.09503	5.17072	5.14023	5.19266
168737	hsa-miR-5685	4.85898	4.87833	4.62625	4.76256	4.86195	4.91624	4.5072	4.24144	3.98456
168587	hsa-miR-4461	4.09822	4.79218	4.68613	4.43624	4.89398	4.64654	4.67996	4.76987	4.57714
168854	hsa-miR-4498	4.16878	4.25996	4.56336	4.30468	4.49177	4.68501	5.01865	4.65575	4.0991
168716	hsa-miR-4487	4.31176	4.47097	4.74422	4.56112	4.67689	4.37131	4.10846	3.976	4.07737
168912	hsa-miR-4446-3p	3.87978	4.45868	4.76565	4.30226	4.90896	4.43109	4.78127	4.67148	4.74984
168949	hsa-miR-4512	4.33933	4.53988	4.79875	4.30509	4.80455	4.83938	3.81737	3.7906	4.34118
168892	hsa-miR-4424	4.3637	3.79551	4.43511	4.46658	4.31521	4.57521	4.57818	3.78053	4.33521
168733	hsa-miR-5583-3p	4.20655	4.5623	4.18906	4.41745	4.28554	4.39648	4.57787	4.92535	4.84186
168601	hsa-miR-146b-3p	4.59453	4.9438	4.7795	4.8683	4.76525	4.79246	5.08987	4.56182	4.978
168633	hsa-miR-3190-5p	4.99831	4.95621	5.02331	4.95354	4.9917	5.21553	4.96862	4.9373	4.6939
168754	hsa-miR-5692b/hsa-miR-5692c	4.77256	4.75449	3.87975	4.63883	4.20902	4.88028	4.48877	4.07159	4.24816
168714	hsa-miR-4452	4.99628	4.79042	4.87701	4.28611	4.43342	5.02132	3.80856	4.45413	3.7279
168926	hsa-miR-4776-5p	4.32708	4.46109	4.66844	4.224	4.35049	4.7575	4.91868	4.75326	5.05621
169196	hsa-miR-5705	4.6571	4.29784	4.87642	4.12184	4.45829	5.06227	4.08564	4.91932	4.36679
169007	hsa-miR-4746-3p	4.85286	5.09124	5.12594	4.40761	4.42847	4.71468	4.53215	3.63485	4.11793
169270	hsa-miR-4458	5.03986	5.05259	4.96884	4.91439	5.08553	5.24063	5.11735	5.28742	4.86346
169030	hsa-miR-5586-5p	4.67081	4.72118	4.68893	4.29594	4.79107	4.91485	4.30308	4.33257	4.01573
169337	hsa-miR-3155a/hsa-miR-3155b	4.9938	4.81944	3.80166	4.21553	3.78093	4.85387	3.80687	3.8974	3.87417
169375	hsa-miR-660-3p	13.8349	13.8097	13.9149	13.9223	13.8666	13.8727	13.8536	13.824	13.7677
169380	hsa-miR-3124-3p	12.1204	12.224	12.5317	12.2633	12.423	11.9121	12.3528	12.649	12.573
169377	hsa-miR-4715-3p	4.61483	4.94267	4.91131	4.8247	4.9209	5.06723	5.03382	5.05495	5.18249
169224	hsa-miR-4440	4.60046	4.5805	4.13316	4.68409	4.64311	4.88145	4.98983	4.96439	5.06024
169040	hsa-miR-4753-5p	4.0951	5.09503	4.4248	4.98261	3.8241	4.69015	4.13581	4.23261	4.01592
169085	hsa-miR-5007-5p	4.46272	4.51249	4.39227	4.64653	4.75643	4.47942	4.36393	4.30531	4.15662
169349	hsa-miR-4517	4.38763	4.18394	4.37836	4.21229	4.16244	4.87564	4.48536	3.78635	3.96695
169189	hsa-miR-4795-5p	6.66285	6.60876	6.58252	6.57329	6.60578	6.5525	6.56191	6.56002	6.64361
169183	hsa-miR-4644	8.17373	8.0176	8.1358	8.71857	8.25021	7.87968	7.93017	7.91452	8.17818
169360	hsa-miR-4445-5p	5.32072	5.32607	5.30217	5.24776	5.27605	5.08648	5.24676	5.27189	5.23551
169207	hsa-miR-4804-5p	4.1668	4.70201	4.72834	4.48491	4.01379	4.75756	3.7502	4.15545	3.88859
169013	hsa-miR-5195-5p	4.85495	4.81374	4.75479	4.63569	5.03952	4.935	4.89355	4.44896	4.28476
169163	hsa-miR-4685-5p	4.55123	4.65952	4.8656	4.49933	5.01832	4.82221	4.98123	4.80313	4.27703
169203	hsa-miR-5095	5.59031	5.53274	5.6003	5.60952	5.59592	5.59697	5.58909	5.4596	5.53296
169409	hsa-miR-4286	7.20178	7.12779	7.41287	7.26904	7.31446	7.21368	7.32873	7.28946	7.18339
169396	hsa-miR-5700	4.17352	4.55525	4.54547	3.92796	4.95446	4.84246	3.87781	4.38661	3.74453
17660	hsa-miR-550a-3p	5.08903	5.08396	5.07543	5.10927	5.00154	4.89532	5.14249	5.33898	5.16222
42801	hsa-miR-92a-2-5p	4.93014	4.98083	5.16272	5.01904	4.96097	4.61807	4.92477	5.06039	5.09219
27544	hsa-miR-363-5p	5.16743	5.09584	5.09517	5.19586	5.06034	4.7578	5.05115	4.94176	4.96233
46380	hsa-miR-1255a	6.65485	6.6485	6.66246	6.92555	6.78629	6.66978	6.78146	6.77152	6.66617
11073	hsa-miR-34b-5p	5.65105	5.62659	5.5851	5.4952	5.64493	5.18188	5.70306	5.69221	5.6487
17942	hsa-miR-125a-3p	5.27855	5.249	5.20653	5.16299	5.13015	5.03662	5.12411	5.21823	5.18549
42708	hsa-miR-99a-5p	8.02502	7.94498	7.85566	7.8076	7.93239	7.98253	7.98513	8.01076	7.83953
11139	hsa-miR-507	5.51354	5.48246	5.39466	5.44084	5.34375	5.33063	5.40326	5.43368	5.46689
46295	hsa-miR-1286	4.85632	5.06477	4.83612	4.88254	4.96616	4.91981	5.11956	5.13403	5.16183
46626	hsa-miR-30c-2-3p	5.17367	5.40836	5.1702	5.12176	5.16352	5.06724	5.09747	5.12835	5.26015
17347	hsa-miR-708-3p	4.94286	4.79542	4.80071	4.84305	4.96795	4.44266	4.76947	4.83073	4.98836
17935	hsa-miR-101-5p	5.32616	5.2671	5.16925	5.03151	5.12094	4.85784	5.13152	5.19422	5.11353
11041	hsa-miR-29c-3p	9.01192	8.9772	8.93369	8.97925	8.97763	9.13103	8.87691	8.99972	8.80657
11043	hsa-miR-302b-3p	4.64276	4.28878	4.45092	4.80438	4.38496	4.75123	4.84483	4.97227	4.93719
46249	hsa-miR-449b-5p	5.50566	5.47404	5.38597	5.34519	5.3014	5.22171	5.35193	5.44719	5.34306
30493	hsa-miR-548a-5p	4.93045	4.86879	4.98906	4.7302	4.87198	4.65931	4.78801	5.20207	5.13615
42630	hsa-miR-140-3p	7.43783	7.31135	7.18452	6.97132	7.1877	7.29645	7.31483	7.36005	7.41858
42873	hsa-miR-944	4.98778	5.07445	5.08558	4.96029	4.97776	4.26251	5.18124	5.12949	5.10985
46368	hsa-miR-1282	5.11762	5.01333	5.12152	5.24603	4.89637	4.91694	4.93245	5.05765	5.09348
42898	hsa-miR-124-5p	6.16073	6.12176	6.16714	6.394	6.21477	6.15775	6.16644	6.27208	6.0679
27533	hsa-miR-320a	7.14027	7.05849	6.98597	6.71847	7.03542	7.00533	7.09081	7.06986	7.01035
9938	hsa-let-7i-5p	9.0553	8.92631	8.71686	8.63303	8.86605	8.85637	9.0163	8.9433	8.99243
42609	hsa-miR-135a-3p	5.16811	5.14578	5.11635	5.06749	5.12503	4.95115	5.04126	5.23487	5.13949
11020	hsa-miR-22-3p	10.9506	10.8337	10.5854	10.4606	10.6811	10.7199	10.9473	10.8974	10.8112
27720	hsa-miR-15a-5p	8.83913	8.72665	8.58099	8.43643	8.68422	8.53683	8.78282	8.80049	8.90938
42490	hsa-miR-505-5p	5.76886	5.7736	5.80871	5.78127	5.80835	5.5902	5.76425	5.7975	5.82032
4610	hsa-miR-126-3p	10.9097	10.8132	10.549	10.4001	10.7656	10.6188	10.7505	10.758	10.687
46222	hsa-miR-1228-5p	5.22302	5.23707	5.33114	5.61492	5.31726	5.28141	5.18549	5.12884	5.11231
42870	hsa-miR-616-3p	5.07751	5.05113	5.10419	5.08804	4.9503	4.65442	4.94491	4.9723	5.05008
21498	hsa-miR-654-3p	5.49718	5.46605	5.3869	5.31707	5.33926	4.90236	5.35607	5.50411	5.35725
46800	hsa-miR-1224-3p	5.17163	5.15473	5.23994	5.16887	5.07516	4.95588	5.09996	5.143	5.0669
17402	ebv-miR-BART2-5p	4.9241	4.89768	5.02583	5.09338	4.47648	4.72866	4.73905	4.88459	4.81475
11007	hsa-miR-206	6.87732	6.86138	6.70741	6.51174	6.83229	6.67449	6.9008	6.86285	6.91205
42476	hsa-miR-374b-3p	5.37459	5.3623	5.27048	5.33156	5.2609	5.05602	5.25089	5.28466	5.1648
17561	ebv-miR-BART6-3p	5.70708	5.70871	5.77095	5.77858	5.80104	5.65569	5.67022	5.76495	5.71539
17592	hsa-miR-604	4.30689	4.85455	4.91994	4.98396	4.75471	5.13869	4.78613	4.85126	5.17454
46221	hsa-miR-519d	6.35431	6.3566	6.36087	6.25272	6.37228	6.29749	6.43254	6.42528	6.4551
13148	hsa-miR-195-5p	9.62027	9.58253	9.32435	9.29618	9.40723	9.49622	9.49519	9.47991	9.45725
29575	hsa-miR-32-3p	7.17165	7.295	7.11397	6.92376	7.1227	7.10299	7.17664	7.26359	7.26025
17898	hsa-miR-99b-3p	5.66596	5.65509	5.73184	5.76196	5.76793	5.30117	5.70187	5.56615	5.63862
17509	ebv-miR-BART8-5p	4.69785	4.41557	4.79698	4.31639	4.66705	4.54068	4.97737	5.10137	5.03092
17961	hsa-miR-629-5p	5.48785	5.33877	5.26377	5.45934	5.31472	5.11663	5.23792	5.25026	5.26626
46361	hsa-miR-1278	4.704	4.42563	4.54902	4.77075	4.32544	4.43548	4.27179	4.8159	4.75208
146113	hsa-miRPlus-G1246-3p	6.0603	5.93017	5.96771	5.72155	5.92393	5.98977	5.97269	5.96442	6.0743
19005	SNORD118	6.85029	6.8193	6.78285	6.78062	6.8599	6.76413	6.85339	6.79255	6.87269
19604	SNORD4A	7.48213	7.4019	7.2814	7.18671	7.35879	7.31307	7.49699	7.46398	7.43625
146114	hsa-miR-1538	5.30899	5.09548	5.07286	5.1338	5.01874	4.3695	4.85108	5.10883	4.97368
146068	hsa-miR-1915-3p	5.84278	5.82152	5.87941	5.93441	5.88166	5.76161	5.94879	5.92972	5.91785
146110	hsa-miR-3164	4.91174	4.96953	5.13422	5.0141	4.9939	4.82559	4.9323	5.16263	4.92615
146132	ebv-miR-BART21-5p	4.91663	4.96196	5.13779	5.02447	5.03151	4.90607	5.24911	5.2453	5.28147
145833	hsa-miR-596	5.19094	5.21393	5.21119	5.16263	5.14988	5.05798	5.21884	5.1881	5.30409
145820	hsa-let-7c	8.93304	9.02858	9.07867	9.22617	9.10986	9.22496	9.1718	9.03834	8.79814
145846	hsa-let-7e-5p	8.86091	8.95166	8.69764	9.13201	8.93551	8.74497	8.96809	9.06553	8.9186
147923	hsa-miR-3142	5.25795	5.27635	5.29184	5.4388	5.21495	5.13231	5.29041	5.32671	5.24681
147978	hsa-miR-3140-3p	4.89626	4.61526	4.77364	4.80353	4.41856	5.06528	4.75749	4.93814	4.94446
147881	hsa-miR-3115	5.03422	4.93441	4.97537	4.9107	4.8039	4.9046	4.7152	4.94361	4.86944
147855	hsv2-miR-H23-3p	4.78963	4.44444	4.80155	4.4711	4.85783	4.65912	5.07154	4.92372	4.9706
147771	hsa-miR-4328	10.0872	10.2593	10.1775	10.431	10.3196	10.307	10.2194	10.2001	10.1463
147631	hsa-miR-4258	5.91337	5.91767	5.94905	6.07894	6.17341	6.22145	6.21489	6.22756	6.13469
147930	hsa-miR-3144-3p	5.09129	4.9834	4.99959	5.04525	4.93751	4.63074	4.87738	4.98664	5.00794
147818	hsa-miR-4270	5.07435	5.0144	5.03022	5.02555	5.01803	4.94061	4.88128	5.05149	4.91682
147889	hsv1-miR-H14-3p	5.35387	5.27187	5.19855	5.25188	5.19052	5.35376	5.15983	5.17759	5.13544
147904	hsa-miR-3148	5.87173	5.76364	5.77525	5.71653	5.7749	5.70277	5.82784	5.80921	5.84958
148361	hsa-miR-3911	5.68871	5.62969	5.68793	5.69039	5.7367	5.30525	5.71905	5.70232	5.71202
147606	hsa-miR-4259	5.21293	5.12784	5.10945	5.19768	5.08287	4.7577	5.05874	5.05842	5.03264
148307	hsa-miR-3612	4.98478	4.90557	4.84666	4.91462	4.77615	4.35423	5.08414	4.89289	5.00516
148221	hsa-miR-3650	5.03707	5.00701	5.01751	5.17317	4.939	4.32135	4.95159	4.95126	5.11491
147688	hsa-miR-548v	4.9758	4.84505	4.93663	5.03836	4.79057	4.39548	4.79993	5.00068	4.93094
148688	hsa-miR-765	5.30403	5.20879	5.28369	5.48096	5.32166	4.90071	5.23945	5.22374	5.22207
147311	hsa-miR-3688-3p	4.85296	4.80222	4.96412	4.8745	4.93918	4.34808	4.67266	5.06129	4.7794
148659	hsv2-miR-H21	5.00016	4.67685	4.92897	4.78753	4.78855	5.13034	4.98002	5.06458	4.82858
148273	hsa-miR-3150b-3p	4.97533	4.84358	5.05284	5.191	4.94758	4.87494	4.6906	4.90086	4.81891
148118	hsa-miR-676-5p	5.1749	5.25056	5.24868	5.26048	5.22594	5.02812	5.23134	5.20053	5.13487
148663	hsa-miR-557	5.12974	5.26463	5.11929	5.15963	5.17506	5.15497	5.03889	5.03315	4.96588
148049	hsa-miR-3924	5.70173	5.58353	5.6562	5.65137	5.63044	5.35273	5.64376	5.65804	5.69698
148413	hsa-miR-3614-3p	5.00772	4.96322	4.97437	5.02012	4.83653	4.35082	4.72539	4.84421	4.77404
17578	kshv-miR-K12-5-3p	5.33058	5.28188	5.26894	5.23027	5.19857	4.8781	5.24574	5.30698	5.26245
42764	hsa-miR-412	5.02957	4.79544	5.07774	4.36909	4.89473	4.32103	5.08414	5.0536	4.98075
17328	ebv-miR-BART8-3p	7.35587	7.4126	7.53234	7.9636	7.619	7.49031	7.45762	7.75513	7.47262
168850	hsa-miR-3191-5p	4.98425	4.91017	5.00786	5.03004	4.84385	4.26141	4.98859	5.00439	4.87433
168636	hsa-miR-122-5p	6.90941	6.96075	6.88835	6.82159	6.90048	6.82558	6.94631	6.89007	6.8215
168903	hsa-miR-4439	4.88856	4.84888	4.96149	4.44931	5.03631	4.843	4.34153	4.84907	4.50574
168687	hsa-miR-29a-3p	10.2664	10.2246	10.1079	10.0805	10.2089	10.1219	10.1322	10.134	10.089
168914	hsa-miR-5689	5.23732	5.15024	5.17771	5.06628	5.20754	5.17405	5.25251	5.31937	5.22516
168831	hsa-miR-433	5.24766	5.08752	5.05883	4.93742	5.14581	4.97525	5.13951	5.1648	5.20945
168941	hsa-miR-4501	4.97699	4.97175	5.0339	4.90385	5.00891	5.12204	5.09692	5.18713	5.23733
168930	hsa-miR-5582-5p	5.17344	5.28106	5.19393	4.88733	5.2235	5.02282	5.16126	5.34752	5.32994
168623	hsa-miR-4672	3.77353	4.83637	5.08198	4.98712	5.04045	4.84901	4.49548	3.96188	4.463
168599	hsa-miR-4453	4.82506	4.70058	4.95771	4.70418	4.96219	4.8595	5.08659	4.9797	4.979
168758	hsa-miR-4425	5.78024	5.81345	5.84516	5.85847	5.93614	5.71733	5.89907	5.9049	5.8828
168818	hsa-miR-4774-5p	4.82793	4.48314	4.8223	4.74583	4.68047	4.4404	4.94198	4.86064	4.93577
168967	hsa-miR-4476	5.22132	5.13813	5.18026	5.22014	5.17445	5.00643	5.17802	5.14643	5.31812
168723	hsa-miR-4789-5p	4.8718	4.5063	3.78274	4.76267	5.0199	5.06068	3.94857	3.68546	4.32038
168709	hsa-miR-4429	7.11075	7.06925	7.02711	6.92932	7.06	7.1254	7.04742	6.99498	6.81583
168658	hsa-miR-5196-5p	5.13832	5.1697	5.22521	5.21455	5.17483	4.76244	5.12154	5.14351	5.13439
168721	hsa-miR-4701-5p	5.48522	5.43162	5.42683	5.31248	5.18739	4.89886	5.34203	5.40123	5.38721
168653	hsa-miR-3158-5p	6.71035	6.66773	6.65444	6.83378	6.784	6.64369	6.72144	6.85935	6.69522
168846	hsa-miR-1273f	6.24831	6.17753	6.18727	6.21655	6.18552	6.04081	6.21004	6.20646	6.23251
168915	hsa-miR-4780	7.06272	6.97495	6.88055	6.81146	6.95626	7.05873	7.00541	7.21388	7.15058
169310	hsa-miR-3913-3p	5.19964	5.04497	5.19673	4.97752	5.13302	4.74536	5.17281	5.17808	4.71751
169149	hsa-miR-4659b-5p	4.90244	4.89464	4.98401	4.99255	5.08986	4.16309	4.90912	4.85292	4.80667
169065	hsa-miR-378h	5.05447	4.85814	5.00278	5.13113	4.87394	4.94903	5.04098	5.18728	5.09644
169214	hsa-miR-4638-5p	5.10999	5.06637	5.14868	4.96718	4.96577	4.50522	5.15272	5.05161	4.49972
169145	hsa-miR-5000-3p	4.91183	4.94122	4.88814	4.84041	5.06055	5.03811	5.11887	5.07145	5.14737
169047	hsa-miR-4665-3p	5.06409	5.01348	4.99937	5.06116	4.90747	4.96717	4.98648	5.02171	5.06835
169362	hsa-miR-5591-3p	5.29539	5.19167	5.17256	5.07197	5.13316	5.09249	5.21273	5.35665	5.2957
169324	hsa-miR-4642	4.78936	5.01568	4.84913	5.00954	5.06778	4.97816	5.07376	5.1932	5.10741
169216	hsa-miR-4701-3p	4.98262	4.98389	5.02487	5.02221	5.02173	4.88637	5.06775	5.04038	5.13823
169123	hsa-miR-3184-3p	5.45215	5.52384	5.38368	5.46781	5.39479	5.14842	5.33036	5.45443	5.38409
169052	hsa-miR-4719	4.92256	4.302	4.80061	4.61478	3.75912	3.93947	4.3461	3.78983	4.52767
169062	hsa-miR-3922-5p	5.05565	4.94698	5.15141	4.4343	4.97286	4.41055	3.99542	4.31323	4.6781
169116	hsa-miR-4788	5.41083	5.28149	5.33397	5.24648	5.26904	5.01794	5.2301	5.33623	5.33454
169100	hsa-miR-4758-3p	5.92749	5.95452	6.03465	6.09171	6.07711	5.82154	6.04008	6.06122	6.03646
169369	hsa-miR-4490	4.87713	4.83838	4.96038	4.86371	4.99157	4.84911	5.11976	5.03582	5.24388
169371	hsa-miR-4474-5p	4.64852	4.92872	5.06349	4.54646	3.83136	4.98479	4.70977	5.15676	4.46612
169035	hsa-miR-4658	5.74682	5.68077	5.75791	5.72633	5.78106	5.61856	5.77348	5.76624	5.76397
169233	hsa-miR-4643	4.93065	4.94301	5.076	4.87025	5.11702	4.31376	4.92365	4.14935	4.46771
169012	hsa-miR-4711-3p	5.42685	5.35026	5.32529	5.27501	5.35989	4.9729	5.34758	5.41029	5.21857
169152	hsa-miR-5690	4.88439	4.74156	5.03289	4.89393	5.09904	4.60412	5.16678	5.25744	5.22101
169404	hsa-miR-3663-5p	4.83548	4.54055	4.88907	4.78882	4.68918	5.04858	4.9859	5.01774	5.07659
17536	hsa-miR-562	4.09536	4.81971	4.65867	4.36369	4.51131	5.10781	5.01914	4.96836	5.09102
42934	hsa-miR-345-5p	5.18663	5.09375	5.11885	5.0092	5.04032	5.20195	5.18664	5.17669	5.22709
11148	hsa-miR-515-3p	6.44535	6.39875	6.36131	6.15937	6.32904	6.34814	6.41969	6.41907	6.46566
42692	hsa-miR-127-5p	5.09509	5.28893	5.19419	5.10371	5.17817	5.34492	5.08074	5.1804	5.25867
46704	hsa-miR-548i	4.6376	4.57187	4.77494	4.79796	5.07905	4.93725	5.16511	4.9608	5.18406
11044	hsa-miR-302c-3p	4.63422	5.01905	4.63702	5.01936	4.66066	4.9985	4.80279	4.68361	4.38338
46511	hiv1-miR-TAR-5p	4.71006	4.93032	4.44692	4.79071	4.73608	4.98789	4.4234	4.71487	4.68434
19582	hsa-miR-106b-5p	6.97111	6.87996	6.81876	6.60152	6.84576	6.88911	6.88368	6.9603	6.94777
13147	hsa-miR-96-5p	5.46107	5.44971	5.34669	5.34033	5.35356	5.47835	5.36471	5.31359	5.3058
46690	hsa-miR-1238-3p	5.10544	4.98737	5.05534	4.99587	4.99253	4.98489	4.81906	4.88912	4.84525
46696	hsa-miR-1234-3p	5.35767	5.32146	5.20699	5.165	5.12152	5.44078	5.11667	5.18901	5.25454
46918	hsa-miR-375	6.06725	6.01342	6.01814	5.90026	6.04011	6.0916	6.04516	6.07936	6.05272
46806	hsa-miR-1227-3p	5.32448	5.35809	5.27896	5.39774	5.20016	5.28353	5.13331	5.15624	5.19414
27229	hsa-miR-511	5.00519	4.87316	4.8881	4.98166	4.65644	5.00256	4.81868	4.98737	4.78264
29379	hsa-miR-452-5p	5.57205	5.58598	5.53924	5.52144	5.57628	5.67438	5.57541	5.63278	5.58075
17752	hsa-let-7f-5p	7.21541	7.45108	7.41031	8.08664	7.60165	7.47519	7.25033	7.10811	6.93159
29490	hsa-miR-7-5p	6.23525	6.12874	6.11663	6.04634	6.14894	6.1491	6.17542	6.16752	6.17416
42482	hsa-miR-591	4.42502	4.8976	4.702	4.54171	4.79084	5.11507	4.46863	4.51558	4.80684
17650	kshv-miR-K12-6-5p	5.11343	5.02897	5.03403	5.07579	5.04229	5.15654	5.05097	4.95788	5.02075
17280	hsa-miR-15b-5p	7.76034	7.66096	7.65233	7.43725	7.53179	7.62645	7.69949	7.64354	7.57923
32190	hsa-miR-607	4.7542	4.34943	4.83027	4.5108	4.89115	4.89697	5.03957	5.02431	4.95548
10967	hsa-miR-16-5p	10.5417	10.4708	10.3927	10.2127	10.3459	10.3878	10.5319	10.5859	10.3764
17613	hsa-miR-645	5.19924	5.19334	5.14701	5.21846	4.98094	5.1474	5.11713	5.07967	5.01491
46440	hsa-miR-1287	5.18001	5.25779	5.10384	5.13568	5.04503	5.10289	4.98787	5.03275	4.96425
13178	hsa-miR-18a-3p	4.85111	4.82314	4.79903	4.75243	4.71429	4.99534	4.9207	4.74007	4.89573
11092	hsa-miR-378a-5p	5.23805	5.19859	5.07032	4.96374	5.16685	5.28024	5.23132	5.06648	5.2349
46406	hsa-miR-500a-3p	5.64919	5.55899	5.49297	5.48552	5.4909	5.63966	5.62989	5.59409	5.62398
28889	hsa-miR-888-5p	4.95257	4.77516	4.58755	4.51444	4.41443	4.9129	5.03625	4.79689	4.77761
42887	hsa-miR-331-3p	6.30842	6.25753	6.20804	6.01822	6.21572	6.32547	6.29971	6.3535	6.41598
42508	hsa-miR-106a-3p	4.8053	4.60805	4.41885	4.80878	4.69499	5.04997	4.62833	4.56375	4.67247
146044	hsa-miR-2115-5p	5.37147	5.37329	5.3775	5.42174	5.30043	5.45372	5.3212	5.2309	5.182
145663	SNORD68	10.2235	10.0409	10.2412	10.0714	10.1003	10.2383	10.2957	10.179	10.2868
146074	hsa-miR-2114-5p	5.30035	5.25993	5.21405	5.02465	5.13627	4.93915	5.21675	5.20823	5.26779
145986	hsa-miR-2052	4.9876	4.85223	4.95697	5.02582	4.93863	5.25437	4.72329	4.81063	4.89108
46204	SNORD38B	7.96183	7.90247	7.82015	7.66726	7.78052	7.93008	7.83827	7.88512	8.10004
46203	SNORD49A	7.15121	7.03787	6.94656	6.73758	6.90439	7.03019	7.09432	7.14286	7.4075
17820	hsa-miRPlus-C1066	4.88935	4.83284	4.48317	4.86752	4.8974	5.02131	4.97448	4.77065	4.80835
146069	hsa-miR-1915-5p	5.17721	5.07159	4.97039	5.1478	5.07062	5.176	5.03212	4.98704	4.99241
145946	hsa-miR-449a	5.51459	5.51196	5.48179	5.35525	5.38775	5.47185	5.51037	5.42353	5.32737
145698	hsa-miR-496	4.67614	4.19627	4.46681	4.74584	4.48087	5.01598	4.58966	4.7439	5.19116
145757	hsa-miR-33a-3p	4.86781	5.01329	4.81154	4.96255	4.81562	5.21255	4.82085	4.98359	4.93509
145708	hsa-miR-324-3p	5.52608	5.50253	5.40763	5.44357	5.42013	5.43546	5.40841	5.45958	5.42671
145694	hsa-miR-100-3p	4.44591	4.56106	4.46344	4.42478	4.74866	4.95655	4.91789	5.05948	4.84859
147850	hsv2-miR-H11-3p	4.79892	4.99354	5.04111	4.61979	5.17005	5.09116	4.84128	5.13378	5.18028
147909	hsa-miR-1273d	5.01388	4.89723	4.94504	5.05386	4.91378	5.09376	5.06546	4.8646	4.98033
147798	hsa-miR-3141	5.1276	4.97676	5.10075	5.13239	4.97567	5.12739	5.06477	4.93691	5.02747
148000	hsa-miR-3195	5.46857	5.54314	5.49218	5.36732	5.50324	5.43486	5.57208	5.56455	5.64364
147937	hsv1-miR-H13	4.59509	4.50066	4.83457	4.99969	5.02665	5.07023	4.92556	4.92932	4.99532
147584	hsa-miR-548t-5p	5.08072	5.16228	5.10391	5.10443	5.15521	5.13872	5.10631	4.98491	5.16517
147914	hsa-miR-514b-5p	5.29125	5.19876	5.09265	5.10839	5.17454	5.275	5.23612	5.21983	5.17001
147187	hsa-miR-215	6.51893	6.49677	6.4739	6.21219	6.44325	6.4784	6.55157	6.49052	6.39253
145670	hsa-miR-18b-5p	5.38636	5.38048	5.26922	5.22711	5.30817	5.17892	5.30334	5.3375	5.29762
148018	hsa-miR-3671	4.27325	4.53971	4.96504	4.46404	4.86384	5.00638	5.11316	4.44191	5.03619
148168	hsa-miR-3658	4.87264	4.56611	4.71634	4.56047	4.69711	5.05579	4.92727	5.08242	4.48523
148033	hsa-miR-3065-5p	4.90925	4.92765	4.75922	4.78924	4.57179	4.96026	4.65938	4.7552	4.90438
148265	hsa-miR-3935	6.12656	6.08687	6.01131	5.93945	6.04376	6.15416	6.13538	6.11154	6.13367
148666	hsa-miR-938	5.05517	5.09222	5.03777	5.16937	5.02067	5.24581	5.04941	4.86332	4.8532
148262	hsa-miR-3680-3p	4.86373	4.88019	4.92967	4.97622	4.84267	5.02192	4.64983	4.89122	4.82637
148667	hsa-miR-617	4.44103	5.01831	4.43936	4.73012	4.72217	5.00871	4.65719	4.95911	4.95722
147731	hsa-miR-3189-3p	5.48766	5.4975	5.51474	5.33805	5.33604	5.41772	5.37735	5.28315	5.31178
148154	hsa-miR-3922-3p	4.62188	4.71213	4.46642	4.7928	4.39113	4.90465	4.39718	4.24242	4.67091
147576	hsv1-miR-H1-3p	5.42055	5.36638	5.26157	5.41876	5.23685	5.42406	5.23165	5.24193	5.19602
147268	hsa-miR-3940-3p	4.78072	4.77178	4.8769	4.967	4.85063	5.16815	4.92656	4.94542	5.00597
147742	hsa-miR-4265	4.90031	4.97436	4.76545	5.06752	4.7097	5.08983	4.83482	4.70587	4.76766
148338	hsa-miR-3064-3p	5.14879	4.95289	5.06696	5.10367	4.9207	5.13873	4.92781	5.12037	4.94063
148057	hsa-miR-186-3p	4.57385	4.78443	5.00743	4.94034	4.98922	4.66383	4.88491	4.96065	5.02113
42702	hsa-miR-30c-1-3p	5.53737	5.45814	5.44257	5.54462	5.46819	5.44394	5.35661	5.41188	5.29645
146157	hsv1-miR-H4-5p	4.9691	4.80272	4.90626	4.95193	4.92558	5.15289	5.11494	4.95885	5.08593
46281	hsa-miR-1291	5.39295	5.38345	5.28	5.38038	5.29158	5.36758	5.29271	5.19683	5.34334
146123	hsv1-miR-H2-3p	5.05463	5.00258	4.96722	5.03846	5.04612	5.13312	5.01681	5.15296	5.11261
146014	bkv-miR-B1-3p/jcv-miR-J1-3p	4.52397	4.88569	4.85639	4.919	4.81987	4.955	4.92509	4.70136	4.93033
168868	hsa-miR-5681b	8.25266	8.20905	8.29795	8.2322	8.29801	8.46812	8.39536	8.84693	8.91163
168871	hsa-miR-151a-5p/hsa-miR-151b	6.93821	6.91208	6.80107	6.63129	6.78267	6.85451	6.886	6.9025	6.78816
168802	hsa-miR-4516	11.9193	11.7767	12.0209	12.9469	12.1715	12.0909	11.7461	11.6339	11.7372
168760	hsa-miR-4749-5p	4.93557	4.81103	5.09168	4.77483	5.04075	5.19346	4.25705	4.59637	4.05085
168603	hsa-miR-4664-5p	4.89398	5.23735	4.75742	4.89693	4.88742	5.04849	5.01812	5.02065	5.2798
168863	hsa-miR-4441	5.72571	5.69094	5.68139	5.81158	5.71181	5.83511	5.71301	5.68637	5.56328
168948	hsa-miR-4514	5.42704	5.48037	5.37777	5.30975	5.34883	5.49249	5.38621	5.38788	5.31685
168959	hsa-miR-4778-5p	5.51793	5.46103	5.35597	5.49684	5.46905	5.49602	5.35984	5.3656	5.25798
168638	hsa-miR-4530	10.3566	10.4219	10.5842	10.828	10.5814	10.6383	10.378	10.4418	10.3957
168610	hsa-miR-211-3p	4.82069	4.93093	5.03785	5.01228	5.0536	5.10704	5.06767	5.081	5.04951
168881	hsa-miR-4720-3p	3.85952	4.98525	4.52874	4.45577	4.27844	5.07021	4.24693	3.88239	3.9908
168939	hsa-miR-4738-5p	4.25611	4.78115	4.66177	4.28073	4.73698	5.09946	4.82279	4.93818	4.82997
168717	hsa-miR-5193	6.23115	6.3069	6.30974	6.37739	6.3225	6.42695	6.32497	6.20341	6.15505
168629	hsa-miR-5087	4.69374	4.19774	4.75896	4.83265	4.87518	4.97165	4.89085	4.95202	5.0585
168815	hsa-miR-4488	7.35434	7.53326	7.912	8.17047	7.68957	7.63964	7.60819	7.40885	7.47891
168929	hsa-miR-4648	5.22139	5.1434	5.18989	5.26538	5.20173	4.77675	5.20665	5.1442	5.20922
168686	hsa-miR-4768-5p	5.33108	5.34633	5.24872	5.08283	5.30145	5.17741	5.30933	5.2719	5.24738
168606	hsa-miR-4633-5p	5.4499	5.33656	5.427	5.33282	5.35109	5.45442	5.34202	5.37405	5.32646
168557	hsa-miR-4777-5p	6.10248	6.03457	6.04949	6.25746	6.11073	6.21825	6.03047	5.99127	5.99601
168582	hsa-miR-4731-5p	4.96724	4.91859	4.98154	4.38528	5.0925	4.93018	5.14901	5.054	4.68053
169068	hsa-miR-513c-3p	5.42372	5.39594	5.24717	5.20946	5.32386	5.336	5.32662	5.33104	5.34648
169204	hsa-miR-4709-3p	8.1173	8.26984	8.05114	8.62569	8.16603	8.28327	8.01967	8.23335	8.05825
169129	hsa-miR-4284	14.5558	14.5398	14.5563	14.4945	14.4992	14.6186	14.4763	14.4699	14.4909
169251	hsa-miR-4653-5p	5.33914	5.26247	5.21661	5.24608	5.32371	5.39083	5.30715	14.4687	5.33125
169024	hsa-miR-3960	14.7428	14.8174	14.8394	14.8771	14.8379	14.8098	14.8173	14.8085	14.7991
169206	hsa-miR-4645-3p	4.74892	4.59632	4.82951	4.48784	5.09823	5.06576	5.12952	4.97318	4.50579
169026	hsa-miR-4679	4.73812	5.11987	4.92492	4.73232	4.96211	5.17105	4.97705	4.99005	5.18574
169028	hsa-miR-4708-3p	14.8098	14.8394	14.7633	14.6713	14.7712	14.8115	14.7875	14.9013	14.8763
169229	hsa-miR-4666b	4.3712	4.50579	4.38793	4.38763	5.05839	4.91756	4.22783	5.02122	3.99299
168991	hsa-miR-873-3p	4.85244	4.84963	4.67205	4.75086	4.79065	5.17205	3.96856	4.80328	4.35503
169137	hsa-miR-4524b-5p	5.16978	5.21812	5.2502	5.12743	5.30463	5.27052	5.09551	5.24168	4.82488
169259	hsa-miR-4773	4.88415	4.87645	4.91568	4.90833	5.00999	5.18069	4.47211	5.02411	4.39797
168979	hsa-miR-4734	6.03448	6.03793	6.15233	6.30372	6.13693	6.2261	6.02967	5.97157	5.97768
169140	hsa-miR-3150a-5p	4.8182	5.02294	4.92359	4.7796	5.17433	5.24854	4.91361	4.08231	4.34137
169217	hsa-miR-2467-5p	4.91593	4.6911	4.72498	4.34339	5.08121	5.15372	5.16493	5.06555	4.60036
169342	hsa-miR-5090	4.71598	4.86692	4.98644	4.99644	4.86741	5.08452	5.00219	4.82153	4.98366
169053	hsa-miR-130b-5p	5.36632	5.29353	5.35785	5.29002	5.22433	5.3461	5.32851	5.24723	5.27081
168980	hsa-miR-4324	7.73894	7.69633	7.76036	7.81195	7.74882	7.90198	7.68629	7.67116	7.48365
168986	hsa-miR-4677-3p	5.65059	5.70428	5.67901	5.73927	5.61197	5.829	5.66772	5.65473	5.53539
169124	hsa-miR-548aj-3p	4.66206	4.63157	4.82929	4.31109	5.01364	5.14209	4.9548	4.89292	4.58793
169391	hsa-miR-513a-3p		4.13767	4.77438	5.00061	4.46821	4.95075	4.57829	4.62848	4.94719
17539	ebv-miR-BART3-5p	4.5724	4.14021	4.48814	4.84378	4.90426	4.96073	4.73213	4.76134	4.8196
42603	hsa-miR-424-3p	5.34283	5.20194	5.21333	5.17601	5.25293	5.19612	5.306	5.2688	5.34662
42786	hsa-miR-188-3p	4.98961	4.76771	4.94728	4.63972	4.86433	4.8431	4.99112	4.863	4.74167
42866	hsa-miR-451a	13.7562	13.673	13.5634	13.0015	13.6149	13.5234	13.6833	13.5991	13.5409
46335	hsa-miR-548m	4.76889	4.65233	4.30855	4.91607	4.73001	5.01866	4.18231	4.71494	4.68233
17902	hsa-miR-15b-3p	4.72793	4.80331	4.8686	5.01073	4.87467	5.05631	4.68373	4.3203	4.86034
46634	hsa-miR-1281	5.55403	5.51124	5.51141	5.58482	5.46416	5.64666	5.37103	5.34129	5.38966
17459	hsa-miR-580	4.47838	4.71638	4.63919	4.9654	4.77388	5.02524	4.66041	4.57944	4.81849
17883	hsa-miR-19b-1-5p	4.78253	4.23856	4.69235	4.85972	4.93233	4.4512	4.96648	5.01026	5.06403
17657	ebv-miR-BART18-5p	4.23027	4.63527	4.80762	4.81013	4.80478	4.66024	5.20099	5.04141	4.57876
13137	hsa-miR-518e-5p/hsa-miR-519a-5p/hsa-miR-519b-5p/hsa-miR-519c-5p/hsa-miR-522-5p/hsa-miR-523-5p	6.69259	6.66538	6.75823	6.74529	6.75309	6.67111	6.70389	6.71502	6.73259
17499	hcmv-miR-US5-1	4.73162	4.54438	4.56439	4.76044	4.82632	4.64115	4.9904	4.99965	5.05166
29562	hsa-miR-199a-5p	9.46086	9.42141	9.51256	9.13998	9.33422	9.25392	9.47925	9.40755	9.51175
46940	hsa-miR-548g-3p	3.90036	4.33752	4.72524	4.81022	4.42214	4.7868	4.68757	4.88718	4.94557
17614	sv40-miR-S1-3p	4.93383	4.95183	4.80915	5.1158	4.6481	5.21944	4.5848	4.62695	4.76011
17393	hsa-miR-603	4.79272	4.82739	4.80537	4.97148	4.40572	4.93968	4.7498	4.60592	4.66641
10946	hsa-miR-141-3p	7.30757	7.20019	7.2912	7.02142	7.21538	7.16043	7.31882	7.35563	7.46252
42710	hsa-miR-1296	4.96444	4.76131	4.81737	4.93882	4.83042	5.19382	5.06817	4.77427	4.89119
42674	hsa-miR-431-3p	5.08247	4.80131	4.87201	5.03527	5.00005	4.79753	4.6866	4.76903	4.8123
42949	hsa-miR-155-3p	4.65106	4.83004	4.66483	4.59911	4.7999	4.82949	4.9191	4.92879	5.01441
30033	hsa-miR-877-5p	5.91224	5.90272	5.96052	6.04624	5.9486	5.81559	5.95356	5.8927	5.91766
13171	hsa-miR-429	5.79536	5.7492	5.77475	5.60138	5.78139	5.65391	5.82795	5.76743	5.9188
46235	hsa-miR-524-5p	6.39469	6.2935	6.34488	6.15337	6.28957	6.1553	6.30655	6.26507	6.29814
11024	hsa-miR-223-3p	8.05913	8.16525	8.07295	7.7938	7.96236	7.92537	8.14167	8.0585	8.26367
42458	hcmv-miR-US25-1-3p	5.27641	5.28116	5.16579	5.22156	5.31856	5.3467	5.29319	5.17288	5.23748
42549	hsa-miR-19a-5p	4.78394	4.69444	4.5279	4.8344	4.83522	4.9342	4.8922	4.67493	4.93738
13183	hsa-miR-487a	4.86796	4.89273	4.68391	4.79255	4.96477	5.27644	5.00014	5.13727	5.06516
17298	hsa-miR-548b-3p	4.64891	4.48236	4.42159	4.86163	4.44424	5.05539	4.46588	4.44833	4.66942
42616	ebv-miR-BART7-3p	4.81973	4.64614	4.37345	4.8971	4.59858	4.99621	4.64382	4.7524	4.33638
46779	hsa-miR-1206	4.41302	4.54708	4.64915	4.77331	4.8192	5.0145	4.80997	4.67275	4.86615
46829	hsa-miR-664a-5p	5.60358	5.53456	5.48657	5.45037	5.51495	5.4642	5.58644	5.50929	5.67854
46414	hsa-miR-548h-5p	4.60176	4.25682	4.48263	4.77334	4.33885	4.83728	4.55415	4.51037	4.57803
17634	hsa-miR-567	4.73009	4.75285	4.7201	4.8281	4.82027	4.59748	4.92623	4.73364	4.85254
42532	hsa-miR-22-5p	6.23685	6.17209	6.17001	5.98812	6.17332	6.04093	6.24051	6.21906	6.28729
42455	hsa-miR-520f	5.16556	5.16454	5.11382	5.1988	5.15846	4.88712	5.08552	5.1749	5.00195
42845	hsa-miR-125b-2-3p	5.47258	5.46774	5.29167	5.29954	5.45045	5.27061	5.32006	5.30227	5.38003
146169	mcv-miR-M1-3p	5.11926	5.03064	4.82657	5.10982	4.96891	5.13063	5.00021	4.82567	4.77346
146179	hsa-miR-2113	5.53491	5.51396	5.57916	5.54262	5.57565	5.60361	5.44201	5.25784	5.39267
146202	hsv1-miR-H7-5p	4.86557	4.93482	4.90304	4.87075	4.95914	5.05597	5.00979	4.80867	5.01106
146127	hsa-miR-449b-3p	4.96413	4.97132	4.91391	5.13515	4.84584	5.0026	4.85274	4.89633	5.11859
19007	SNORD3@	10.3961	10.387	10.4138	10.1435	10.2869	10.1449	10.4799	10.5278	10.7077
30209	hsa-miRPlus-C1114	5.08528	4.89101	4.91508	4.98329	5.00701	5.10918	5.12571	5.05573	4.88765
146180	hsa-miR-1909-3p	6.36666	6.35159	6.50752	6.66626	6.4798	6.35067	6.39013	6.26769	6.3362
146134	hsv2-miR-H4-3p	4.65091	4.69457	4.5004	4.82619	4.73526	4.58296	4.67473	4.83813	4.92389
146160	hsa-miR-133b	9.79268	9.65891	9.77429	9.35331	9.60033	9.5074	9.81001	9.75494	9.8034
145707	hsa-miR-216b	4.37262	4.48984	4.33659	4.36747	4.48738	4.84375	4.76229	4.75236	4.86896
145755	hsa-miR-146a-3p	4.64391	4.38589	4.40274	4.76945	4.67546	5.0296	4.7025	4.59635	4.61692
145835	hsa-miR-509-5p	5.36628	5.13051	5.22692	5.11596	5.23294	5.25699	5.20028	5.14138	5.17127
145836	hsa-miR-218-2-3p	5.02697	4.9373	5.00619	5.03829	4.89671	5.11069	4.87085	4.75097	5.03011
147843	hsa-miR-3144-5p	4.85967	4.87599	4.7384	4.94131	5.09444	5.06338	4.99315	5.02007	5.06585
147939	hsa-miR-3192	4.64101	4.60773	4.7868	5.01474	4.46128	5.24813	4.81514	4.42352	4.73686
147162	hsa-let-7a-5p	10.2827	10.1443	10.3041	10.1886	10.2341	10.119	10.2313	10.1459	10.0325
147906	hsa-miR-4322	4.64038	4.57702	4.75443	4.80031	4.68783	4.95232	4.77751	4.62403	4.7997
147931	hsa-miR-3166	4.1108	4.77803	4.43551	4.44014	4.95801	4.88825	4.8898	4.61826	4.99446
147824	hsv2-miR-H9-5p	4.59749	4.70926	4.71475	5.07297	4.75543	4.84841	4.74168	4.78498	4.72763
147894	hsa-miR-3137	4.77091	4.80845	4.74208	4.86985	4.80827	4.68909	4.82489	4.35897	4.71094
147506	hsa-miR-21-5p	9.65034	9.44579	9.50993	9.43067	9.52668	9.3491	9.43271	9.41641	9.51574
147823	hsa-miR-3146	5.14876	5.14016	4.93697	5.17684	5.10399	4.77831	4.96321	4.99254	4.96715
147880	hsa-miR-323b-3p	4.7789	4.98216	4.97374	5.04974	4.70858	5.10963	5.02506	4.75699	4.85732
148102	hsa-miR-3619-5p	4.30309	4.76606	4.47036	5.04759	4.4923	5.00986	4.86713	4.47309	5.08334
148643	hsa-miR-642a-5p	4.91052	4.90139	4.83442	5.01895	4.84366	5.10484	4.84941	4.81084	4.85044
148674	hsa-miR-4321	4.88652	4.88244	4.93879	5.01833	4.94363	5.01353	4.98621	4.83245	4.9404
147493	hsa-miR-3944-3p	5.17143	5.01646	5.07316	5.16416	4.97988	5.22894	4.9782	4.82414	4.96852
148577	hsa-miR-3943	5.50441	5.39501	5.29297	5.45107	5.38261	5.40757	5.26946	5.28522	5.34563
148620	hsa-miR-454-3p	5.50329	5.38534	5.29487	5.34582	5.38345	5.36583	5.34745	5.30318	5.31526
148678	hsa-miR-301a-5p	4.23897	4.69893	4.40205	4.47829	4.46638	5.10602	4.6296	4.53569	4.63523
148167	hsa-miR-3670	4.78517	4.91547	4.47328	4.80601	4.98971	5.03172	4.94097	4.79192	5.07613
147612	hsv1-miR-H5-5p	4.74084	4.78414	4.83333	5.05945	4.99241	5.02246	4.69689	4.90928	5.12712
148217	hsa-miR-23c	7.26094	7.23595	7.45461	7.22154	7.30624	7.26598	7.37797	7.28121	7.2987
148657	hsa-miR-381-5p	5.2559	5.2426	5.11419	5.14976	5.23871	5.03249	5.26504	5.03279	5.12123
148418	hsa-miR-3607-5p	6.57647	6.47688	6.53349	6.39682	6.47559	6.44109	6.56351	6.54825	6.62645
147603	hsa-miR-4300	5.18929	5.20969	5.04783	5.29856	5.11863	4.95525	5.04459	4.88215	5.04979
147738	hsv2-miR-H20	5.52368	5.39222	5.4657	5.49496	5.40726	5.20953	5.39998	5.31839	5.3203
28534	hsa-miRPlus-D1058	4.67097	4.69449	4.83338	4.30941	4.8963	4.90225	4.86396	5.0757	3.81868
17493	hsa-miR-622	5.75937	5.7915	5.80806	5.95033	5.86693	5.79801	5.74379	5.68963	5.65426
17577	hsa-miR-613	4.74612	4.63713	4.5493	4.44439	4.84655	4.85453	4.71184	4.84573	4.93923
168886	hsa-miR-4745-5p	4.92253	4.92671	4.61382	4.54925	4.72991	5.09482	4.40693	4.94469	4.30923
168935	hsa-miR-4687-3p	6.9292	6.84366	7.10291	7.30302	7.01952	6.9736	6.97699	6.92417	6.99445
168562	hsa-miR-4738-3p	4.74103	4.63546	4.88343	4.75566	5.00124	5.17393	4.95578	5.13591	4.78509
168634	hsa-miR-548av-5p/hsa-miR-548k	4.41292	4.80822	5.10061	4.35357	4.87238	5.14173	4.05786	4.21287	3.78693
168953	hsa-miR-4704-5p	4.72554	4.98705	4.95101	4.62681	5.00344	5.09847	5.19064	5.02649	5.14183
168837	hsa-miR-4793-3p	3.98689	5.00312	4.89375	4.38492	5.02201	4.91645	4.42396	4.14941	4.16371
168904	hsa-miR-4473	7.77538	8.08354	7.82837	7.78259	7.8043	7.96039	7.75613	7.75358	7.66
168588	hsa-miR-548at-3p	4.71242	4.83301	5.05831	4.70783	5.09681	4.95121	4.31062	4.86583	4.65828
168857	hsa-miR-2392	5.39256	5.34795	5.36252	5.50634	5.42047	5.3072	5.3696	5.22644	5.37285
168565	hsa-miR-4649-5p	6.10511	6.07747	6.39698	6.83582	6.36449	6.22902	6.12394	5.96988	5.98948
168864	hsa-miR-320d	5.93476	5.92676	5.93488	5.86506	5.99768	5.80853	5.95362	5.75281	5.59678
168652	hsa-miR-4760-3p	3.45912	4.71199	3.40629	4.30813	5.03353	4.75968	3.8494	4.09598	4.29529
168869	hsa-miR-5010-3p	5.48534	5.49091	5.3796	5.55865	5.41189	5.39474	5.33772	5.27703	5.34437
168920	hsa-miR-3117-5p	4.71986	4.88537	4.99637	4.59205	4.31874	4.98773	4.39851	4.07722	4.28206
168860	hsa-miR-4766-5p	4.24716	4.72371	4.26345	4.60623	4.72752	4.82205	4.26111	4.79726	4.95065
168901	hsa-miR-4742-5p	4.9283	4.74502	5.03124	4.38937	4.89844	5.08629	5.1244	5.02218	4.47901
168705	hsa-miR-5589-3p	4.86773	4.79604	4.86621	4.33552	3.77691	5.12962	3.72402	4.22326	4.29709
168586	hsa-miR-34a-5p	7.40659	7.33874	7.28829	7.00083	7.32924	7.28429	7.44859	7.41014	7.37026
168672	hsa-miR-1587	7.97235	7.9651	8.14728	8.72365	8.18226	8.03008	7.99924	7.83771	7.90132
168792	hsa-miR-4434	5.19779	5.18964	5.28324	5.24874	5.23715	5.11306	5.22518	5.14029	5.07753
169328	hsa-miR-4769-5p	5.25322	5.33648	5.27658	5.29361	5.29721	5.45539	5.24128	5.13513	4.97976
169383	hsa-miR-548ah-5p	4.90104	4.90426	5.0956	4.78831	5.14818	4.96658	4.8081	5.03752	4.66716
169094	hsa-miR-4482-3p	4.39988	4.85886	4.56408	4.75256	5.00108	4.90901	5.19245	5.09517	5.00791
169089	hsa-miR-4470	3.84891	4.17144	4.88041	4.67211	5.01533	4.8962	3.77411	3.60024	4.18332
169209	hsa-miR-4662b	5.00039	4.92971	4.89576	4.53397	5.11739	5.24777	4.02135	4.54874	4.33615
169366	hsa-miR-548ae	4.47084	4.90386	4.99388	4.25196	4.93798	5.1228	4.26399	4.36761	4.37189
169384	hsa-miR-1295b-5p	4.40526	4.36394	4.34198	4.68437	3.83936	4.94121	4.1568	4.26015	4.23637
168983	hsa-miR-2964a-3p	4.59768	4.89976	4.94759	4.41388	4.70953	5.00304	4.67611	4.58742	4.44109
169184	hsa-miR-1304-3p	5.08745	5.14128	5.11804	4.94385	4.85286	4.79581	4.41599	4.61334	4.5538
169292	hsa-miR-4717-5p	5.13932	5.04349	5.11293	4.92442	5.19911	5.07297	5.02298	5.08843	5.15859
169187	hsa-miRPlus-C1110	4.80696	4.6907	4.49163	4.88699	4.96935	4.57785	5.06106	5.07181	5.15069
169177	hsa-miR-4664-3p	5.04782	4.96744	4.92405	5.06357	4.91509	4.9068	4.9508	4.98871	5.02772
169057	hsa-miR-4659b-3p	5.16872	5.19164	5.23211	5.16709	5.20447	4.96209	5.25425	5.1583	5.10333
169185	hsa-miR-5187-3p	6.45382	6.46201	6.44503	6.34044	6.39733	6.38145	6.43681	6.39067	6.43709
169261	hsa-miR-4772-3p	4.64344	4.67045	4.85052	4.31078	4.90263	5.05144	4.19074	3.92597	4.5772
169161	hsa-miR-4489	4.77116	4.82241	4.84494	4.41456	4.76129	4.99143	5.12977	5.03048	5.03026
169210	hsa-miR-3187-5p	4.86297	4.20767	4.83323	4.81251	5.05563	5.27197	4.58645	4.97998	4.83537
169281	hsa-miR-4752	4.72294	4.18578	4.79819	4.75769	4.98891	4.86641	4.7737	5.06757	5.05456
169264	hsa-miR-4762-5p	5.87809	5.8327	5.86732	5.80005	5.95074	5.91	5.93402	5.85256	5.88316
169390	hsa-miR-4800-5p	5.55653	5.51239	5.47576	5.61616	5.59706	5.43613	5.5691	5.50794	5.4279
169406	hsa-miR-376b-3p	5.04316	5.08088	5.07814	5.10209	5.23941	5.25292	4.92827	4.80999	4.67462
42545	ebv-miR-BART11-3p	4.78664	4.78532	4.87496	4.65984	4.99008	4.47989	5.06527	5.10373	5.00327
17498	hsa-miR-601	5.58703	5.61947	5.58968	5.69652	5.68379	5.34667	5.62307	5.55641	5.5903
17336	hsa-miR-618	5.07038	5.00145	5.08794	5.19015	4.90837	4.55027	4.90078	4.90528	4.90535
13179	hsa-miR-455-5p	5.515	5.49429	5.39853	5.48576	5.38315	5.13126	5.36185	5.47352	5.38285
46401	hsa-miR-519a-3p	5.86637	5.85898	5.76726	5.72999	5.83925	5.71363	5.87258	5.95143	5.84838
42882	ebv-miR-BART13-5p	4.62003	4.7005	4.92764	4.47963	4.84484	4.76562	5.13799	4.98586	4.93185
10972	hsa-miR-181b-5p	5.97462	5.92257	5.90036	5.89842	5.91827	5.80698	6.01926	5.88788	5.81603
17492	sv40-miR-S1-5p	9.39624	9.61	9.47942	9.6016	9.6142	9.70926	9.61608	9.79468	9.85357
11063	hsa-miR-330-3p	5.12489	5.11153	5.29322	4.91142	5.20467	5.27107	4.75056	5.0309	4.90174
42852	hsa-miR-760	5.18459	5.00626	5.07674	5.05289	4.9403	4.58481	4.80653	4.92578	4.96377
42673	hsa-miR-337-3p	5.62202	5.59794	5.60972	5.51292	5.54856	5.19006	5.63066	5.62795	5.57249
17532	ebv-miR-BART5-5p	5.93049	5.9318	5.98677	6.07746	5.99164	5.83224	6.04847	6.05012	5.89959
46272	hsa-miR-1200	5.13489	5.21913	5.02818	5.1303	4.90159	4.64002	4.7857	4.83426	5.05076
17918	hsa-miR-222-5p	4.94701	4.77698	4.96463	4.63158	4.9466	4.64828	5.15139	5.18624	5.12199
46419	hsa-miR-1185-5p	5.07999	4.966	4.93664	4.87186	4.81405	4.37772	4.84853	4.92666	4.79513
29883	hsa-miR-606	4.85444	4.6411	5.02835	4.40451	4.85301	4.56254	4.97324	5.05414	5.17466
27545	hsa-miR-373-5p	5.46048	5.42056	5.36638	5.44344	5.35009	4.68263	5.35372	5.43391	5.33086
42641	hsa-miR-145-5p	10.6417	10.5774	10.739	10.9996	10.7914	10.6473	10.5989	10.6465	10.2247
42951	ebv-miR-BHRF1-2-3p	9.11919	9.27986	9.13164	9.13136	9.19514	9.24468	9.24802	9.31492	9.25776
17668	hsa-miR-552	5.27698	5.28483	5.17184	5.19854	5.23716	5.01212	5.16115	5.08088	5.04734
30687	hsa-miR-93-5p	6.87997	6.90573	6.80167	6.5402	6.76667	6.74946	6.91697	6.94434	6.96821
17917	hsa-miR-873-5p	4.85569	4.82605	5.01405	4.76422	4.82381	4.63248	5.06678	4.96016	4.98711
46495	hsa-miR-525-3p	5.22022	5.173	5.20296	5.02249	5.20802	4.89274	5.19804	5.24111	5.15663
42788	hsa-miR-924	4.97705	5.05866	5.07416	5.15702	4.6371	4.64904	4.86867	4.94131	4.87338
46363	hsa-miR-1272	5.3204	5.24025	5.19773	5.18552	5.15384	4.96808	5.09837	5.09421	5.03709
17567	kshv-miR-K12-1-5p	5.60628	5.54523	5.5826	5.62543	5.5049	5.14987	5.52066	5.57569	5.43669
14270	hsa-miR-493-3p	5.23981	5.13264	5.21416	5.21559	5.09301	4.79112	5.05441	5.17713	5.25248
11104	hsa-miR-422a	5.59234	5.60462	5.61112	5.89817	5.68112	5.76075	5.62204	5.54624	5.37147
42694	hsa-miR-485-3p	6.24179	6.2124	6.16135	6.03295	6.15789	6.10208	6.25729	6.27233	6.24967
46231	hsa-miR-519b-3p	7.12136	7.01557	6.96644	6.75994	6.98948	7.04581	7.10321	7.03384	7.00601
42718	hsa-miR-130a-5p	5.04643	4.91933	4.97294	4.89264	4.92145	4.81023	4.93673	4.84946	4.81447
23767	hsa-miR-759	4.92911	4.77645	4.98334	5.07033	4.99242	4.6734	4.94084	5.02931	4.93255
46355	hsa-miR-548p	4.7924	4.8776	4.93425	4.50584	4.5259	4.82275	4.81847	5.11133	4.98688
30592	hsa-miR-599	4.92753	4.83213	4.95353	4.47071	4.81019	4.351	4.82575	5.01959	4.99309
11151	hsa-miR-516b-5p	6.83749	6.68013	6.66526	6.62989	6.67831	6.6306	6.75089	6.76277	6.75524
17944	hsa-miR-337-5p	5.6217	5.52217	5.54602	5.43422	5.46034	5.21762	5.51281	5.56148	5.53903
146025	hsa-miR-2277-3p	4.78895	4.8758	4.92781	4.82793	4.55968	4.60349	4.70628	4.9825	4.92082
146033	hsa-miR-103b	4.78497	4.88456	4.8971	5.02049	4.58315	4.82212	4.86836	5.08566	4.9436
17841	hsa-miRPlus-C1100	5.37806	5.4009	5.26737	5.17265	5.21226	4.98692	5.19624	5.29884	5.1552
42721	hsa-miR-503-3p	4.98147	4.92844	5.02936	5.05355	4.8957	4.97317	4.95285	5.09111	5.01865
146129	mcv-miR-M1-5p	4.99134	4.68147	4.86395	4.65232	5.03018	4.91914	5.12092	5.12127	5.22871
146185	bkv-miR-B1-5p	5.25244	5.36309	5.22965	5.30283	5.2323	4.96818	5.16688	5.14404	5.22502
19008	SNORD2	8.42957	8.45142	8.11806	7.98311	8.01223	8.1322	8.42769	8.37124	8.58901
145956	hsa-miRPlus-A1083	5.29111	5.18602	5.2654	5.30158	5.29385	4.67368	5.14876	4.98852	4.92157
145943	hsa-miR-100-5p	7.64875	7.58176	7.49817	7.39915	7.48152	7.43523	7.6305	7.62877	7.47902
145647	hsa-miR-584-5p	5.67085	5.70471	5.73389	5.64148	5.62481	5.59189	5.73244	5.65373	5.74978
145845	hsa-miR-20a-5p	8.09029	7.91482	7.7749	7.55247	7.79291	7.70026	8.00246	7.88951	7.92928
147790	hsv2-miR-H7-3p	8.34254	8.5031	8.79568	8.91417	8.79752	8.91658	8.77454	8.57551	8.68201
147514	hsa-miR-494	5.05023	5.01739	5.04625	4.75145	4.95306	4.91301	5.00782	5.13763	5.07974
147516	hsa-miR-4319	4.98351	4.97883	4.88862	4.90256	4.916	5.05507	4.97375	5.00018	4.94699
147618	hsa-miR-4261	4.9673	4.62979	5.07234	4.78853	5.15933	4.92964	5.17566	4.74178	4.86119
147797	hsa-miR-4260	5.15015	5.09699	5.10749	5.05459	5.11984	5.05863	5.11076	5.13304	5.15668
147893	hsv2-miR-H5	5.00682	4.76511	5.09499	4.5985	4.9087	4.921	5.0706	5.07624	5.09037
147701	hsa-miR-491-3p	12.4167	12.6358	12.4261	12.6979	12.4869	12.5158	12.4727	12.4319	12.066
147842	hsv2-miR-H11-5p	4.9877	4.99476	4.93956	5.04069	4.49776	4.72801	4.82423	4.96323	4.79984
147838	hsa-miR-3194-5p	4.85799	4.74313	4.99452	4.77661	4.95177	4.89402	5.10224	5.09817	5.13948
147907	hsa-miR-4312	5.66608	5.65546	5.62805	5.75891	5.64081	5.42856	5.62863	5.7306	5.72864
148547	hsa-miR-3622b-3p	5.01606	4.99325	5.05038	4.92675	4.99279	4.17994	5.01565	5.0912	5.01419
148358	hsa-miR-3657	5.11624	4.9371	5.03722	5.09988	4.80232	4.46992	4.89823	5.01828	4.97626
148024	hsa-miR-3923	4.70863	4.71125	4.88078	4.52145	5.00114	4.51638	4.87435	4.90238	4.89728
147545	hsa-miR-3128	4.89431	4.78833	4.80944	5.12888	4.95867	4.51437	4.90512	5.05612	4.96976
147664	hsa-miR-4311	5.4881	5.35712	5.4555	5.54529	5.33924	5.3371	5.28688	5.31821	5.3509
148086	hsa-miR-548aa/hsa-miR-548t-3p	5.43542	5.43242	5.32715	5.28401	5.36517	5.09767	5.30678	5.329	5.26516
147596	hsa-miR-3168	4.91255	4.89968	5.13141	4.38538	5.12423	4.961	4.99792	5.08969	5.0803
148162	hsa-miR-3661	5.01201	4.96834	5.11369	5.00443	4.83292	4.67035	4.87382	5.01295	4.85688
147360	hsa-miRPlus-J1004	4.97174	4.88071	5.05852	5.04873	4.80674	4.75164	4.79407	4.91868	5.08079
148452	hsa-miR-3678-5p	4.98795	4.67594	4.69567	4.91224	4.55785	4.93248	4.96237	5.07997	5.05469
147768	hsa-miR-4257	5.12449	5.27499	5.30047	5.23147	5.15719	4.84107	5.01521	5.02168	5.06948
148082	hsa-miR-3663-3p	4.76229	4.80111	4.96844	4.7924	4.78503	4.98364	5.03679	5.02565	5.17918
148610	hsa-miR-26a-1-3p	4.91645	4.83958	4.92197	5.04092	4.97289	4.4749	4.88585	5.00523	4.98394
17872	hsa-miR-148a-5p	4.822	4.76137	4.94392	4.87892	5.04213	4.77012	5.3035	5.16788	5.12948
11085	hsa-miR-373-3p	5.08798	5.02667	4.9763	5.11598	4.80598	4.13748	4.75393	4.95486	4.87926
146032	ebv-miR-BART5-3p	4.91308	4.88672	4.97133	4.90195	5.18001	3.93628	4.90334	5.01864	4.90203
168749	hsa-miR-138-1-3p	5.12935	4.47317	5.12184	4.80984	5.21772	4.49834	4.87489	5.02396	4.82281
168746	hsa-miR-4756-5p	5.63903	5.06196	5.21001	5.03076	5.26895	5.17123	5.11853	4.92453	4.57433
168911	hsa-miR-4682	5.86215	5.77937	5.82068	5.57594	5.77847	5.67005	5.9301	5.88816	5.84643
168908	hsa-miR-4655-5p	5.49524	5.36365	5.43989	5.51747	5.461	5.25138	5.37278	5.43014	5.35022
168769	hsa-miR-5002-5p	6.4973	6.53454	6.39018	6.39982	6.46491	6.47824	6.50779	6.48723	6.42888
168645	hsa-miR-378i	5.14178	5.19198	5.1914	5.05066	5.22507	5.064	4.9879	5.27874	4.85933
168916	hsa-miR-4670-3p	5.00982	4.88233	4.94353	4.77067	4.88973	4.74017	4.71675	4.84092	4.80558
168906	hsa-miR-4703-3p	4.88448	5.01864	5.12236	4.82589	5.07756	4.88154	4.89569	5.15665	5.15361
168889	hsa-miR-4697-5p	4.91836	4.46465	5.09565	4.84647	5.07271	4.59812	5.14076	4.98279	5.18249
168834	hsa-miR-5571-5p	5.11586	5.14808	5.06524	4.7974	5.04758	3.5836	5.13837	5.26931	5.10257
168853	hsa-miR-4671-5p	4.91897	4.92334	4.77321	4.76935	4.70785	4.77319	4.51325	5.12154	4.71064
168946	hsa-miR-4673	5.04656	5.03327	5.06058	4.99511	5.2229	5.07047	5.13378	5.07403	5.1653
168947	hsa-miR-3975	4.76531	4.97237	4.97982	4.81627	5.21291	5.03142	5.06666	5.16073	4.84543
168757	hsa-miR-4713-3p	4.58393	4.44404	4.50534	4.50057	4.91842	4.28761	4.91618	4.88091	4.93652
168597	hsa-miR-5699	5.39439	5.27071	5.27702	5.32162	5.21956	4.76398	5.1933	5.20009	5.14606
168764	hsa-miR-4435	4.92776	4.88237	5.09731	4.69024	5.02163	4.63084	5.04055	5.15729	5.26786
168833	hsa-miR-4660	4.88249	4.85295	4.91882	4.76544	5.0289	4.4377	4.84887	5.16383	4.98804
168788	hsa-miR-4790-5p	4.95169	4.93489	4.95831	4.73592	5.06123	4.44244	3.99183	4.73177	5.24135
169014	hsa-miR-4714-3p	4.85445	4.55299	4.75534	4.46844	4.73405	3.9981	4.87602	5.15962	4.93734
168978	hsa-miR-371b-5p	14.2685	14.2476	14.0873	14.0048	14.1291	14.1956	14.2354	14.2303	14.2414
169228	hsa-miR-4698	6.69092	6.67028	6.56866	6.86308	6.70387	6.6382	6.65254	6.67115	6.54316
169258	hsa-miR-5692c	4.9155	4.80606	5.06899	4.92379	5.14435	5.03527	5.13319	5.12121	5.10771
169097	hsa-miR-4735-3p	4.88259	4.70716	4.94784	4.96123	4.74707	4.90963	4.50764	4.50943	4.03806
169293	hsa-miR-4661-3p	5.25983	5.29216	5.13832	4.9618	4.55658	4.8849	4.62579	4.91166	4.69416
169318	hsa-miR-4649-3p	5.32499	5.30164	5.26411	5.15377	5.14094	5.06039	5.14356	5.22557	5.28176
169110	hsa-miR-4497	7.82056	7.95412	7.98607	8.46926	8.03942	8.10225	7.95215	7.93797	7.76135
169234	hsa-miR-4663	4.97045	5.09087	5.05061	4.51565	4.36984	4.7121	4.36403	4.04461	3.98815
169128	hsa-miR-4510	5.06659	5.13151	5.10671	5.01671	5.02552	4.77348	5.13041	5.16805	5.17685
169164	hsa-miR-4705	4.49035	4.73268	4.98758	4.51346	4.74773	4.82192	4.97099	5.11452	4.84661
169267	hsa-miR-548aj-5p/hsa-miR-548g-5p/hsa-miR-548x-5p	4.63107	4.83564	4.91848	4.48286	5.10605	4.8822	5.00298	4.93141	4.92053
169063	hsa-miR-4690-3p	5.01403	4.88914	4.84074	4.87025	4.72664	3.59911	4.10599	5.18448	4.39834
169091	hsa-miR-5006-5p	5.23219	5.12323	5.19415	5.26602	5.23682	4.67697	5.16188	5.07829	5.14036
169305	hsa-miR-4455	7.51527	7.47185	7.46487	7.67493	7.54966	7.47047	7.51547	7.44084	7.40739
168990	hsa-miR-5688	4.81303	4.87656	4.84904	4.85203	5.04819	4.16633	4.20079	4.74466	4.76104
169108	hsa-miR-4713-5p	5.23265	5.18518	5.19067	5.21404	5.12889	4.75479	5.13565	5.2716	5.20617
169029	hsa-miR-4471	4.92688	4.73529	4.90358	4.8051	4.52607	4.17282	4.99212	5.02963	5.003
169041	hsa-miR-1245b-3p	4.81397	4.77112	5.12376	4.47994	4.90927	4.68349	5.07128	5.09859	4.7813
169402	hsa-miR-625-3p	5.55638	5.51911	5.44769	5.55154	5.59979	5.39279	5.60461	5.567	5.64383
169410	hsa-miR-556-5p	4.75782	4.78195	4.91213	4.81039	5.12952	4.99716	5.0935	5.23844	5.16123
13143	hsa-miR-301a-3p	5.14795	5.01643	5.0024	5.02287	5.05009	4.99409	5.09544	5.15011	5.18306
17888	hsa-let-7a-3p	5.44504	5.34587	5.35159	5.29624	5.2647	5.37826	5.29854	5.20095	5.14437
17546	hsa-miR-585	6.90374	6.9629	7.05726	7.06354	6.90388	7.04074	6.90813	6.83985	6.82147
17377	hsa-miR-600	5.71482	5.79938	5.70704	5.80317	5.7953	5.84459	5.78457	5.71997	5.69975
46741	hsa-miR-1295a	4.67242	4.72485	4.84277	4.74802	4.77286	5.06065	4.74312	4.64419	5.02236
42660	hsa-miR-144-5p	5.42817	5.45015	5.20392	5.16964	5.18692	5.2908	5.26802	5.2685	5.29423
17641	hsa-miR-573	5.02321	5.04867	4.8347	5.03926	4.85666	5.03916	4.86002	4.80527	4.70653
17482	hsa-miR-411-5p	5.33762	5.39225	5.21069	5.17661	5.21474	5.34554	5.22849	5.22257	5.26396
42739	hsa-miR-339-5p	6.03492	5.99765	5.96523	5.73051	5.96516	6.05831	6.03087	6.0724	6.1343
46214	hsa-miR-1250	4.96175	4.86805	4.91811	5.0571	4.89033	5.16842	4.83115	4.56968	4.67096
46398	hsa-miR-513c-5p	5.44551	5.45594	5.39597	5.49498	5.38164	5.49615	5.35153	5.31134	5.11501
42957	hsa-miR-323a-3p	5.28766	5.34798	5.29643	5.31876	5.31104	5.42747	5.3379	5.35886	5.41332
46467	hsa-miR-143-5p	6.53292	6.53186	6.45904	6.41331	6.48846	6.37132	6.494	6.48544	6.41958
42475	hsa-miR-221-5p	5.36485	5.33184	5.28733	5.25916	5.33633	5.21437	5.34521	5.41457	5.32436
11038	hsa-miR-299-5p	5.57413	5.52001	5.52097	5.44051	5.44287	5.52864	5.44208	5.54081	5.40836
46614	hsa-miR-1323	7.10482	7.10193	6.97292	6.75128	6.97187	7.04461	7.09273	7.12283	7.16437
46309	hsa-miR-1226-3p	5.32223	5.28251	5.13929	5.19718	5.21304	5.24512	5.18778	5.08647	5.07765
33407	hsa-miR-626	4.87796	4.82538	4.66825	4.91154	4.86789	5.11381	4.88061	4.86126	4.85764
42592	hsa-miR-338-3p	6.35623	6.35374	6.48134	6.3452	6.41765	6.38851	6.31412	6.23864	6.1319
11111	hsa-miR-432-5p	5.42271	5.36434	5.33195	5.30074	5.33849	5.37253	5.27824	5.23798	5.26854
46717	hsa-miR-1256	4.69845	4.63711	4.92694	4.75931	4.99042	5.08667	4.95433	4.95019	5.03347
42969	hsa-miR-10b-3p	5.44562	5.45475	5.35643	5.49808	5.37038	5.47837	5.27409	5.25511	5.22424
17570	hsa-miR-589-3p	4.86976	4.93145	4.878	4.83098	4.92866	5.11016	5.04274	5.03973	4.76914
17636	ebv-miR-BART20-5p	4.83277	4.65725	4.78409	4.86358	4.97752	5.04914	4.73649	4.87716	4.98346
42466	ebv-miR-BART18-3p	5.34664	5.35944	5.26634	5.32642	5.25955	4.85706	5.28004	5.16105	5.03011
42497	hcmv-miR-UL70-5p	4.78113	4.8195	4.82653	4.79907	4.62682	4.48512	4.86774	4.77071	4.86708
42902	hsa-miR-185-5p	6.45168	6.42582	6.35042	6.35313	6.37107	6.39282	6.40478	6.40177	6.35382
42783	hsa-miR-197-3p	5.85448	5.80865	5.80111	5.92119	5.88862	6.00323	5.91813	5.87585	5.81315
17870	hsa-miR-628-5p	5.08339	5.05	5.01701	4.99931	5.03865	5.09004	4.88919	5.02416	5.06914
10952	hsa-miR-146a-5p	6.4368	6.45538	6.33649	6.23339	6.37435	6.40844	6.42866	6.47629	6.4289
42747	hsa-miR-93-3p	4.77339	4.85815	4.84327	4.886	4.76681	4.98942	4.95902	4.93678	4.90853
42800	hsa-miR-582-5p	5.50308	5.45788	5.30636	5.29788	5.34491	5.41352	5.35497	5.36876	5.34817
13177	hsa-miR-143-3p	13.7893	13.8269	13.814	13.6405	13.7914	13.8978	13.8159	13.7973	13.9009
42827	hsa-miR-652-3p	5.58622	5.61155	5.41312	5.45428	5.4884	5.56299	5.5823	5.58098	5.48582
46707	hsa-miR-1253	5.19077	5.12714	5.31406	5.22057	5.21245	5.41423	5.00067	5.11778	4.50574
42749	hsa-miR-659-3p	6.73493	6.79664	6.84866	6.91544	6.84129	6.94087	6.77603	6.77776	6.74457
42661	hsa-miR-492	5.3777	5.45652	5.34428	5.36289	5.40906	5.36559	5.27443	5.26964	5.25125
11140	hsa-miR-508-3p	5.98433	5.90379	5.81097	5.7289	5.84626	5.89486	5.94291	5.95119	5.91574
46866	hsa-miR-1321	5.96176	6.0047	5.95025	5.85658	5.95058	5.95456	5.96122	5.89856	5.87022
146107	hsa-miR-762	5.03874	5.11531	5.18831	5.20805	5.07263	5.29323	5.12147	5.02083	5.17791
146121	hsa-miR-1470	5.47919	5.48013	5.54313	5.5114	5.35358	5.19888	5.36965	5.50411	5.38738
146153	ebv-miR-BART22	4.49146	4.5651	5.06588	4.39499	5.11861	4.35261	4.93622	4.9994	4.74213
145995	hsa-miR-196b-3p	5.03461	4.98254	5.04023	4.92012	4.93075	5.00826	4.9832	4.96801	4.90939
146029	hsa-miR-365b-5p	5.25747	5.1762	5.17317	5.28594	5.2123	5.277	5.19532	5.11277	5.11804
146159	hsv1-miR-H4-3p	5.97557	5.88295	6.01845	5.8495	5.90788	6.0475	5.96121	5.77834	5.77829
28302	hsa-miRPlus-A1015	7.54731	7.56717	7.77885	8.10098	7.7694	7.76519	7.57095	7.40322	7.31243
145840	hsa-let-7f-1-3p	5.6592	5.62611	5.63813	5.58996	5.63032	5.748	5.78833	5.78351	5.76398
146112	hsa-miR-30b-5p	9.77386	9.8003	9.74552	9.47941	9.64824	9.8834	9.75924	9.72283	9.69543
145640	hsa-miR-328	5.60628	5.57222	5.62414	5.53655	5.66901	5.3265	5.61501	5.72382	5.62171
145648	hsa-miR-598	5.41925	5.46543	5.29378	5.33726	5.35943	5.0705	5.305	5.31013	5.27412
145756	hsa-miR-488-5p	4.82163	4.73578	4.82759	4.8919	4.82539	4.90988	5.05122	4.99774	4.85724
147792	hsa-miR-3165	5.12705	5.03016	5.09277	5.29639	5.11984	5.23963	5.17859	5.13768	5.03613
147652	hsa-miR-4293	4.898	5.18418	5.07767	4.39488	5.21765	5.14703	4.30963	5.08987	4.45868
147988	hsa-miR-3135a	5.45008	5.46626	5.40962	5.44307	5.42522	5.44595	5.34187	5.34919	5.24924
147632	hsa-miR-4297	5.73965	5.83753	5.6648	5.58729	5.74816	5.67992	5.66814	5.68145	5.58129
147996	hsa-miR-3127-5p	4.87674	4.89029	4.90653	4.88938	4.96306	4.97213	4.78709	4.80341	4.82837
147917	hsa-miR-3151	4.83472	4.96084	4.85222	4.8131	4.80887	5.10377	4.63629	4.86729	4.94683
147905	hsa-miR-3139	4.59455	5.04921	4.85161	4.5342	4.79304	5.06145	4.97718	4.90807	4.93365
147860	hsv1-miR-H16	4.96652	4.80312	4.84343	4.9501	4.76268	5.09001	4.79609	4.87877	5.0114
147935	hsa-miR-3125	5.27441	5.29106	5.29378	5.36758	5.18072	4.77994	5.08605	5.12987	5.07283
148243	hsa-miR-3689a-3p	4.96903	4.8275	4.94993	5.10596	4.86617	4.53186	4.74566	4.80422	4.8903
148673	hsv1-miR-H15	4.78373	4.94114	5.04885	4.70116	4.9602	4.92355	5.11362	5.0329	4.97242
148288	hsa-miR-550b-3p	5.35046	5.27593	5.24804	5.10972	5.25359	5.17015	5.30807	5.25867	5.25456
148290	hsa-miR-3616-5p	4.55475	4.22219	4.74458	4.70235	4.40759	4.81805	4.86308	5.0123	5.01646
148098	hsa-miR-374b-5p	6.91719	6.86252	6.76643	6.62733	6.78479	6.87492	6.82733	6.87794	6.91032
147739	hsa-miR-3161	5.59443	5.60759	5.65765	5.59242	5.60239	5.68538	5.65738	5.67564	5.61491
148624	hsa-miR-942	5.26872	5.19411	5.15277	5.19087	5.1577	5.18331	5.09633	4.90822	5.08404
148626	hsa-miR-497-3p	4.44684	4.45396	4.9504	4.63155	4.96063	5.10969	5.00625	4.99292	4.89388
148668	hsa-miR-378a-3p	7.71796	7.72666	7.57637	7.22657	7.51349	7.68877	7.62286	7.72697	7.60651
148377	hsa-miR-3653	6.68874	6.68224	6.61626	6.42748	6.58358	6.74047	6.71509	6.77913	6.7673
148346	hsa-miR-3929	4.99478	4.74788	4.76792	5.03753	4.99128	5.03493	5.02636	5.07629	5.0534
148449	hsa-miR-3659	4.66093	4.65666	4.56923	5.02735	4.8675	5.07407	4.70325	4.81437	4.82998
148059	hsa-miR-493-5p	6.0619	6.14331	6.16176	6.27718	6.1735	6.28672	6.13001	6.06934	6.05817
148383	hsa-miR-103a-2-5p	4.96848	4.9105	5.01165	4.95804	5.11052	5.2089	5.05071	5.1812	5.11489
42570	hsa-miR-194-3p	5.25291	5.27605	5.27175	5.24776	5.28095	4.84888	5.23758	5.16719	5.17206
42620	hsa-miR-188-5p	5.10025	5.00375	5.15437	4.96893	4.97707	4.96131	4.85425	4.9811	4.9444
168819	hsa-miR-200a-3p	6.53062	6.51711	6.39927	6.31899	6.42718	6.51045	6.47163	6.49927	6.55543
168899	hsa-miR-1285-5p	5.90805	5.9822	5.98921	5.93108	5.95385	6.0375	5.99112	5.94032	5.9776
168922	hsa-miR-5584-3p	5.72033	5.66621	5.74337	5.7692	5.69404	5.79265	5.68995	5.78846	5.70542
168836	hsa-miR-4496	4.94817	5.11361	5.14124	5.07337	5.00786	5.26668	5.19854	5.23366	4.94734
168840	hsa-miR-4457	4.94113	5.1755	4.89202	5.03944	5.17965	5.15277	5.18197	5.24458	5.08084
168848	hsa-miR-4700-3p	5.20942	5.20639	5.14906	5.29058	5.13439	5.29672	5.11673	5.04214	5.10179
168841	hsa-miR-5588-3p	5.16932	5.09167	5.24243	4.97779	4.93824	5.19914	4.27153	4.75364	3.96328
168972	hsa-miR-5004-3p	5.87301	5.88424	5.88267	5.77908	5.85401	6.0327	5.97218	5.98515	5.95642
168866	hsa-miR-4771	4.80693	4.91806	4.99684	4.54119	5.21709	5.31872	4.68807	5.17593	4.61796
168729	hsa-miR-4661-5p	4.80445	4.84673	4.85774	4.53939	5.08062	5.19351	4.75613	5.10096	5.02602
168659	hsa-miR-4438	4.16184	5.08656	5.02631	4.71599	5.02917	5.20172	5.1428	4.99	3.95394
168968	hsa-miR-147b	7.07674	7.1947	7.22205	7.50805	7.16701	7.3131	7.01388	6.83883	6.79202
168695	hsa-miR-5589-5p	4.6051	4.56797	4.74288	4.51167	5.05876	5.06567	4.88128	4.91451	4.88837
168681	hsa-miR-4751	5.05766	4.91559	4.98959	4.64791	5.17864	5.13132	5.05672	4.5079	4.41551
168753	hsa-miR-4741	5.25424	5.26391	5.23004	5.42258	5.24284	5.33719	5.25311	5.18288	5.23801
168960	hsa-miR-4436a	4.981	4.90033	5.00287	5.20222	4.86231	4.68231	5.27336	5.13796	5.12092
168879	hsa-miR-4460	4.88455	4.30386	4.64266	4.94758	5.01652	4.4615	5.04138	5.00568	5.03438
168701	hsa-miR-4728-5p	5.3932	5.34273	5.41775	5.44115	5.36737	4.78842	5.29602	5.31145	5.29516
46731	hsa-miR-4657	6.95709	7.01863	7.03648	7.25155	7.10121	7.12152	7.12301	7.06063	6.93375
168867	hsa-miR-5003-3p	4.68341	4.70754	4.76534	4.67083	4.56943	4.65763	4.34931	4.84707	4.96587
169121	hsa-miR-1295b-3p	5.08498	4.86395	5.21902	5.03475	4.98813	5.00583	4.26127	3.81886	4.30324
169134	hsa-miR-4519	4.67359	4.97147	4.97221	4.37362	5.08642	4.53293	4.42833	5.07686	4.55424
169296	hsa-miR-5004-5p	5.52347	5.47139	5.42958	5.40636	5.44215	5.30559	5.36992	5.4345	4.94991
169260	hsa-miR-4436b-3p	5.64321	5.75616	5.7715	5.87486	5.74616	5.85988	5.81192	5.81821	5.69094
169378	hsa-miR-4430	4.98539	5.04687	5.174	5.10766	5.15042	5.2483	5.08198	5.24672	4.99681
169322	hsa-miR-4534	6.11066	6.15097	6.24307	6.32801	6.3186	6.26506	6.18429	6.19152	6.16506
169326	hsa-miR-451b	5.78468	5.88117	5.84471	6.13412	6.01845	5.92026	5.77728	5.79478	5.70155
169223	hsa-miR-4680-3p	4.9679	4.96222	5.09213	5.1013	4.97484	5.12238	4.9012	4.95036	4.83231
169069	hsa-miR-3977	4.91539	4.8316	4.96904	4.77972	5.09232	5.24645	4.53724	4.41147	4.60607
169338	hsa-miR-4727-5p	4.95341	4.87134	5.10946	4.69056	5.11279	5.07924	3.87114	4.7804	4.33584
169212	hsa-miR-514a-5p	5.58371	5.56872	5.58476	5.42475	5.65613	5.67519	5.66634	5.64687	5.56035
169202	hsa-miR-1277-5p	4.47496	4.14038	4.10454	5.0117	4.2847	4.72961	4.1247	4.00169	3.77199
169017	hsa-miR-197-5p	5.03386	5.04015	4.98156	5.03769	5.14321	5.19817	5.03884	5.13672	4.86382
169313	hsa-miR-4800-3p	14.3956	14.3334	14.306	14.1396	14.2419	14.3641	14.3334	14.4129	14.3956
169144	hsa-miR-1273g-5p	4.9205	4.53974	5.00763	4.92532	5.03864	5.16329	4.90519	5.04563	5.04271
169323	hsa-miR-4723-3p	5.87077	5.82932	5.90241	6.15846	5.89186	6.0517	5.82576	5.90627	5.70808
169345	hsa-miR-5008-5p	4.98605	4.88248	4.90039	4.77477	5.05275	5.19537	4.58215	5.2181	4.32574
169155	hsa-miR-4480	5.14415	5.06949	5.09491	4.93236	5.13195	4.58202	5.16142	5.20873	4.91533
169381	hsa-miR-4421	7.94003	7.94621	7.95313	8.53936	8.11686	7.87706	8.03176	7.83289	7.73228
168985	hsa-miR-4722-5p	4.97653	4.79653	4.96687	4.99486	5.03185	4.95842	5.04834	5.06714	4.96764
169385	hsa-miR-4500	8.94897	9.08677	9.01497	9.1822	9.04911	9.06056	8.92673	8.8279	8.47533
169388	hsa-miR-663a	7.12014	7.10442	7.13755	7.19726	7.14477	7.18477	7.11313	7.10163	7.15369
29736	hsa-miR-656	5.3915	5.40908	5.2497	5.10699	5.22001	5.31914	5.31739	5.29961	5.30451
17822	hsa-miR-490-5p	4.8162	4.9497	4.71625	4.83473	5.0325	5.22175	4.91673	4.8583	5.04753
14280	hsa-miR-367-3p	4.41621	4.78771	4.50055	4.54186	4.61296	5.01645	4.84982	5.00955	5.07987
28396	hsa-miR-767-3p	4.68343	4.79785	4.75971	5.05086	4.81616	5.01573	4.98196	4.80341	4.94439
29460	hsa-miR-553	5.10796	5.10897	5.0667	5.12944	5.09198	5.085	4.96466	5.02326	4.93058
42656	kshv-miR-K12-10a-3p	5.3195	5.41535	5.3011	5.53275	5.23855	5.27363	5.24237	5.17084	5.19228
11014	hsa-miR-214-3p	8.17585	8.02629	7.98442	7.65798	7.94414	7.83937	8.24162	8.15354	8.3663
17655	ebv-miR-BART14-5p	4.83101	4.88269	4.7461	4.93008	4.929	4.75817	4.7644	4.80315	4.93663
46500	hsa-miR-520g/hsa-miR-520h	5.87267	5.85912	5.84318	5.67911	5.85257	5.96739	5.97482	5.86384	5.7282
19591	hsa-miR-199b-5p	7.0025	6.95929	6.97511	6.79089	6.93455	6.96032	7.00522	6.9387	6.89273
42925	hsa-miR-409-5p	4.9349	4.87969	4.90486	5.06098	4.84698	5.0825	4.86537	4.97153	5.02528
46439	hsa-miR-1243	4.71144	4.78629	4.51453	4.81925	5.03438	5.12406	4.9853	5.0109	5.03542
27961	hsa-miR-891a	5.56436	5.57554	5.54423	5.53308	5.57801	5.62941	5.53233	5.50876	5.49574
28966	hsa-miR-574-3p	6.37739	6.3444	6.3583	6.13739	6.31786	6.30654	6.42964	6.43645	6.44244
10985	hsa-miR-191-5p	7.15755	7.11528	7.08402	6.81826	7.04497	7.04889	7.14516	7.15455	7.22262
46705	hsa-miR-548k	5.21086	5.23293	5.28965	5.42797	5.1869	5.26959	5.07439	5.02319	4.87763
46751	hsa-miR-2278	4.95195	4.76157	4.80396	4.68453	4.94114	4.80583	4.64137	4.82099	4.81147
46408	hsa-miR-1322	5.10079	5.05567	5.06821	5.11548	4.99845	5.08345	4.97231	4.89829	4.89721
42729	hsa-miR-34c-3p	5.24089	5.21414	5.22551	5.24203	5.15852	5.08854	5.21934	5.03332	5.09906
[truncated: 80 more rows]
