# Supplementary material for: Exosomes released by keratinocytes modulate melanocyte pigmentation
Source: Nat Commun. 2015 Jun 24;6:7506. doi: 10.1038/ncomms8506 (PMC4491833; doi:10.1038/ncomms8506)
Supplement: Supplementary Data 3 — Changes in miRNAs expression in exosomes from Caucasian (NHK C 1, 2, 3), UVB irradiated Caucasian (NHK C UV 1, 2, 3) or Black (NHK B 1, 2, 3) NHK (each condition done in triplicate). [file ncomms8506-s4.xlsx]

## Sheet: G
ProbeID	Annotation	HEK B 1	HEK B 3	HEK C UV 1	HEK C 3	HEK B 2	HEK C 2	HEK C UV 2	HEK C 1	HEK C UV 3
42638	hsa-miR-23a-5p	5.24429	5.22681	5.18456	5.34774	5.22614	5.38122	5.25587	5.25975	5.29984
17519	ebv-miR-BART1-3p	5.03964	5.04265	5.02877	5.06138	5.05134	5.28366	5.08374	4.99467	5.10329
46507	hsa-miR-921	4.76193	4.85945	4.70934	4.85875	4.75603	4.7327	4.7567	4.70077	4.49704
17928	hsa-miR-181a-2-3p	5.24801	5.20595	5.79345	6.62936	5.20714	5.25637	5.78448	5.09929	4.93574
11134	hsa-miR-502-5p	5.53853	5.70524	5.53405	5.70394	5.57007	5.60893	5.74037	5.57818	5.80524
42812	hsa-miR-508-5p	4.99396	4.94792	4.93076	5.04179	5.02627	5.02443	4.93563	4.95949	4.81581
42918	hsa-miR-19b-2-5p	5.43864	5.37751	5.31957	5.39871	5.35241	5.50014	5.36092	5.42248	5.61748
42516	kshv-miR-K12-12-5p	5.29442	5.37653	5.30436	5.37595	5.35368	5.45396	5.41981	5.38301	5.41741
46752	hsa-miR-1270	6.02403	6.16942	6.1892	6.24341	6.16506	6.22345	6.24383	6.19873	6.38876
46427	hsa-miR-1248	7.08515	7.1962	7.30107	7.43322	7.28005	7.70193	7.29831	7.65542	7.96653
11052	hsa-miR-31-5p	5.35984	5.50872	5.4247	5.11399	5.26071	5.37873	5.52214	5.28788	5.34361
42696	hsa-miR-943	7.57267	7.61202	8.21303	7.92223	7.59615	8.08202	8.2272	8.04888	8.42673
42754	hsa-miR-586	5.38746	5.32991	5.34011	5.32084	5.35308	5.49619	5.36894	5.4129	5.48831
42818	hsa-miR-597	4.83971	4.86906	4.79284	4.83477	4.8336	4.89858	4.67776	4.90381	4.9013
42810	hsa-miR-149-5p	6.3313	6.39757	6.42295	6.59534	6.44297	6.90632	6.53239	6.73924	7.04209
42591	hsa-miR-634	9.44106	9.34789	8.85032	9.44081	9.87317	9.19673	8.76626	9.03967	8.83247
17585	ebv-miR-BART20-3p	4.79678	4.80501	4.8261	4.80785	4.86327	4.75912	4.56364	4.7622	4.91298
42848	hsa-miR-1180	5.89131	5.91354	6.07223	6.14695	6.09238	6.37715	6.01271	6.33921	6.42462
17506	hsa-miR-24-3p	7.59952	7.61231	7.79005	7.15902	7.52148	7.55424	7.88249	7.67464	7.80742
42795	kshv-miR-K12-3-5p	7.47328	7.30663	8.35402	8.03629	7.55206	7.73981	8.35631	7.62036	8.17021
42485	ebv-miR-BART10-5p	5.99452	6.20355	6.09234	6.25092	6.01477	6.21677	6.00789	6.10987	6.40661
46633	hsa-miR-1267	5.37199	5.33279	5.20854	5.32487	5.3283	5.47691	5.37021	5.33808	5.38516
42896	hsa-miR-450b-5p	5.35994	5.33359	5.28535	5.31958	5.33857	5.45752	5.3852	5.39478	5.44781
28480	hsa-miR-504	5.38763	5.37641	5.31307	5.32826	5.37625	5.41106	5.35165	5.30349	5.37766
42681	hsa-miR-1307-3p	5.36974	5.3657	5.41461	5.42572	5.38549	5.67699	5.47837	5.4464	5.51946
42610	hcmv-miR-UL36-3p	5.86061	5.93039	5.88282	6.0547	5.94053	6.24125	5.99276	6.11251	6.25242
10919	hsa-miR-103a-3p	6.42813	6.33627	6.3485	6.30075	6.36258	6.31505	6.60247	6.30655	6.36748
46541	hsa-miR-1225-5p	5.69644	5.64706	5.70655	5.84749	5.65169	5.70062	5.66033	5.8082	5.84119
5250	hsa-miR-105-5p	5.33843	5.38409	5.30381	5.35972	5.34881	5.49991	5.40134	5.35876	5.47183
42734	hsa-miR-2110	5.28875	5.23782	5.17784	5.3314	5.30148	5.48901	5.23996	5.33335	5.40101
46411	hsa-miR-1203	5.31774	5.26012	5.32565	5.35513	5.32706	5.38817	5.30342	5.3562	5.28465
46747	hsa-miR-1263	5.30086	5.24641	5.30411	5.34359	5.3355	5.4435	5.21313	5.39211	5.43716
146190	hsa-miR-3927-3p	5.23969	5.26093	5.31014	5.33514	5.2518	5.35393	5.23544	5.25654	5.28118
146061	hsa-miR-1914-3p	5.59526	5.57576	5.49462	5.64215	5.5954	5.86474	5.56714	5.73842	5.90463
146138	hsa-miR-1909-5p	5.18163	5.29853	5.22702	5.3078	5.26411	5.456	5.30637	5.26166	5.30194
146117	hsv1-miR-H6-3p	9.67758	9.37539	11.2962	10.4058	9.92771	10.1396	11.2891	10.1049	10.8184
145831	hsa-miR-625-5p	5.3053	5.31633	5.35602	5.37725	5.3381	5.46534	5.41959	5.38091	5.47932
145963	hsa-miR-646	4.7177	4.69444	4.65232	4.7363	4.5858	4.79671	4.79285	4.77972	4.76301
145977	hsa-miR-1247-5p	5.97825	5.71661	5.96134	6.00277	5.98713	5.96008	5.99052	5.95246	5.873
145675	hsa-miR-501-5p	5.66044	5.64871	5.62239	5.69033	5.71791	6.0017	5.69733	5.80291	5.85051
145838	hsa-miR-125b-1-3p	5.51741	5.50533	5.57462	5.73612	5.59235	5.80188	5.58988	5.70227	5.64916
145690	hsa-miR-512-5p	5.98781	5.94186	5.93023	6.20669	6.03068	6.3694	6.17165	6.34341	6.44955
145678	hsa-miR-150-5p	7.43338	7.46329	7.38616	7.84276	7.62025	7.69599	7.35271	7.48681	7.34687
145715	hsa-miR-648	5.32153	5.4079	5.46048	5.47006	5.40423	5.59917	5.40157	5.42993	5.53635
147199	hsa-miR-27b-3p	6.29683	6.30718	6.28462	5.4588	6.13666	5.89933	6.40901	5.92146	5.76114
147535	hsa-miR-4309	4.94628	4.92878	4.92727	4.98556	4.93826	4.94095	4.99243	4.92701	5.00246
147892	hsa-miR-3152-3p	5.31615	5.28659	5.2955	5.35311	5.32109	5.36797	5.31346	5.29351	5.39308
147611	hsa-miR-4305	5.0189	4.98298	4.92769	4.96207	5.01242	5.01969	5.03016	5.03888	5.05484
147627	hsa-miR-4294	5.23504	5.12893	5.25247	5.3217	5.23204	5.42701	5.16482	5.28098	5.23169
147770	hsa-miR-4276	4.71885	4.78944	4.70125	4.69992	4.73033	4.81229	4.76701	4.78136	4.75584
147165	hsa-let-7b-5p	7.816	7.82764	7.7885	7.67981	7.8313	7.88341	7.81148	7.88013	8.13023
147705	hsa-miR-4320	5.18492	5.08942	5.15264	5.17979	5.13569	5.32529	5.19503	5.22297	5.17854
147848	hsa-miR-466	4.77101	4.79751	4.78669	4.77602	4.72406	4.89383	4.67176	4.46638	4.86289
147900	hsv2-miR-H6-3p	7.02306	7.06965	7.50905	7.53295	7.15554	7.35628	7.44084	7.23833	7.53788
147891	hsa-miR-3175	5.54608	5.45673	6.09348	6.53353	5.60585	5.78572	5.91411	5.63242	5.78397
147186	hsa-miR-200b-3p	7.17393	7.24903	7.00045	6.96093	7.13798	6.81147	7.0068	6.90232	7.02318
148231	hsa-miR-3918	5.29686	5.412	5.29479	5.3698	5.29114	5.40537	5.30272	5.40912	5.39464
148635	hsa-miR-933	5.19661	5.30097	5.22297	5.30561	5.34831	5.33947	5.26064	5.33316	5.34108
147660	hsa-miR-4296	4.97243	4.94586	4.89022	4.98638	4.90435	5.1315	4.90331	4.95848	4.95413
147709	hsa-miR-3185	5.35336	5.26366	5.36535	5.46063	5.35124	5.42904	5.30088	5.33608	5.40416
148251	hsa-miR-3689a-5p/hsa-miR-3689b-5p/hsa-miR-3689e	5.18264	5.19575	5.15524	5.22744	5.21429	5.24832	5.24545	5.22658	5.3457
148599	hsa-miR-3680-5p	5.27157	5.29354	5.21883	5.37218	5.1743	5.42908	5.30929	5.33184	5.3336
148665	hsa-miR-510	5.21932	5.30368	5.23427	5.25382	5.22149	5.44646	5.26415	5.31505	5.34788
148363	hsa-miR-3652	5.49796	5.51782	5.57713	5.44867	5.53056	5.53152	5.60083	5.48344	5.67856
147703	hsa-miR-3181	5.01787	4.94699	4.99438	5.05333	4.97978	5.12243	4.988	5.05465	5.06039
148062	hsa-miR-3667-3p	4.96331	4.94484	4.95415	4.98621	4.96983	5.19829	5.02015	5.05484	5.05033
148206	hsa-miR-3664-5p	6.12778	6.09654	6.03743	6.12429	6.08959	5.55921	6.09859	6.29478	6.4897
148306	hsa-miR-381-3p	4.79171	4.70641	4.82374	4.82485	4.7275	4.89137	4.76867	4.80685	4.86554
146024	hsa-miR-383	5.18757	5.12548	5.12392	5.15246	5.14336	5.2093	5.10482	5.18824	5.23224
30442	hsa-miR-802	4.58827	4.55387	4.50143	4.54908	4.57431	4.73005	4.60443	4.64989	4.72521
168574	hsa-miR-4428	4.52628	4.49595	4.41983	4.54082	4.52563	4.67832	4.41491	4.49735	4.58886
168970	hsa-miR-5590-5p	4.4614	4.57803	4.49591	4.53703	4.44761	4.66479	4.54508	4.59383	4.5098
168938	hsa-miR-5692a	4.24868	4.36325	4.35255	4.21117	4.25968	4.38812	4.2561	4.26025	4.25805
168825	hsa-miR-4729	4.7237	4.70488	4.63472	4.74999	4.75085	4.75314	4.73942	4.78497	4.75929
168640	hsa-miR-4475	7.32351	7.3904	7.0176	7.49364	7.3927	6.79114	7.14154	6.74871	6.20932
168874	hsa-miR-4535	4.68241	4.58828	4.63849	4.72301	4.66998	4.66872	4.68151	4.72907	4.73706
168656	hsa-miR-5002-3p	4.79386	4.80885	4.75692	4.73873	4.83691	4.86829	4.806	4.75414	4.72396
168861	hsa-miR-4754	4.84543	4.79883	4.81108	4.89513	4.88393	4.90577	4.8826	4.80734	4.80212
168667	hsa-miR-4999-3p	4.68477	4.43907	4.4967	4.45079	4.47921	4.62484	4.43654	4.56191	4.46026
168910	hsa-miR-4735-5p	4.60054	4.57782	4.53489	4.53158	4.56262	4.65184	4.6224	4.58172	4.57803
168664	hsa-miR-5683	4.51008	4.60399	4.51611	4.5809	4.61162	4.71643	4.68559	4.67288	4.68692
168766	hsa-miR-4772-5p	4.46103	4.43992	4.3048	4.37806	4.4617	4.56453	4.37577	4.41693	4.43978
168569	hsa-miR-5088	4.83201	4.77267	4.89565	4.93139	4.85155	4.84127	4.61364	4.72834	4.9154
168883	hsa-miR-3689d	4.49054	4.48886	4.541	4.50167	4.53414	4.56843	4.52988	4.57239	4.62507
168669	hsa-miR-5693	4.63403	4.69143	4.67629	4.69388	4.6613	4.78498	4.71022	4.77543	4.7823
168791	hsa-miR-4785	4.52467	4.53286	4.58871	4.58957	4.56004	4.72925	4.63222	4.63783	4.63209
168804	hsa-miR-4761-3p	4.86653	4.91806	4.94358	4.96509	4.86528	5.05414	4.92722	4.87793	4.96427
169368	hsa-miR-3529-3p	4.39719	4.42244	4.46528	4.37667	4.33664	4.58084	4.4786	4.41618	4.34766
169178	hsa-miR-4665-5p	4.71187	4.74498	4.71682	4.81936	4.65047	4.79063	4.73013	4.81662	4.77423
169221	hsa-miR-4748	4.77286	4.77675	4.70058	4.77341	4.73923	4.80205	4.84015	4.43098	4.73262
169076	hsa-miR-345-3p	5.07655	5.07045	4.83375	4.81512	4.96538	4.9291	4.94516	4.83008	4.82616
169346	hsa-miR-5195-3p	4.85369	4.91105	4.91207	4.93308	4.80296	4.906	4.89832	4.66171	4.93836
169031	hsa-miR-4726-5p	10.2569	10.0173	9.91212	10.5035	10.556	9.7624	9.82367	9.60936	9.21417
169276	hsa-miR-4474-3p	4.74259	4.84396	4.7847	4.85373	4.77782	4.93769	4.43782	4.83467	4.86123
169170	hsa-miR-4472	9.89947	9.86229	9.98938	10.4646	10.3376	9.7336	9.64316	9.52623	8.98662
169168	hsa-miR-5580-3p	4.62593	4.62208	4.56927	4.65436	4.6294	4.80379	4.66172	4.69395	4.54708
169335	hsa-miR-4699-5p	4.46391	4.52481	4.53053	4.52566	4.50142	4.68917	4.58037	4.47951	4.68648
169043	hsa-miR-4462	4.6928	4.75987	4.71849	4.83491	4.71244	4.84315	4.5577	4.60202	4.61145
169136	hsa-miR-5006-3p	4.92394	4.85932	4.88214	4.88047	4.90646	5.02651	4.95782	4.94969	4.89937
169243	hsa-miR-3682-5p	5.41511	5.27627	5.32181	5.36221	5.39455	5.62969	5.36476	5.41326	5.43423
169205	hsa-miR-4640-3p	5.05114	4.99656	5.04562	5.02239	5.03064	5.20922	5.07432	5.04695	5.00299
169078	hsa-miR-548ai/hsa-miR-570-5p	4.46988	4.36198	4.49961	4.42556	4.47529	4.46904	4.2822	4.36122	4.48412
169130	hsa-miR-4764-3p	9.23788	8.92161	8.71426	9.23984	9.58719	8.78042	8.56197	8.78829	8.53617
169358	hsa-miR-4417	4.77384	4.73318	4.94241	4.69461	4.72819	4.82722	4.96039	4.79289	4.89978
169278	hsa-miR-4525	5.2889	5.24407	5.30235	5.23514	5.22254	5.32911	5.19568	5.21895	5.20608
169167	hsa-miR-4451	6.83918	6.84841	6.33662	7.19647	7.04602	6.80785	6.21408	6.2543	5.43606
169086	hsa-miR-4786-5p	4.36891	4.30727	4.28537	4.45464	4.34827	4.6178	4.43967	4.36911	4.45252
169398	hsa-miR-5096	4.70445	4.70706	4.69305	4.72785	4.70944	4.87669	4.72492	4.75707	4.72241
169386	hsa-miR-4427	4.53812	4.49424	4.53498	4.54227	4.53154	4.44384	4.47199	4.66235	4.5479
28019	hsa-miR-10a-3p	5.375	5.32898	5.16273	5.26203	5.35737	5.2437	5.1706	5.20757	5.12461
28191	hsa-miR-30e-5p	5.2808	5.23527	5.05041	5.02127	5.15234	5.10142	5.11404	5.09606	5.05555
42959	hsa-miR-514a-3p	4.84914	4.88362	4.86235	4.84156	4.86831	4.90223	4.85557	4.93801	4.89734
46415	hsa-miR-548l	5.15014	5.17844	5.14827	5.18358	5.15974	5.26895	5.30033	5.20207	5.24746
46558	hsa-miR-1268a/hsa-miR-1268b	5.32887	5.2054	5.25993	5.32325	5.21253	5.33787	5.33829	5.39036	5.30921
42756	hsa-miR-548d-5p	4.84216	4.78589	4.8208	4.80864	4.77793	4.78435	4.7799	4.88031	4.89394
17419	kshv-miR-K12-9-3p	4.77556	4.79505	4.81213	4.81979	4.72391	4.72001	4.85681	4.79841	4.779
11260	hsa-miR-151a-5p	6.00415	5.84981	5.67193	5.57255	5.69419	5.35488	5.84221	5.55036	5.58571
42598	hsa-miR-452-3p	4.78019	4.87225	4.82443	4.84568	4.76355	4.88364	4.85537	4.88459	4.8686
31517	hsa-miR-561-3p	4.99074	5.03651	4.99878	5.0496	4.95525	5.02357	5.00014	5.04999	5.02982
11113	hsa-miR-448	5.09774	5.4086	5.12189	5.11234	5.07621	5.06468	5.15846	5.10849	5.17548
14313	hsa-miR-499a-5p	6.10847	5.98949	6.06622	6.24039	6.04768	6.48315	6.10673	6.17629	6.32843
11181	hsa-miR-95	4.99603	4.99009	5.01051	4.97724	4.96165	5.01665	5.06063	4.96353	5.00073
17470	kshv-miR-K12-2-5p	4.92997	4.92441	4.95575	4.93024	4.94396	5.05442	4.9762	4.85593	4.92629
42811	hsa-miR-542-5p	5.94192	5.74849	5.92373	5.74941	5.92166	5.82538	5.82299	5.67438	5.5319
46796	hsa-miR-1302	5.15274	5.14462	5.13481	5.18983	5.15326	5.15165	5.15906	5.19062	5.12731
17289	hsa-miR-616-5p	5.41155	5.36371	5.40307	5.4266	5.3621	5.47542	5.37164	5.48383	5.454
10954	hsa-miR-147a	6.47494	6.40459	6.56308	6.59332	6.3721	6.63262	6.50636	6.65084	6.87595
46875	hsa-miR-2276	5.46048	5.54262	5.53406	5.47273	5.42458	5.30293	5.39972	5.44472	5.43178
11018	hsa-miR-218-5p	5.2348	5.16825	5.21389	5.13936	5.12825	5.05595	5.19109	5.27088	5.13883
11077	hsa-miR-363-3p	5.31121	5.42644	5.39928	5.36049	5.34063	5.18877	5.30507	5.49705	5.37274
46924	hsa-miR-1252	5.39842	5.3668	5.40686	5.34221	5.35738	5.31937	5.38296	5.32919	5.29331
46454	hsa-miR-520g	5.10728	5.20495	5.13939	5.14366	5.13933	5.19509	5.08922	5.18146	5.10798
42686	hsa-miR-136-3p	5.11293	5.02362	5.05069	5.02	5.00215	4.99041	5.01541	5.09173	5.06099
17302	hsa-miR-578	6.07706	6.06272	6.28365	6.19484	6.11968	6.29823	6.1387	6.25517	6.46398
42932	hsa-miR-920	5.36938	5.4043	5.34297	5.24873	5.33838	5.24158	5.366	5.31261	5.29199
13485	hsa-miR-10a-5p	5.46518	5.47152	5.58938	5.53564	5.45773	5.63635	5.64574	5.52165	5.61485
46791	hsa-miR-1204	5.45613	5.43442	5.4808	5.49615	5.50462	5.53459	5.45872	5.47546	5.5491
46750	hsa-miR-1254	5.56832	5.48784	5.6414	5.68946	5.57201	5.66128	5.57648	5.75448	5.94953
46624	hsa-miR-1236-3p	6.60399	6.64765	6.65836	6.75951	6.67348	6.41355	6.64466	6.729	6.81948
46917	hsa-miR-205-5p	8.02636	7.97282	8.60101	7.81923	7.95563	8.38646	8.71811	8.44546	8.73945
42769	hsa-let-7b-3p	5.3669	5.4022	5.38877	5.38564	5.35462	5.30671	5.37683	5.36011	5.36122
11240	hsa-miR-409-3p	5.15888	5.12649	5.14605	5.13542	5.10186	5.02241	5.12329	5.15586	5.04238
42964	hsa-miR-7-2-3p	5.08146	5.1252	5.14634	5.04625	5.16932	4.92819	5.04933	5.0772	5.03407
46803	hsa-miR-503-5p	5.42994	5.42499	5.49817	5.37958	5.44154	5.3231	5.44664	5.44661	5.49094
146105	hsa-miR-1539	5.0918	5.08424	5.18123	5.17439	5.05493	5.28356	5.04584	5.18597	5.20487
146077	hsv2-miR-H3	5.90928	5.75771	6.08918	5.82633	5.76686	5.84996	5.84075	5.92282	6.16746
42838	hsa-miRPlus-C1076	5.94357	5.84288	5.9198	5.95109	5.98912	5.86656	5.86462	5.74512	5.71552
145661	SNORD65	5.10836	5.09591	5.16035	5.18368	5.07437	5.12125	5.13762	5.10629	5.06468
19605	SNORD6	5.60398	5.48903	5.72694	5.4808	5.5248	5.46531	5.96312	5.63814	5.58638
146152	hsa-miR-3179	5.35864	5.37565	5.37904	5.30878	5.37334	5.30345	5.34111	5.38207	5.38932
145745	hsa-miR-335-3p	7.64902	7.65032	7.49888	7.20337	7.5237	7.32494	7.59063	7.46197	7.42333
145697	hsa-miR-367-5p	5.10387	5.06771	5.0887	5.11706	5.03431	5.17342	5.06199	5.12725	5.19191
145701	hsa-miR-668	5.63687	5.58949	5.64941	5.81616	5.67868	5.78504	5.63307	5.63127	5.72584
145843	hsa-miR-330-5p	5.48207	5.49671	5.595	5.54314	5.52653	5.8394	5.50496	5.59018	5.69776
145754	hsa-miR-523-3p	4.64706	4.62108	4.57312	4.53522	4.51707	4.72975	4.65092	4.67039	4.58025
145696	hsa-miR-655	5.25055	5.25017	5.32538	5.31252	5.20392	5.47953	5.24912	5.26883	5.35698
145638	hsa-miR-29a-5p	5.29827	5.25785	5.30631	5.26547	5.25156	5.37456	5.40641	5.32877	5.32377
145741	hsa-miR-545-3p	5.36613	5.34815	5.37694	5.4197	5.36071	5.38084	5.53308	5.41782	5.41397
147827	hsa-miR-3130-3p	5.0489	5.04843	5.08737	5.12091	5.12765	5.2362	5.12957	5.06616	5.14428
147820	hsa-miR-3133	4.68209	4.70131	4.77356	4.76483	4.74253	4.79761	4.81188	4.77512	4.7463
147845	hsa-miR-3173-3p	5.15145	5.07683	4.99238	5.06039	5.10588	4.99049	5.0125	4.92554	4.8207
145897	hsa-miR-92b-3p	5.31851	5.25712	5.17025	5.14712	5.20665	5.19417	5.33159	5.21963	5.05802
147195	hsa-miR-18a-5p	5.05766	5.08574	5.15112	5.09789	5.10933	5.10143	5.03199	5.07609	5.12679
147203	hsa-miR-302a-3p	6.8332	6.75624	6.72093	6.66436	6.77794	6.54574	6.8627	6.92384	6.92602
147865	hsa-miR-4330	4.8399	4.82013	4.84889	4.83342	4.8374	4.77834	4.92139	4.90668	4.93636
147870	hsa-miR-548s	5.02468	5.03594	5.07603	5.01722	5.03553	4.96819	5.00346	5.06293	4.88916
147919	kshv-miR-K12-12-3p	6.96992	6.90998	7.58714	7.6093	7.05343	7.07029	7.45171	7.04384	7.51058
147837	hsa-miR-3119	5.11066	5.06174	5.11648	5.1381	5.09426	5.05541	5.08261	5.11692	5.0232
147981	hsa-miR-4325	6.02091	5.94284	6.35721	6.22626	6.21175	6.02973	6.13963	6.21605	6.44031
147562	hsa-miR-4253	5.55135	5.46453	5.52013	5.61593	5.53622	5.81502	5.47632	5.56956	5.54196
147846	hsa-miR-4313	5.2181	5.17207	5.27585	5.20135	5.18409	5.34623	5.25148	5.29459	5.29287
147748	hsv1-miR-H12	5.03267	4.89684	5.00866	5.0634	4.99937	5.15346	5.00999	4.97217	4.99645
148430	hsa-miR-374c-5p	5.14221	5.16915	5.04036	5.03752	5.09994	5.08931	5.12752	5.08186	5.03821
148495	hsa-miR-3915	6.84662	6.96954	6.8589	7.26297	6.97341	6.96069	6.9161	6.84358	6.22498
148335	hsa-miR-3606-5p	5.25818	5.22988	5.23516	5.29971	5.22501	5.30127	5.1967	5.24691	5.1575
148208	hsa-miR-3610	4.74567	4.734	4.77447	4.74978	4.67726	4.76307	4.79204	4.78636	4.75425
147715	hsa-miR-4251	5.14251	5.03754	5.09901	5.2318	5.07424	5.08677	5.13642	5.1092	5.01288
148042	hsa-miR-3662	5.38275	5.39765	5.49345	5.42216	5.38487	5.48142	5.45273	5.42402	5.44376
148332	hsa-miR-3692-5p	5.15686	5.04164	5.11086	5.13316	5.13473	5.19728	5.12078	5.11547	5.13694
147334	hsa-miR-3613-5p	5.65274	5.63827	5.76132	5.96041	5.66049	5.79016	5.67939	5.97654	5.95562
147722	hsa-miR-4306	7.34072	7.26365	7.37956	7.50516	7.39854	7.46447	7.28323	7.38526	7.19503
147718	hsv1-miR-H3-5p	5.67873	5.57736	5.5835	5.57727	5.67616	5.45707	5.52601	5.6453	5.52203
148040	hsa-miR-1247-3p	5.04413	5.04295	5.01688	5.06599	4.96503	4.95364	4.98348	5.03512	5.02797
147595	hsa-miR-3178	9.19478	8.86424	8.31439	8.83246	9.22114	8.49169	8.37736	8.54106	8.39312
147712	hsv1-miR-H1-5p	5.40721	5.31985	5.43765	5.31753	5.41332	5.32482	5.34857	5.37873	5.37016
148453	hsa-miR-3074-5p	5.29218	5.19638	5.30422	5.42019	5.28412	5.33658	5.26895	5.35965	5.29284
146094	hsa-miR-1911-3p	4.89398	4.84016	4.86658	4.87087	4.82415	5.00981	4.8851	4.90694	4.95428
46592	hsa-miR-548j	5.06339	4.97582	5.04165	5.0298	5.03679	5.12167	5.04035	4.99732	5.10823
27565	hsa-miR-423-5p	8.66648	8.69642	9.10218	9.87809	9.30217	8.86621	8.75453	8.57594	8.55996
168805	hsa-miR-4478	8.72294	8.8155	8.41137	9.60183	9.23743	8.77313	8.38861	8.61485	8.4257
168648	hsa-miR-4687-5p	7.03362	6.88854	7.26498	6.8646	7.02502	6.8047	7.3162	7.04256	7.31257
46474	hsa-miR-766-5p	4.62044	4.53234	4.60319	4.62473	4.66174	4.33936	4.65854	4.60199	4.5224
168799	hsa-miR-4710	5.04991	4.95118	5.02352	5.15326	4.95969	5.05419	5.03396	4.84149	4.87805
168591	hsa-miR-4789-3p	5.10182	5.0853	5.13967	5.08496	4.99952	5.06763	5.06641	5.1031	5.13959
168675	hsa-miR-4433-3p	6.98809	7.00676	7.54814	7.76893	7.35367	6.87989	7.12129	6.11568	5.473
168885	hsa-miR-5194	4.96062	4.84937	4.94832	4.85105	4.94951	4.86818	4.80983	5.00328	4.94987
168673	hsa-miR-4656	5.02568	5.00734	4.8693	5.06393	5.06115	4.86243	4.91527	4.92019	4.78762
168814	hsa-miR-4463	6.68087	6.72271	6.8407	7.35807	7.00436	5.9813	6.49716	5.7446	5.19335
168744	hsa-miR-4746-5p	4.53989	4.4763	4.51055	4.4699	4.47973	4.41318	4.56977	4.56948	4.51942
168628	hsa-miR-5695	4.08818	4.32848	4.21869	4.1684	4.15348	4.12149	4.14732	4.20555	4.09888
168742	hsa-miR-4722-3p	4.86388	4.90002	4.96386	4.96806	4.93466	4.86316	4.9548	4.98118	4.96151
168933	hsa-miR-5581-3p	8.14817	8.17267	7.63757	7.59019	8.0783	7.93292	7.7199	7.89702	7.43133
168619	hsa-miR-1260b	11.5997	11.6195	11.1048	10.8175	11.4929	11.6048	11.137	11.3185	10.2051
168568	hsa-miR-1290	8.13816	8.37329	8.49928	9.2344	8.32184	8.16488	8.31301	7.86427	7.95976
168620	hsa-miR-548au-3p	4.61616	4.55445	4.597	4.55278	4.58037	4.72293	4.61002	4.62871	4.60628
168954	hsa-miR-5580-5p	4.92786	4.88501	4.83972	4.83068	4.88282	4.91554	4.88899	4.89178	4.86165
168811	hsa-miR-1255b-2-3p	6.08922	5.72907	5.95744	6.59324	5.88103	6.00402	5.93156	5.9188	5.22835
168801	hsa-miR-4477b	4.73118	4.74868	4.73227	4.7003	4.62063	4.75623	4.76134	4.75223	4.77277
168697	hsa-miR-3189-5p	4.82088	4.80851	4.82977	4.81123	4.86958	4.90229	4.80889	4.88757	4.86742
169333	hsa-miR-3194-3p	4.57892	4.54044	4.57255	4.57065	4.58029	4.61459	4.60609	4.54227	4.50901
169279	hsa-miR-499b-3p	4.30057	4.36033	4.27061	4.24223	4.27743	4.28459	4.22185	4.26809	4.10329
169117	hsa-miR-4759	4.57719	4.59653	4.5446	4.51937	4.466	4.61533	4.51773	4.54061	4.45762
169195	hsa-miR-4798-3p	4.14602	4.15285	4.22912	4.15123	4.16163	4.28824	4.181	4.0785	3.95257
168988	hsa-miR-4799-5p	4.27767	4.35319	4.36506	4.33831	4.31974	4.5657	4.38589	4.40401	4.31568
169151	hsa-miR-4526	4.8032	4.71841	4.80379	4.74571	4.77912	4.83826	4.84435	4.75335	4.8291
169147	hsa-miR-548am-5p/hsa-miR-548au-5p/hsa-miR-548c-5p/hsa-miR-548o-5p	4.59957	4.49253	4.53992	4.49938	4.56115	4.72577	4.59425	4.60781	4.54886
169174	hsa-miR-4709-5p	4.73407	4.65123	4.77633	4.66955	4.72462	4.63451	4.79526	4.80652	4.86262
169241	hsa-miR-5571-3p	5.06923	5.03248	5.08964	5.08408	5.06135	4.98553	5.07722	5.13239	5.17025
169211	hsa-miR-5704	7.93445	8.04537	7.89438	7.6974	7.8293	8.03624	8.05756	8.21183	8.28656
169188	hsa-miR-4443	11.7953	11.7526	11.4311	11.0772	11.7248	11.5426	11.4766	11.5654	11.4717
169336	hsa-miR-17-5p	5.03771	4.98132	5.29405	4.82592	4.93182	4.78153	5.29949	4.92684	4.96414
169354	hsa-miR-4493	5.24306	5.18536	5.27531	5.20921	5.19792	5.07096	5.20128	5.32594	5.27844
169090	hsa-miR-5186	4.48353	4.72845	4.5898	4.52908	4.47024	4.49577	4.52851	4.63077	4.48419
169222	hsa-miR-4760-5p	4.60417	4.58783	4.62442	4.56205	4.55195	4.60119	4.6084	4.63631	4.56473
169176	hsa-miR-5587-5p	4.3245	4.50411	4.44871	4.34069	4.43324	4.54006	4.45691	4.50307	4.34429
169353	hsa-miR-5582-3p	4.35941	4.44379	4.44363	4.3894	4.44473	4.73909	4.5238	4.46607	4.36746
169193	hsa-miR-4725-5p	4.80136	4.75445	4.70115	4.63124	4.74196	4.64448	4.73477	4.68189	4.56249
169317	hsa-miR-3614-5p				3.93947
169032	hsa-miR-4737	4.55155	4.54538	4.52096	4.54238	4.50305	4.54348	4.61909	4.54033	4.54114
169412	hsa-miR-1260a	8.417	8.47376	8.06106	8.04202	8.41919	8.40018	7.99551	8.24868	7.628
17608	hsa-miR-425-5p	5.18367	5.16417	5.18421	5.18038	5.17369	5.10232	5.1692	5.15959	5.21382
30787	hsa-miR-125b-5p	9.43865	9.43213	8.87673	9.22203	9.52327	8.74852	8.91719	8.85527	8.67832
11159	hsa-miR-518e-3p	4.63637	4.60893	4.63514	4.6683	4.64859	4.67802	4.67134	4.6931	4.73929
42613	ebv-miR-BART19-5p	5.42691	5.32694	5.48539	5.44578	5.45174	5.42566	5.42111	5.44388	5.52618
17541	ebv-miR-BART1-5p	4.86712	4.87195	4.93027	4.90146	4.86547	4.99868	4.85507	4.89333	4.8559
11084	hsa-miR-372	5.02316	4.97507	4.94929	5.02292	4.98035	5.16402	5.02249	5.01537	4.99912
17358	ebv-miR-BART16	5.26519	5.21364	5.1865	5.21389	5.2462	5.27589	5.21645	5.15275	5.10533
17312	hsa-miR-592	5.61754	5.64395	5.6387	5.61617	5.60932	5.75416	5.4825	5.60769	5.76656
11171	hsa-miR-521	4.85425	4.75437	4.81263	4.79249	4.75914	4.99299	4.83985	4.86379	4.86008
46301	hsa-miR-621	4.77915	4.71971	4.68609	4.73466	4.7181	4.97221	4.78033	4.78457	4.81911
42524	hsa-miR-21-3p	4.85533	4.79313	4.90399	4.8977	4.88769	5.0408	4.88217	4.96844	4.94392
14301	hsa-miR-361-5p	6.74614	7.07785	7.0617	7.13083	7.02544	7.15662	7.05443	7.22976	7.47062
46689	hsa-miR-1229-3p	5.94034	5.81894	5.89651	5.9262	5.8483	6.00056	5.79298	5.90918	6.0019
46647	hsa-miR-1324	4.86887	4.85856	4.86688	4.93451	4.88836	5.00735	4.92983	4.92023	4.95237
42970	hsa-miR-744-3p	5.46364	5.45338	5.43824	5.53881	5.47508	5.58367	5.4844	5.45559	5.49101
27740	hsa-miR-574-5p	6.92277	6.90637	7.00587	6.91615	6.93404	7.0462	6.95036	7.07837	7.36038
11141	hsa-miR-509-3p	6.33287	6.18297	6.35375	6.50978	6.22709	6.60658	6.24848	6.35537	6.68228
42766	hsa-miR-554	4.77712	4.79162	4.79006	4.80205	4.79843	4.99963	4.80353	4.82222	4.81411
46501	hsa-miR-1305	5.49737	5.46138	5.48412	5.53852	5.43191	5.64959	5.53075	5.50136	5.52477
17272	hsa-miR-551a	5.77361	5.66724	5.65608	5.96822	5.78728	6.12281	5.63305	5.63032	5.53113
42965	hsa-miR-424-5p	7.161	7.22389	7.11877	6.66926	7.11767	6.9723	7.20863	7.0602	7.09338
42683	hsa-miR-922	5.23556	5.31659	5.22285	5.25165	5.16218	5.23003	5.18131	5.20589	5.01473
42865	hsa-miR-181a-5p	5.80976	5.71727	6.10322	5.61088	5.63529	5.56971	6.19928	5.6427	5.81669
42667	hsa-miR-302b-5p	5.03213	5.0527	5.02469	5.04217	5.00036	5.07403	5.03323	4.96379	5.09423
10138	hsa-miR-130a-3p	6.14925	6.00444	6.24627	5.40973	5.84772	5.51701	6.35069	5.75536	5.59023
46381	hsa-miR-1298	7.32562	7.31501	6.76643	6.89433	7.37696	7.04856	6.71657	6.87851	6.49909
42523	hsa-miR-26b-3p	6.15195	6.20767	6.31337	6.24358	6.24821	6.21352	6.12747	6.46065	6.72952
42892	hsa-miR-450b-3p	6.4779	6.59484	6.68228	6.77937	6.58139	6.96012	6.6328	6.89096	7.20546
42824	ebv-miR-BART9-5p	5.4334	5.39556	5.48562	5.42795	5.43125	5.48696	5.46186	5.51941	5.49853
17606	kshv-miR-K12-4-5p	5.21387	5.13269	5.11733	5.1645	5.14635	5.24547	5.11824	5.0652	5.17213
46925	hsa-miR-1277-3p	5.30107	5.31323	5.3514	5.40637	5.35185	5.55076	5.24732	5.45514	5.38369
46832	hsa-miR-1202	5.64979	5.58319	5.7006	5.63075	5.58125	5.68542	5.60758	5.68221	5.84351
146064	hsa-miR-718	6.6916	6.6256	6.81773	6.97656	6.80638	7.16597	6.76731	7.10286	7.65676
146091	hsa-miR-1914-5p	5.55119	5.37775	5.41612	5.37665	5.48855	5.72015	5.39061	5.47052	5.43928
42780	hsa-miR-1307-5p	4.62481	4.70428	4.64654	4.64988	4.68858	4.73966	4.70786	4.65112	4.64775
46205	SNORD48	5.84497	5.84867	5.88936	5.81052	5.85753	5.71473	5.93613	5.87587	5.89165
145934	hsa-miRPlus-B1114	5.81121	5.81772	5.89452	5.9122	5.76449	5.85563	5.79533	5.95983	5.97972
146020	hsa-miR-449c-3p	5.4582	5.47735	5.46062	5.514	5.44789	5.87658	5.44598	5.48197	5.54026
145990	ebv-miR-BART21-3p	6.10033	5.9458	6.03813	5.99765	6.06476	6.38221	5.99435	6.15779	6.33292
145717	hsa-miR-516a-3p/hsa-miR-516b-3p	5.92529	5.94796	6.22183	6.20999	6.04247	6.67637	6.02855	6.17165	6.34854
145984	ebv-miR-BART2-3p	5.16752	5.18038	5.15169	5.14467	5.17488	5.28294	5.18074	5.06796	4.96859
146009	hsa-miR-376a-3p	4.97682	4.96217	4.94541	4.95094	4.94496	4.93257	4.89494	4.96097	4.97342
145785	hsa-miR-526b-3p	5.04174	5.13123	5.08499	5.05384	5.07309	5.08753	5.03443	5.06795	5.05545
145641	hsa-miR-369-5p	5.03612	5.05553	5.04278	5.04618	4.96965	5.09806	4.97696	4.97256	5.05983
145842	hsa-miR-658	5.3091	5.24305	5.2733	5.32667	5.23359	5.27548	5.21978	5.27891	5.35093
146086	hsa-miR-30a-5p	5.41768	5.4773	5.32339	5.30691	5.42884	5.25883	5.29616	5.23956	5.28096
145905	hsa-miR-518a-5p/hsa-miR-527	4.94235	4.91764	4.90943	4.92467	4.98497	4.98125	4.92981	4.92026	4.87556
147854	hsa-miR-548u	4.79142	4.83452	4.79783	4.7892	4.76342	4.85654	4.79385	4.79619	4.81695
147835	hsa-miR-3143	4.681	4.69031	4.72811	4.70505	4.72947	4.74269	4.60277	4.76369	4.77933
147796	hsa-miR-4327	5.39102	5.34479	5.42297	5.41564	5.38703	5.38975	5.37582	5.42229	5.39491
147776	hsa-miR-4317	5.70364	5.64957	5.6754	5.56775	5.66171	5.75735	5.70943	5.55722	5.49395
147840	hsv2-miR-H9-3p	6.17085	5.94759	6.34788	6.35622	6.13862	6.01407	6.29084	5.85346	5.97049
147901	kshv-miR-K12-7-5p	5.07755	4.9878	5.06334	5.12528	5.01222	5.31044	5.0248	5.04558	5.03047
147941	hsa-miR-3160-3p	4.67411	4.63481	4.61005	4.58105	4.60879	4.65067	4.60418	4.65642	4.64362
147767	hsa-miR-4279	10.4545	10.2012	10.7535	10.5638	10.5721	10.4414	10.8449	10.43	10.7095
147832	hsa-miR-4326	5.14608	5.12467	5.16915	5.22629	5.1464	5.40095	5.08956	5.16921	5.12248
147851	hsa-miR-3201	5.18193	5.209	5.22808	5.26874	5.23273	5.30594	5.14868	5.17713	5.14463
147706	hsa-miR-4255	5.09111	5.12153	5.16408	5.12805	5.06946	5.20646	5.11138	5.24484	4.9814
147821	hsa-miR-3169	6.10886	6.01722	6.25806	6.20027	6.0438	6.55028	6.14405	6.31352	6.55897
147654	hsa-miR-3138	5.41782	5.41946	5.43544	5.4025	5.37358	5.4587	5.36964	5.43602	5.50111
147623	hsa-miR-4304	4.80298	4.82996	4.7908	4.80616	4.80433	4.87414	4.79542	4.82442	4.87205
147836	hsv2-miR-H7-5p	6.76478	6.53254	7.46395	7.07813	6.77688	6.52759	7.44387	6.35235	7.09602
148683	hsa-miR-888-3p	5.17632	5.25786	5.23221	5.23238	5.21958	5.21196	5.21865	5.26251	5.25104
148467	hsa-miR-3939	4.89019	4.91639	4.91223	4.91406	4.88927	4.86946	4.88907	4.94723	4.95255
147986	hsa-miRPlus-K1303*	5.00597	4.98159	5.02038	4.99477	4.98081	5.03614	5.05522	4.96128	4.95253
148387	hsa-miR-3942-5p	4.91466	4.90631	4.93919	4.94935	4.94139	4.93111	4.84029	4.91761	4.95378
148285	hsa-miR-3941	6.71994	6.81225	6.51157	6.41846	6.68785	6.37256	6.57993	6.60527	5.81225
148466	hsa-miR-3937	5.43839	5.59194	5.60699	5.57538	5.60462	5.61983	5.50704	5.65302	5.59925
148682	hsa-miR-483-3p	9.24117	8.93481	9.94045	9.76584	9.46861	9.18929	9.79289	8.99822	9.46897
148264	hsa-miR-3665	5.2328	5.16453	5.62382	5.41517	5.24665	5.44756	5.54696	5.17687	5.21409
148640	hsa-miR-34b-3p	5.19071	5.10783	5.19777	5.15538	5.18702	5.3639	5.11966	5.20506	5.21791
148327	hsa-miR-3651	5.01993	5.03753	5.18198	5.05068	5.11511	5.45859	5.14014	5.18455	5.17506
147555	hsv2-miR-H19	5.29003	5.33487	5.36353	5.33568	5.29622	5.50974	5.23071	5.26472	5.38072
148012	hsa-miR-203b-3p	4.96999	5.02747	4.98072	5.01545	4.93769	5.05625	4.96256	5.0332	5.03862
148661	hsa-miR-486-3p	5.30672	5.31841	5.39507	5.38318	5.36407	5.32758	5.36464	5.34081	5.37517
145759	hsa-miR-181c-3p	4.93314	4.93416	4.93093	4.96302	4.96713	5.01985	4.93469	4.96895	4.94479
17835	hsa-miR-450a-5p	5.69592	5.65688	5.70055	6.07636	5.77232	5.75923	5.5681	5.77128	5.6127
42732	hsa-miR-532-3p	5.78255	5.74764	6.08156	5.85552	5.99119	6.02601	5.97387	6.0069	6.07104
145734	hsa-miR-33b-3p	4.96581	4.96177	4.98625	4.99675	4.93533	5.03788	4.9126	5.05431	4.95424
42493	hsa-miR-892b	5.57034	5.53709	5.70703	5.75616	5.69183	5.72339	5.66076	5.73041	5.87279
168878	hsa-miR-5100	13.4878	13.1289	12.7849	12.7463	13.238	13.0361	12.8085	12.986	12.6446
168605	hsa-miR-4653-3p	4.95925	4.93341	4.84564	4.78074	4.91347	4.8442	4.78262	4.8068	4.74862
168856	hsa-miR-4494	4.44232	4.52952	4.59216	4.56333	4.61407	4.56391	4.57891	4.61896	4.61596
168558	hsa-miR-5585-3p	4.60746	4.60619	4.5967	4.53088	4.63418	4.62535	4.61046	4.6174	4.51245
168700	hsa-miR-5696	4.51106	4.56191	4.55067	4.51203	4.57402	4.58083	4.60125	4.60825	4.46118
168829	hsa-miR-4794	4.5903	4.58476	4.58644	4.58573	4.61031	4.64669	4.60212	4.64932	4.64026
168602	hsa-miR-4666a-3p	4.4358	4.42147	4.40835	4.40644	4.45016	4.51374	4.48742	4.47372	4.46619
168894	hsa-miR-3978	4.3396	4.33223	4.41695	4.37543	4.43648	4.56735	4.39016	4.4019	4.36836
168918	hsa-miR-4491	4.55937	4.47526	4.55795	4.55896	4.49841	4.69599	4.61622	4.57999	4.51132
168704	hsa-miR-506-5p	4.58455	4.62703	4.6201	4.64666	4.65204	4.79749	4.70044	4.68833	4.63941
168708	hsa-miR-296-5p	5.70386	5.58053	5.63956	5.86333	5.74839	5.78073	5.75618	5.97292	6.14319
168621	hsa-miR-4796-5p	4.6371	4.5993	4.63296	4.58711	4.63329	4.83079	4.62238	4.64314	4.59314
168670	hsa-miR-4694-5p	4.48194	4.47864	4.51808	4.4761	4.53765	4.64746	4.51382	4.52745	4.49652
168767	hsa-miR-4681	4.56478	4.52346	4.48422	4.53519	4.56181	4.72569	4.52204	4.59846	4.51163
168594	hsa-miR-3150b-5p	5.06535	4.97125	5.05321	5.01344	5.05642	5.25903	5.03414	5.04097	5.04592
168844	hsa-miR-4532	10.1856	9.93683	10.3611	10.2505	10.3574	9.67452	10.3067	9.5896	9.79562
168975	hsa-miR-4528	4.57657	4.44793	4.53313	4.55794	4.52703	4.54334	4.61151	4.62115	4.50586
168570	hsa-miR-2682-3p	4.92888	4.85865	4.97264	4.93829	4.90812	5.02379	4.94118	4.96657	4.9431
168649	hsa-miR-3129-3p	4.56227	4.54887	4.57433	4.5778	4.5785	4.61722	4.5871	4.61623	4.59944
168786	hsa-miR-3618	4.63722	4.59106	4.62391	4.68057	4.68218	4.67722	4.63716	4.67961	4.58349
169074	hsa-miR-3972	4.68627	4.77909	4.77654	4.77635	4.78006	4.85028	4.78682	4.80779	4.7848
169106	hsa-miR-4783-3p	5.62558	5.5216	5.52052	6.23123	5.83115	5.16036	5.47099	5.14988	5.02237
169071	hsa-miR-4639-5p	4.71437	4.81267	4.79653	4.88784	4.77882	4.87322	4.72487	4.89116	4.78947
168984	hsa-miR-4637	4.44031	4.43415	4.44204	4.46456	4.4552	4.79249	4.43437	4.38148	4.42209
169265	hsa-miR-4733-3p	5.03712	4.97629	4.78895	4.80958	5.01944	4.79723	4.85283	4.8183	4.70831
169099	hsa-miR-4790-3p	4.57595	4.63229	4.63668	4.62055	4.61024	4.49443	4.59172	4.65796	4.65063
169201	hsa-miR-5047	4.58477	4.63933	4.439	4.61389	4.60133	4.49955	4.59931	4.60177	4.65284
169132	hsa-miR-382-3p	4.67048	4.61099	4.34749	4.40673	4.65393	4.60319	4.34677	4.23021	3.89642
169122	hsa-miR-5687	4.69456	4.66575	4.68102	4.7422	4.66301	4.83382	4.76629	4.75539	4.77149
169227	hsa-miR-3064-5p	5.06152	4.99761	5.05525	5.09691	5.05949	5.29344	5.10166	5.11227	5.04968
169289	hsa-miR-4692	4.50049	4.55822	4.58803	4.53376	4.51098	4.76399	4.62381	4.60786	4.61042
169308	hsa-miR-4503	4.47312	4.40721	4.43285	4.48581	4.46906	4.58786	4.47916	4.42377	4.33307
169282	hsa-miR-4290	10.0524	9.82335	11.378	10.7297	10.3828	10.5737	11.1585	10.2699	10.8283
169172	hsa-miR-4445-3p			4.24014	4.18853	4.20329	4.30373	4.18667	4.12785	3.98146
169199	hsa-miR-4518	4.69669	4.73867	4.71778	4.68165	4.61921	4.71503	4.73429	4.66502	4.55784
169034	hsa-miR-642b-5p	9.47495	9.47088	10.4195	10.1613	9.93775	9.90777	10.3223	9.67332	10.0763
169173	hsa-miR-5590-3p	4.54487	4.56391	4.67586	4.65247	4.62195	4.79678	4.63548	4.69199	4.63633
169231	hsa-miR-4766-3p	4.40226	4.51273	4.37316	4.48832	4.50899	4.50692	4.53173	4.53968	4.50587
169315	hsa-miR-4676-3p	4.71196	4.66127	4.66888	4.72446	4.69478	4.74849	4.69285	4.75597	4.73168
169005	hsa-miR-520b/hsa-miR-520c-3p	4.92506	4.92842	4.92453	4.87772	4.89023	4.90994	4.87585	4.90978	4.8814
169416	hsa-miRPlus-A1086	4.95115	4.87869	5.09187	4.79743	4.82915	5.24474	5.34804	5.60397	4.93191
13170	hsa-miR-380-5p	4.74339	4.74777	4.72165	4.7369	4.69452	4.84806	4.77018	4.76687	4.84221
46324	hsa-miR-320b	5.7037	5.74851	5.63491	5.19355	5.54375	5.32588	5.73294	5.34553	5.1601
17676	hsa-miR-152	5.5731	5.54183	5.34777	5.3643	5.49903	5.46197	5.41005	5.41474	5.41387
17593	hsa-miR-650	4.60088	4.61192	4.638	4.71269	4.62412	4.71798	4.68816	4.65201	4.67355
46483	hsa-miR-27a-3p	5.56401	5.45523	5.96305	5.20652	5.51326	5.24454	5.99996	5.29628	5.25064
46438	hsa-let-7g-5p	6.85594	6.89433	6.70876	6.27571	6.83019	6.12999	6.66118	6.35759	6.13041
42703	hsa-miR-490-3p	5.00698	4.94612	4.80115	4.82273	4.90798	5.04346	4.89872	4.92181	4.75537
17625	hsa-miR-627	5.07673	5.09296	5.11095	5.1134	5.08905	5.12255	5.01034	5.07004	5.06143
27568	hsa-miR-744-5p	8.46957	8.41294	8.6414	9.61597	8.76343	8.33203	8.5778	8.26254	8.33462
42478	hsa-miR-593-5p	4.9278	4.91175	4.79621	4.85126	4.87239	5.03413	4.82561	4.86271	4.82512
42457	hsa-miR-323a-5p	5.15301	5.09228	5.0791	5.19027	5.13926	5.25078	5.02751	5.13213	5.17885
17589	ebv-miR-BART3-3p	4.46357	4.42704	4.41405	4.40971	4.42388	4.63403	4.46929	4.45258	4.44071
42832	hsa-miR-638	8.17806	8.23046	8.65471	9.15623	8.35631	8.38051	8.53441	8.19068	8.3036
46462	hsa-miR-1224-5p	5.90488	5.91518	5.99622	6.18315	6.05775	6.24173	5.91928	6.04996	6.30579
46822	hsa-miR-1178-3p	5.5926	5.71498	5.79302	5.85206	5.7989	5.98769	5.87288	5.89528	6.12565
28759	hsa-miR-758-3p	5.57038	5.59638	5.57746	5.68523	5.54373	5.99746	5.65825	5.73081	5.82609
42496	hsa-miR-181c-5p	5.11426	5.11597	5.05375	5.11892	5.06445	5.2864	5.10598	4.98776	5.10217
10306	hsa-miR-146b-5p	5.61065	5.64119	5.92265	5.75404	5.59628	5.66427	6.05961	5.73197	5.94363
17882	hsa-miR-20b-3p	5.4766	5.42739	5.43349	5.50961	5.42454	5.9487	5.51138	5.59925	5.6489
27551	hsa-miR-612	5.53849	5.58123	5.44493	5.544	5.52208	5.74181	5.52446	5.57033	5.58691
42504	hsa-miR-593-3p	6.3795	6.35843	6.45759	6.54124	6.37589	6.68478	6.48371	6.51804	7.05173
42897	ebv-miR-BART15	6.18801	6.21609	6.36107	6.39579	6.27317	6.65745	6.3418	6.42051	6.64681
42874	hsa-miR-16-2-3p	5.41415	5.42165	5.37916	5.41786	5.39605	5.60982	5.39885	5.43812	5.48142
17490	hsa-miR-571	6.03716	5.97711	6.03696	6.15477	6.0293	6.50333	6.13366	5.84142	6.46664
46565	hsa-miR-1207-5p	6.09507	5.96404	6.11256	6.1223	6.02964	6.35996	6.16008	6.21986	6.57029
15619	hsa-miR-649	5.35219	5.39685	5.36328	5.38235	5.33614	5.45023	5.34768	5.36318	5.40653
10943	hsa-miR-136-5p	6.09931	6.12954	5.90696	5.98902	6.11421	6.00294	5.94503	5.98072	6.00717
10977	hsa-miR-183-5p	5.87104	5.96834	5.97121	5.82435	5.90076	6.24427	6.02032	6.02273	6.26914
42530	hsa-let-7a-2-3p	5.52911	5.52919	5.38921	5.44231	5.52887	5.58219	5.48914	5.42669	5.45471
10990	hsa-miR-196a-5p	6.30093	6.22866	6.49313	6.43817	6.24936	6.29527	6.43356	6.44361	6.7907
14285	hsa-miR-487b	5.65858	5.65242	5.41209	5.50391	5.67586	5.64625	5.48662	5.54639	5.46493
27546	hsa-miR-380-3p	5.41927	5.39988	5.42859	5.51398	5.39062	5.77209	5.41998	5.48846	5.48245
31026	hsa-miR-101-3p	5.5842	5.61407	5.18216	5.11691	5.41618	5.29025	5.2622	5.25687	5.19902
11040	hsa-miR-29b-3p	7.52089	7.53948	7.31504	7.06179	7.60561	7.23812	7.31482	7.11316	6.64844
13130	hsa-miR-517-5p	4.95883	5.05023	4.93795	4.98527	4.94676	5.12489	4.98456	4.98059	5.01249
11138	hsa-miR-506-3p	5.33386	5.35173	5.35147	5.41907	5.37082	5.56415	5.40121	5.40678	5.39976
146045	hsv2-miR-H4-5p	5.13413	5.17105	5.13876	5.14773	5.11508	5.43943	5.20457	5.22691	5.19911
145987	hsa-miR-2054	5.60388	5.52214	5.81549	5.67882	5.6568	5.97887	5.8042	5.81891	5.92374
146111	hsa-miR-767-5p	5.29944	5.32807	5.26496	5.37402	5.22341	5.42797	5.29886	5.32653	5.26813
145933	hsa-miR-652-5p	6.18436	6.09787	6.5557	6.3043	6.19544	6.04083	6.64512	5.90559	6.00333
146058	hsv1-miR-H3-3p	6.21244	6.14238	6.25995	6.40784	6.1294	6.53764	6.28449	6.28492	6.71337
145666	SNORD110	6.07201	6.05752	6.20312	6.25821	6.17026	6.3594	6.13322	6.11775	6.36517
146098	hsv1-miR-H5-3p	5.21873	5.22329	5.16505	5.25458	5.17746	5.28813	5.17515	5.14153	5.18959
146161	hsa-miR-2115-3p	6.43413	6.38082	5.79961	6.28741	6.38226	6.22503	6.02935	6.02946	5.60599
146168	hsa-miR-1912	5.50451	5.46425	5.49862	5.61649	5.48082	5.79159	5.5315	5.68182	5.65758
146090	hsv1-miR-H7-3p	8.69282	8.69404	9.23139	9.6351	9.11721	8.6357	8.90966	8.64414	8.89773
145736	hsa-miR-605	5.88562	5.70082	5.38584	5.38523	5.84123	5.5466	5.40489	5.43743	5.3827
145721	hsa-miR-875-5p	4.78164	4.81585	4.81891	4.84854	4.73268	4.88746	4.8661	4.84655	4.85416
145693	hsa-miR-92a-3p	6.09318	5.94821	6.6649	5.49946	5.91367	6.22996	6.83007	6.42017	6.39449
145962	hsa-miR-639	6.06363	5.89706	5.96616	6.18537	5.98043	6.34303	6.12547	6.18282	6.29716
145705	hsa-miR-431-5p	6.30386	6.26064	6.42364	6.54319	6.2723	6.86811	6.48963	6.50086	6.92756
145727	hsa-miR-501-3p	5.02848	5.05131	5.04115	5.0764	5.05721	5.15055	5.05031	5.07421	5.04993
145637	hsa-miR-187-3p	5.5156	5.5924	5.55928	5.61745	5.61676	5.85748	5.6719	5.7632	5.79721
145748	hsa-miR-518f-3p	4.73816	4.75279	4.77091	4.77201	4.73842	4.90606	4.81513	4.7993	4.83077
147193	hsa-miR-572	5.04194	5.04362	5.00649	5.10572	5.08421	5.18919	5.02272	5.02548	5.09726
147608	hsa-miR-4307	5.29856	5.24067	5.2476	5.33878	5.27876	5.38761	5.27288	5.26198	5.31486
147872	hsv2-miR-H13	5.1779	5.16057	5.12389	5.23134	5.15479	5.09283	5.16405	5.06274	5.17959
147938	hsa-miR-4287	5.0524	5.02141	5.00358	5.06305	5.06867	5.11191	5.08154	5.06989	5.11109
147814	hsa-miR-3159	4.8217	4.77527	4.67947	4.81893	4.75822	5.10797	4.68759	4.61422	4.64527
147760	hsa-miR-4316	5.40863	5.55942	5.41169	5.44957	5.42783	5.42267	5.45593	5.46717	5.50249
147544	hsa-miR-4314	5.20453	5.23942	5.17495	5.23501	5.16467	5.2252	5.21864	5.13734	5.22924
147830	hsv1-miR-H18	5.34077	5.32712	6.69465	5.3989	5.2939	5.35206	6.75093	5.30858	5.64047
147671	hsa-miR-4323	5.65151	5.61561	5.5903	5.66162	5.68011	5.6982	5.70045	5.66711	5.71702
147897	hsa-miR-3136-5p	6.206	6.20217	6.38051	6.48416	6.21075	6.69102	6.26441	6.4325	6.72778
147698	hsv2-miR-H22	5.93429	5.9072	6.06563	6.05518	5.9558	6.21103	6.02928	6.15371	6.37159
148627	hsa-miR-615-5p	5.45927	5.41721	5.43784	5.52198	5.4535	5.4673	5.44955	5.44778	5.52067
148669	hsa-miR-185-3p	5.39368	5.37921	5.33492	5.40921	5.38725	5.44764	5.32155	5.31616	5.41016
148687	hsa-miR-1908	9.87802	9.60373	10.8013	10.7981	10.3415	10.2304	10.6745	9.89666	10.0063
148234	hsa-miR-3667-5p	6.48348	6.24386	6.45527	6.60534	6.43639	5.8616	6.61596	5.92327	5.5616
148677	hsa-miR-637	5.2431	5.23314	5.21693	5.29297	5.20357	5.45973	5.34743	5.26896	5.33477
148654	hsa-miR-184	5.47616	5.46417	5.47326	5.6284	5.38989	5.44781	5.44349	5.50747	5.59787
148079	hsa-miR-3673	4.91689	4.92959	4.92074	4.98178	4.99691	5.01953	4.8751	4.81474	4.91744
148474	hsa-miR-3622a-5p	5.48375	5.47294	5.49187	5.70233	5.62153	5.55139	5.51195	5.60378	5.67516
148625	hsa-miR-941	5.51869	5.49038	5.42246	5.39219	5.41461	5.68971	5.50184	5.53044	5.44117
147640	kshv-miR-K12-10a-5p	5.13867	5.07076	5.0535	5.12212	5.08798	5.36611	5.12695	5.18784	5.1926
147318	hsa-miR-3660	5.16966	5.24437	5.09784	5.23227	5.15881	5.10079	5.14853	5.20778	5.13724
147666	hsa-miR-4277	4.98221	5.07724	5.01151	5.01871	4.9717	5.06331	5.0104	4.99441	4.97925
148181	hsa-miR-203b-5p	5.25074	5.28031	5.29874	5.39468	5.28108	5.28063	5.31313	5.3392	5.42162
148386	hsa-miR-2964a-5p	4.98976	4.89024	4.9317	4.96299	4.91407	5.06978	4.96544	4.96316	5.00748
148284	hsa-miR-208b	4.9676	4.97522	4.92588	4.92245	4.93592	5.00619	4.94574	4.9532	4.98483
11164	hsa-miR-519e-3p	5.41507	5.46904	5.24226	5.29147	5.35843	5.30265	5.28802	5.36622	5.24736
17886	hsa-miR-301b	5.11481	5.06414	5.12708	5.08483	5.10117	5.20548	5.07286	5.05053	5.17022
168684	hsa-miR-5010-5p	4.83822	4.87079	4.83895	4.86556	4.79875	5.03404	4.82231	4.80714	4.89351
168679	hsa-miR-4763-3p	5.02054	5.05871	4.98653	5.02255	5.00558	5.13208	5.0106	4.92708	4.90223
168718	hsa-miR-4684-3p	4.42473	4.37721	4.41049	4.44342	4.35537	4.59019	4.36781	4.43794	4.4086
168945	hsa-miR-326	4.99771	4.96279	5.02174	5.06708	5.02375	5.0652	5.03322	5.03284	5.06672
168964	hsa-miR-4450	5.2426	5.28509	5.12543	5.14461	5.22489	5.09148	5.18628	5.1643	5.06623
168932	hsa-miR-5094	4.76716	4.70972	4.67588	4.72133	4.68216	4.88778	4.70412	4.75898	4.78746
168934	hsa-miR-4999-5p	4.94345	4.93089	4.9333	4.97514	4.96355	5.14017	4.85733	4.93191	4.85031
168795	hsa-miR-4706	4.99074	4.98857	4.89241	4.98081	4.95327	4.97288	4.89041	4.83366	4.72016
168755	hsa-miR-4479	4.57879	4.44204	4.43241	4.60631	4.59067	4.70821	4.54668	4.53594	4.45045
168827	hsa-miR-548ac	4.47818	4.51233	4.45264	4.46139	4.48862	4.63678	4.45587	4.4998	4.55926
168676	hsa-miR-499b-5p	4.77618	4.74446	4.74693	4.81509	4.67688	4.89265	4.78161	4.77637	4.81419
168852	hsa-miR-4764-5p	5.26247	5.22364	5.16265	5.24121	5.24743	5.28168	5.15502	5.18815	5.14025
168611	hsa-miR-4753-3p	5.10126	5.05164	5.10621	5.15822	5.09739	5.30066	5.14125	5.0657	5.18887
168572	hsa-miR-4507	6.60527	6.36014	6.94567	7.32147	6.58309	6.1719	6.89832	5.94091	6.09987
168743	hsa-miR-548ad	4.4955	4.32044	4.42936	4.42201	4.44577	4.69605	4.39836		4.42391
168812	hsa-miR-875-3p	4.77228	4.79164	4.77037	4.74728	4.73194	4.8712	4.7783	4.78669	4.846
169186	hsa-miR-4520a-3p	4.60257	4.57148	4.5424	4.58844	4.54483	4.62295	4.53521	4.50839	4.62021
169118	hsa-miR-5009-3p	4.59237	4.54047	4.55034	4.56717	4.56057	4.70149	4.63	4.5635	4.59846
169320	hsa-miR-4468	5.51491	5.33271	5.24839	5.33749	5.42607	5.08898	5.39357	5.02474	4.91886
169321	hsa-miR-4691-3p	4.48361	4.51058	4.36165	4.52528	4.40761	4.69446	4.50982	4.54739	4.49491
169070	hsa-miR-4695-3p	8.2165	8.22855	7.51526	7.46871	8.02368	8.07863	7.65741	8.19961	6.84599
169113	hsa-miR-4755-5p	5.53552	5.49709	5.26293	5.26039	5.55489	5.23177	5.43362	5.20276	5.15079
169182	hsa-miR-4728-3p	8.66759	8.73186	8.85261	9.37853	9.15648	8.81367	8.74625	8.82056	8.84051
169036	hsa-miR-4745-3p	4.73972	4.73847	4.69336	4.73454	4.65185	4.95071	4.73341	4.67053	4.7643
169230	hsa-miR-4747-3p	4.70432	4.72727	4.70481	4.73579	4.7663	5.01213	4.74902	4.77497	4.79452
169157	hsa-miR-4755-3p	4.59486	4.56263	4.59362	4.59221	4.62951	4.60494	4.61792	4.67276	4.70051
169000	hsa-miR-5707	4.32914	4.56566	4.31665	4.33252	4.36721	4.47736	4.2634	4.40129	4.39556
169319	hsa-miR-3136-3p	6.32116	5.9816	5.92963	6.7749	6.36013	5.53733	6.0526	5.53735	5.2068
168996	hsa-miR-4524a-3p	4.8864	4.91261	4.90869	4.89943	4.83372	5.06731	4.92262	4.90187	4.92849
169064	hsa-miR-4778-3p	4.92934	4.85265	4.89438	4.89228	4.90241	5.02627	4.88298	4.9539	4.92669
169112	hsa-miR-4727-3p	4.95049	4.92773	4.96069	4.94041	4.91162	5.06834	4.91916	4.9155	4.89757
169169	hsa-miR-5684	8.1191	8.08639	8.2012	8.19888	8.22613	8.3966	8.21318	8.25697	7.86873
168987	hsa-miR-4523	4.57365	4.59124	4.5996	4.62804	4.63224	4.78388	4.6615	4.64623	4.66486
169365	hsa-miR-3974	4.63287	4.65871	4.68303	4.77324	4.62967	4.78269	4.71933	4.65477	4.73608
169160	hsa-miR-4633-3p	4.60951	4.65787	4.61359	4.59279	4.53542	4.82928	4.67701	4.61798	4.68867
168992	hsa-miR-5092	4.56995	4.51082	4.53408	4.57144	4.43098	4.68056	4.60692	4.59417	4.64428
46340	hsa-miR-1289	5.1854	5.11962	5.21791	5.22974	5.30952	5.2289	5.12075	5.21829	5.20797
46627	hsa-miR-1271-5p	5.00006	4.91833	5.01502	5.04307	4.99464	5.04798	5.00528	4.98497	4.99145
42750	hsa-miR-636	5.11652	5.10755	5.15021	5.18244	5.07725	5.39789	5.10882	5.22806	5.0886
42717	hsa-miR-92b-5p	4.71061	4.75168	4.69902	5.49613	4.75634	4.68535	4.7039	4.62731	4.46315
11045	hsa-miR-302c-5p	5.43951	5.41441	6.09535	5.75787	5.48385	5.44741	5.95006	5.4372	5.43623
42640	hsa-miR-20b-5p	5.01189	4.96995	5.16604	4.91879	4.95988	4.78497	5.10325	5.01367	4.98944
17562	ebv-miR-BHRF1-2-5p	4.64836	4.64943	4.65953	4.68741	4.66832	4.61202	4.69742	4.65607	4.75536
10937	hsa-miR-132-3p	6.13387	6.09191	5.2953	5.34007	5.96617	5.04092	5.29309	5.26311	5.04702
32731	hsa-miR-190b	5.48167	5.46001	5.50193	5.55668	5.45767	5.36193	5.4155	5.47978	5.48557
17359	ebv-miR-BART4-5p	5.05746	5.2538	5.11713	5.11982	5.08568	4.98167	5.12513	5.13291	5.06818
19016	hsa-miR-217	4.73765	4.88431	4.78696	4.75918	4.76723	4.62038	4.75004	4.76648	4.80937
46684	hsa-miR-1225-3p	5.10541	5.08873	5.22977	5.22655	5.16975	5.07586	5.16914	5.12973	5.20775
46531	hsa-miR-1231	5.61088	6.07236	5.76716	5.69172	5.66319	5.44579	5.62845	5.80185	5.83283
17571	kshv-miR-K12-11-3p	5.33861	5.36625	5.43615	5.36765	5.38792	5.24048	5.37338	5.44285	5.4607
46556	hsa-miR-623	6.20935	6.16887	6.36815	6.46277	6.16426	6.59698	6.25781	6.46917	6.54099
27838	hsa-miR-302d-3p	5.99899	5.96236	6.15342	6.34085	6.09205	6.10876	6.07846	6.23653	6.47623
42700	hsa-miR-631	4.84273	4.82997	4.82919	4.85743	4.84344	4.91851	4.86787	4.91941	4.8579
17508	hcmv-miR-UL112	5.58065	5.60189	5.66934	5.64159	5.53218	5.62368	5.53421	5.49974	5.49663
42778	hsa-let-7g-3p	4.9506	4.90744	4.92681	4.92749	4.9395	5.00067	4.97067	4.95467	4.99755
17463	hsa-miR-151a-3p	5.56565	5.49964	5.60786	5.3941	5.58858	5.31549	5.51969	5.51815	5.52471
46944	hsa-miR-1297	5.86255	5.90915	5.92548	5.90462	5.83912	5.46847	5.73853	5.72215	5.73626
46860	hsa-miR-1205	6.06081	6.08515	6.25173	6.36104	6.15938	5.83096	6.17015	6.27645	6.65966
46661	hsa-miR-1294	5.81165	6.06276	5.82645	5.91887	5.72918	5.51198	5.74333	5.93327	6.0732
42541	hsa-miR-302a-5p	5.32109	5.43333	5.43072	5.37405	5.26899	5.16498	5.2851	5.35368	5.33636
11058	hsa-miR-325	5.99255	6.05312	6.18902	6.22831	6.09266	5.86639	6.00059	6.20832	6.22451
42744	hsa-miR-23a-3p	7.5685	7.5598	7.83423	6.62222	7.42042	7.42802	7.94415	7.61352	7.75983
14271	hsa-miR-539-5p	5.90922	5.93079	6.11912	6.1243	5.9455	5.87713	5.87548	6.01754	6.26035
42971	hsa-miR-96-3p	4.95142	4.86288	4.88892	4.89626	4.90789	4.95588	4.9053	4.91126	4.89994
42502	hsa-miR-204-3p	11.1679	11.0633	10.3638	10.7729	11.0952	10.5752	10.3467	10.4828	9.91927
29872	hsa-miR-340-5p	6.16043	6.05305	5.65276	5.64142	6.1671	5.34296	5.73264	5.66042	5.44358
46744	hsa-miR-526b-5p	5.89372	5.92694	5.98743	6.07535	5.98469	6.03547	5.88164	6.03505	6.23451
11074	hsa-miR-34c-5p	5.71989	5.72704	5.96031	5.86941	5.7601	5.50704	5.83162	5.89731	5.95465
46416	hsa-miR-1293	6.17082	6.1348	6.30477	6.39187	6.24422	6.12037	6.17869	6.31598	6.55362
46789	hsa-miR-513b	6.31173	6.23921	6.51559	6.85485	6.41058	6.21784	6.38345	6.4953	6.83628
42522	ebv-miR-BART19-3p	7.9356	7.93853	8.03661	8.09603	7.9775	7.96373	8.0129	8.02793	8.17835
46622	hsa-miR-518f-5p	5.09931	5.14293	5.13766	5.09497	5.08496	4.9889	5.09729	5.21673	5.13641
17612	hsa-miR-555	5.19769	5.22042	5.22699	5.27841	5.21951	5.08818	5.30518	5.20736	5.24894
146005	hsa-miR-3129-5p	5.74252	5.72177	5.89827	5.82647	5.75243	5.68863	5.62253	5.68597	5.74715
17858	hsa-miRPlus-A1073	6.52284	6.59355	6.79625	6.84875	6.66633	6.96124	6.74772	6.96449	7.29361
146085	hsa-miR-3170	5.65144	5.62073	5.71438	5.59515	5.59542	5.43389	5.52075	5.57447	5.60909
146116	hsa-miR-2116-3p	6.40988	6.42468	6.64054	6.63022	6.36689	6.49407	6.54368	6.75914	7.10429
145980	hsa-miR-939-5p	5.51087	5.61716	5.63978	5.56901	5.49704	5.39377	5.45512	5.53903	5.54855
145973	hsa-miR-664a-3p	7.08598	7.11107	7.13256	7.20509	7.14911	7.06984	7.1481	7.22945	7.4431
145965	hsa-miR-518d-3p	5.00083	4.99964	5.07608	5.07239	5.01252	4.88664	5.04547	5.0636	4.98948
145687	hsa-miR-384	5.17746	5.18326	5.20471	5.22726	5.19749	5.25437	5.21749	5.25623	5.32367
145651	hsa-miR-99a-3p	5.14483	5.18523	5.16988	5.19094	5.16694	5.19671	5.14377	5.18335	5.15663
145677	hsa-miR-139-5p	4.96022	4.90574	4.91078	4.94213	4.897	4.97871	4.92073	4.92038	4.93791
145633	hsa-let-7d-3p	6.00052	5.91075	5.84226	6.50264	6.04635	5.95629	5.83578	5.74849	5.61376
146008	hsa-miR-26b-5p	7.23962	7.32207	6.94336	6.91911	7.29921	6.76274	6.89236	6.81145	6.64716
145643	hsa-miR-382-5p	5.51056	5.49186	5.45282	5.49726	5.51787	5.62419	5.41388	5.50356	5.50228
147864	hsv2-miR-H24	6.17855	6.02984	6.28111	6.36277	6.18553	6.01069	6.16593	6.18937	6.615
147895	kshv-miR-K12-2-3p	4.86097	4.82871	4.83936	4.88818	4.80989	4.69236	4.86447	4.8147	4.92265
147953	hsa-miR-491-5p	4.90074	4.85312	4.8093	4.83524	4.80997	4.7704	4.86149	4.86532	4.84277
147817	hsa-miR-3196	6.72468	6.56482	7.8293	6.38465	6.74107	6.34354	7.83095	6.68824	7.57398
147831	kshv-miR-K12-1-3p	5.00455	4.97191	4.95146	4.96836	4.95859	4.82258	4.95609	4.99922	4.95297
147898	hsa-miR-2861	5.31596	5.35564	5.35692	5.37374	5.40837	5.19917	5.31688	5.41299	5.28501
147743	hsa-miR-4275	5.21503	5.21784	5.18358	5.19386	5.16427	5.02589	5.14285	5.21414	5.20218
147799	hsa-miR-3156-5p	5.05944	5.23264	5.0596	5.07139	5.05182	4.93496	5.03565	5.10316	5.07426
147763	hsa-miR-4272	5.01873	4.98407	5.03641	5.02963	5.01655	4.87449	4.99361	5.0216	5.02143
147921	hsa-miR-3131	5.11789	5.11215	5.13164	5.17714	5.09449	5.16243	5.07033	5.08752	5.11295
148593	hsa-miR-3605-3p	5.22651	5.21855	5.29448	5.32717	5.31212	5.3789	5.2852	5.33089	5.32184
148058	hsa-miR-3672	4.68016	4.79218	4.76759	4.73982	4.71047	4.75893	4.72129	4.77285	4.81635
148420	hsa-miR-3607-3p	4.89797	4.95728	4.92339	4.9127	4.93373	5.00704	4.94535	4.98204	4.92811
148434	hsa-miR-3692-3p	5.05081	5.06595	5.0824	5.08364	5.03025	5.10671	5.18426	5.05833	5.08097
148063	hsa-miR-3713	5.54362	5.49172	5.55649	5.56497	5.4851	5.72732	5.51736	5.55426	5.67297
148382	hsa-miR-3609	5.14985	5.10306	5.17589	5.10821	5.0835	4.99689	5.06614	5.13227	5.11784
148465	hsa-miR-3611	6.2717	6.26731	6.05353	6.31476	6.38552	5.71389	6.09886	6.07894	5.54433
147589	hsa-miR-1193	5.4849	5.4918	5.55248	5.59503	5.5438	5.39659	5.45584	5.52066	5.67459
147621	hsa-miR-4278	5.11554	5.1003	5.15016	5.13597	5.14847	5.02354	5.09796	5.15268	5.18168
147633	hsa-miR-3163	4.81715	4.79236	4.87659	4.88821	4.75493	4.73817	4.72449	4.83699	4.84002
147957	hsa-miRPlus-J1002	5.36606	5.39612	5.40595	5.4871	5.43027	5.21679	5.37548	5.45216	5.4863
148380	hsa-miR-3913-5p	5.50633	5.47122	5.54841	5.53351	5.56552	5.40717	5.49067	5.45554	5.53667
148080	hsa-miR-3921	5.07897	5.12158	5.07886	5.11216	5.05358	4.96957	5.03042	5.10609	5.14655
148595	hsa-miR-34a-3p	5.0986	5.0792	5.06709	5.07751	5.05453	4.93893	5.12355	4.96602	5.08779
148089	hsa-miR-208a	4.68811	4.66035	4.62068	4.68115	4.67241	4.64815	4.66449	4.66018	4.67106
148215	hsa-miR-3591-3p	5.11313	5.18433	5.05562	5.09666	5.11185	4.95403	5.12728	5.12169	5.10557
13132	hsa-miR-519e-5p	6.7927	6.69227	6.06719	6.72912	6.74744	6.53553	6.1788	6.72905	5.44353
32711	hsa-miR-633	4.94505	4.9111	4.98095	4.92658	4.91689	4.96336	4.95989	4.96088	4.97809
42629	hsa-miR-376c-3p	5.24987	5.25271	4.92069	4.94239	5.20685	5.03141	4.93732	4.93935	4.83148
168734	hsa-miR-4465	4.50714	4.46875	4.46109	4.43138	4.44925	4.56429	4.45469	4.48943	4.55858
46863	hsa-miR-3157-3p	4.54878	4.54656	4.49819	4.6184	4.57957	4.74365	4.55604	4.59235	4.65388
168730	hsa-miR-4464	4.60703	4.56343	4.57259	4.59097	4.58327	4.52527	4.56653	4.60471	4.64476
168644	hsa-miR-4775	4.95394	4.98063	4.93315	4.99331	4.94526	4.82594	4.90735	4.94342	5.02321
168770	hsa-miR-4699-3p	4.97234	4.94561	5.06306	5.06484	5.01645	4.89622	4.95602	5.0189	5.05238
168890	hsa-miR-1306-5p	5.26276	5.19362	5.28359	5.30285	5.22221	5.11112	5.25266	5.29786	5.23476
168877	hsa-miR-5583-5p	4.26538	4.17781	4.20192	4.17342	4.21441	4.15805	4.21185	4.21556	4.17244
168618	hsa-miR-4783-5p	4.35709		4.4103	4.37587	4.38872	4.41304	4.51934	4.51161	4.49323
168855	hsa-miR-4675	4.61621	4.61556	4.62927	4.66165	4.64555	4.52979	4.58536	4.75083	4.74914
168919	hsa-miR-4456	10.2188	9.9938	9.46903	9.8809	10.3626	9.88617	9.44272	9.68271	9.0902
168560	hsa-miR-4676-5p	4.7615	4.76121	4.63967	4.80392	4.73249	4.57056	4.78215	4.79318	4.70487
168963	hsa-miR-664b-5p	5.1253	5.11879	5.08703	5.0613	5.03223	4.91365	5.15722	5.10308	5.09782
168671	hsa-miR-3140-5p	4.30637	4.28972	4.36945	4.24249	4.23837	4.24999	4.29121	4.26133	4.26722
168745	hsa-miR-4667-3p	5.04591	5.2805	4.96169	5.01132	5.0852	4.96133	5.02734	5.07311	5.01543
168668	hsa-miR-4732-3p	7.39529	7.31592	6.68675	6.58105	7.38151	6.61106	6.78924	6.89957	5.67239
168839	hsa-miR-4774-3p	4.68287	4.67807	4.73347	4.72094	4.74649	4.87719	4.77803	4.77909	4.84262
168917	hsa-miR-4511	6.68399	6.41876	6.4809	6.63489	6.57017	5.52606	6.52956	5.5917	5.20865
168661	hsa-miR-4531	8.87007	8.74103	8.24074	8.92964	9.13536	8.42705	8.31724	8.45206	8.27109
168776	hsa-miR-4795-3p	7.3299	7.11486	7.15074	7.69797	7.18737	7.56256	7.28608	7.59475	6.67307
168576	hsa-miR-4693-3p	4.77786	4.77681	4.79727	4.81107	4.78811	4.71738	4.74772	4.76686	4.85052
169098	hsa-miR-3691-3p	4.57567	4.56236	4.5449	4.5675	4.59404	4.86538	4.62455	4.67751	4.67859
169107	hsa-miR-4782-5p	4.43483	4.37841	4.4899	4.3749	4.4423	4.43696	4.44527	4.46391	4.42553
169272	hsa-miR-4419b	11.9626	11.9673	11.435	11.5689	11.9549	11.711	11.46	11.6644	11.3045
169159	hsa-miR-4521	4.51995	4.50922	4.44979	4.44524	4.45599	4.65646	4.42724	4.47915	4.56212
169023	hsa-miR-4712-3p	6.608	6.48029	6.40909	6.89757	6.65742	6.17558	6.29469	6.17695	5.61763
169242	hsa-miR-5686	5.00378	5.07803	5.08713	5.03629	5.08964	4.84379	5.12048	5.10114	5.05663
169194	hsa-miR-4513	6.66365	6.60295	5.88474	6.67185	6.67922	5.7478	5.83974	5.83583	4.97385
169311	hsa-miR-4714-5p	5.08357	5.01491	5.06243	5.16082	5.06265	4.88131	5.04939	5.00721	4.95545
169156	hsa-miR-4515	4.48054	4.42155	4.52295	4.42074	4.52107	4.42868	4.5132	4.54253	4.468
169309	hsa-miR-4802-5p	4.61945	4.62839	4.6532	4.63874	4.65013	4.54994	4.68632	4.6806	4.72385
169126	hsa-miR-4486	4.75196	4.69667	4.77159	4.79645	4.80442	4.64912	4.77065	4.67628	4.6394
169083	hsa-miR-371b-3p	5.59899	5.96426	5.557	5.57358	5.52793	5.41875	5.48981	5.62731	5.55742
169247	hsa-miR-4477a	4.7445	5.07093	4.74403	4.73377	4.72456	4.65806	4.76401	4.7795	4.80356
169297	hsa-miR-4777-3p	4.694	4.80557	4.78104	4.74673	4.70157	4.64343	4.74496	4.74615	4.7831
168989	hsa-miR-4447	6.43805	6.46007	6.28347	7.04808	6.7193	5.93461	6.13797	5.93745	5.47945
169092	hsa-miR-548am-3p	4.99119	4.92018	5.02204	5.0495	5.02381	4.93139	4.987	5.0282	5.03282
169120	hsa-miR-4787-3p	5.5796	5.51664	5.86373	5.92686	5.66918	5.38906	5.89743	5.77206	5.71416
169256	hsa-miR-4666a-5p	4.58311	4.60784	4.63524	4.61618	4.57234	4.62532	4.53013	4.60133	4.63734
168998	hsa-miR-4508	8.82452	8.69677	9.7458	9.94765	9.18162	8.81656	9.56023	8.72785	9.06835
168982	hsa-miR-4757-3p	4.64474	4.61562	4.63761	4.66222	4.61301	4.70994	4.68614	4.64513	4.71132
169419	hsa-miR-300	4.24719	4.26702	4.32021	4.28024	4.20567	4.33814	4.21252	4.23566	4.26913
169415	hsa-miR-187-5p	4.2271	4.19722	4.24728	4.30947	4.31386	4.21926	4.35871	4.32907	4.19571
169407	hsa-miR-4301	8.72267	8.81381	8.60384	9.31499	9.31772	8.92142	8.47944	8.75479	8.44013
42843	hsa-miR-654-5p	4.6643	4.7007	4.69823	4.63627	4.69246	4.68884	4.69987	4.54268	4.65598
46617	hsa-miR-1197	4.53994	4.60364	4.59288	4.56848	4.57912	4.56296	4.61255	4.66269	4.62481
17626	hsa-miR-575	4.79771	4.83939	4.79557	4.83451	4.78214	4.83462	4.74892	4.7522	4.82593
42926	hsa-miR-92a-1-5p	5.06221	5.09061	5.11893	5.1129	5.09136	5.19746	5.13132	5.10324	5.08806
10928	hsa-miR-125a-5p	8.3378	8.34788	7.94286	7.83796	8.19932	7.89507	7.98105	8.00155	7.86772
11154	hsa-miR-517c-3p	5.35436	5.36691	5.34425	5.37697	5.36085	5.63292	5.29941	5.38244	5.37699
42746	hsa-miR-647	4.75377	4.68533	4.75504	4.67985	4.7377	4.80099	4.73175	4.72272	4.76788
29529	hsa-miR-369-3p	4.84017	4.81464	4.77673	4.75432	4.76418	4.84207	4.78418	4.68735	4.76316
42782	hcmv-miR-UL148D	6.08982	6.02957	6.63659	6.41163	6.29942	6.31253	6.53805	6.30499	6.77839
28251	hsa-miR-770-5p	4.9446	4.95149	4.97644	4.9612	4.92686	5.06846	4.96114	4.99707	4.95925
33902	hsa-miR-128	5.38051	5.39335	5.41331	5.37365	5.37537	5.55377	5.30848	5.39076	5.3347
42940	hsa-miR-876-5p	5.26283	5.24341	5.38472	5.30487	5.2571	5.35376	5.25353	5.35945	5.19979
46336	hsa-miR-1284	5.37913	5.30691	5.17015	5.06666	5.25838	5.09532	5.22244	5.14506	5.08576
42791	hsa-miR-548b-5p	4.88513	4.90454	4.96668	4.9168	4.94171	5.01771	4.88672	4.93671	4.80982
17445	hsa-miR-610	5.05256	5.01643	5.06333	5.04886	5.00135	5.08347	4.92292	5.01688	4.97895
11083	hsa-miR-371a-3p	5.28914	5.2979	5.39123	5.37461	5.30949	5.44743	5.26722	5.2909	5.33312
32608	hsa-miR-761	5.09314	5.05051	5.04846	5.08097	5.08889	5.1171	5.00242	5.06818	4.96157
42615	hsa-miR-135b-3p	5.51412	5.43025	5.51297	5.57857	5.48164	5.4752	5.43037	5.51348	5.52905
46818	ebv-miR-BART17-5p	5.17092	5.24128	5.14159	5.21112	5.16693	5.22302	5.1442	5.22873	5.12061
46703	hsa-miR-548e	4.96598	4.90283	4.91175	4.97741	4.90875	4.92979	4.86726	4.95024	4.90549
17415	ebv-miR-BART10-3p	4.98959	4.95513	4.99767	5.03296	4.96064	4.97364	4.97703	5.02315	5.03323
17315	kshv-miR-K12-3-3p	5.08904	5.12655	5.13924	5.09121	5.10573	5.20271	5.09965	4.93898	5.12717
42850	hsa-miR-150-3p	4.94631	5.01722	4.97072	4.9854	4.98826	5.20166	4.96471	4.97645	5.00788
46300	hiv1-miR-TAR-3p	4.98231	5.01441	4.9909	5.08474	5.02707	5.18255	4.98283	4.98183	5.04535
31038	hiv1-miR-N367	5.62414	5.67582	5.84483	5.81565	5.74207	6.02672	5.72223	5.85853	5.90411
46450	hsa-miR-548o-3p	5.59806	5.55231	5.67272	5.70056	5.61053	5.70088	5.55013	5.59253	5.73732
46695	hsa-miR-1228-3p	5.66315	5.6963	5.95958	5.83094	5.90328	6.0787	5.82323	6.07801	6.09346
17624	hsa-miR-532-5p	5.18078	5.19187	5.21728	5.26178	5.21566	5.29019	5.21787	5.24655	5.23732
42666	hsa-miR-26a-2-3p	5.52303	5.52501	5.49822	5.52456	5.52063	5.55162	5.48593	5.51239	5.65582
42581	hsa-miR-513a-5p	7.91591	7.8462	7.92662	10.1102	8.0807	7.68161	7.81389	7.6263	7.95932
46223	hsa-miR-1306-3p	5.51811	5.55943	5.64818	5.71715	5.50542	5.63246	5.49708	5.65783	5.70292
17299	hcmv-miR-UL22A-3p	5.57358	5.55431	5.78802	5.66387	5.57875	5.64644	5.52227	5.70736	5.68592
19585	hsa-miR-148b-3p	6.17542	6.1544	6.25834	6.34634	6.24974	6.16899	6.15956	6.23771	6.44973
14272	hsa-miR-542-3p	5.5107	5.49107	5.48887	5.60637	5.53548	5.35194	5.43743	5.46919	5.51563
42772	hsa-miR-566	4.82915	4.80104	4.91314	4.87685	4.83709	5.11038	4.91702	4.88959	4.91508
46326	hsa-miR-1233-3p	5.58333	5.64734	5.93297	5.96611	5.85524	6.27868	5.72174	5.78013	5.96127
42773	ebv-miR-BART17-3p	5.41931	5.45189	5.47461	5.48613	5.44503	5.66433	5.51601	5.49874	5.67762
27541	hcmv-miR-UL70-3p	6.62079	6.71011	6.57035	7.26168	6.85815	6.8309	6.4246	6.49407	6.4471
10964	hsa-miR-155-5p	6.55104	6.45069	6.93503	6.84096	6.60732	6.56983	6.81548	6.3298	6.82275
17332	ebv-miR-BART9-3p	5.53139	5.44449	5.45697	5.48905	5.5164	5.85489	5.50797	5.48226	5.50125
42507	hsa-miR-202-5p	5.73194	5.74465	5.91568	5.88286	5.82485	6.11724	5.7928	5.86023	6.06479
19011	SNORD10	5.3891	5.39597	5.45088	5.42727	5.40637	5.5393	5.40419	5.4766	5.40784
17848	hsa-miRPlus-A1087	6.00855	6.00461	6.37932	6.23039	6.05939	6.43173	6.2683	6.4719	6.42933
42492	hsa-miRPlus-A1031	5.95654	5.96067	6.14901	6.23432	5.99686	6.07472	6.05415	6.28129	6.39741
146006	hsa-miR-670	5.70323	5.7518	5.8367	5.96394	5.74943	5.83501	5.85314	5.95568	5.97366
146166	hsa-miRPlus-G1065-5p	5.01663	5.00319	4.9797	5.03891	4.97828	5.04159	4.98234	4.99547	4.91745
146089	hsv1-miR-H8-5p	5.96252	6.01566	6.02357	6.036	6.02586	6.16635	5.90517	6.17444	6.19912
145844	hsa-miR-374a-5p	5.14074	5.19269	5.15519	5.16483	5.20387	5.24152	5.23718	5.17182	5.13074
145859	hsa-miR-33a-5p	5.38949	5.34122	5.42372	5.3702	5.39486	5.46702	5.4562	5.411	5.39636
105441	hsa-miR-518c-3p	4.89835	4.90023	4.91942	4.91107	4.94348	5.12474	4.94348	4.96908	4.98935
145827	hsa-miR-200a-5p	5.44491	5.4307	5.44595	5.41907	5.41459	5.49197	5.40215	5.44525	5.51577
145950	hsa-miR-33b-5p	5.41343	5.27354	5.3546	5.31647	5.32519	5.3379	5.3548	5.28063	5.38244
145732	hsa-miR-346	4.97232	5.03142	5.04237	5.04738	5.009	5.16898	4.98422	5.02646	5.08826
145821	hsa-miR-518c-5p	5.66985	5.56087	5.72568	5.85277	5.72634	5.79914	5.56961	5.74087	5.72748
145889	hsa-miR-196b-5p	5.46939	5.49503	5.65584	5.58407	5.53667	5.63956	5.53893	5.64138	5.64184
147794	kshv-miR-K12-8-3p	5.20154	5.27765	5.26113	5.33631	5.28113	5.25431	5.16887	5.23445	5.21232
147863	hsa-miR-3155a	5.15839	5.18897	5.13842	5.19071	5.13866	5.23395	5.07036	5.146	5.15982
147793	hsa-miR-4252	4.72812	4.78603	4.73467	4.80178	4.77101	4.64701	4.69859	4.78872	4.71023
147801	hsv1-miR-H11/hsv2-miR-H11-3p	4.95396	4.93481	4.91245	4.97382	4.88494	5.21683	4.95374	4.84748	4.88306
147554	hsa-miR-4273	4.93281	4.90785	4.96938	4.97562	4.98526	5.15742	4.91207	4.91617	4.91139
147826	hsa-miR-3153	5.15842	5.16893	5.18566	5.24075	5.12712	5.1653	5.14968	5.16758	5.13539
147803	hsv2-miR-H10	9.95919	9.82074	10.1509	10.5179	10.4139	9.85992	9.83758	9.26907	9.068
147537	hsa-miR-4264	4.57985	4.61045	4.64706	4.64691	4.59509	4.61265	4.66368	4.69605	4.66916
147795	hsa-miR-3186-3p	5.32746	5.36115	5.39718	5.37957	5.36988	5.45322	5.36248	5.3489	5.40411
147673	hsa-miR-4262	4.95165	4.93221	5.00717	4.93815	4.8968	5.13325	4.97312	4.97666	4.97223
147884	hsv2-miR-H25	8.42716	8.34898	9.33614	9.73032	8.6092	8.5481	9.1461	8.39202	8.81293
147929	hsa-miR-1273c	4.8977	4.87727	4.89226	4.87169	4.84296	5.01154	4.85684	4.88061	4.87188
148239	hsa-miR-3916	4.8363	4.82498	4.86942	4.8668	4.88976	4.94233	4.87088	4.84215	4.88278
148691	hsa-miR-602	4.71166	4.72744	4.77126	4.78117	4.74578	4.94768	4.58207	4.66478	4.72949
147376	hsa-miR-3679-5p	5.43054	5.32103	5.33394	5.35963	5.33806	5.39811	5.33229	5.42914	5.41899
147572	hsa-miR-3120-3p	4.98544	5.01029	5.00845	5.02963	4.92438	5.11763	4.94432	5.04096	4.98389
148398	hsa-miR-3908	4.78322	4.91332	4.83551	4.84815	4.82755	4.81103	4.73205	4.62936	4.91046
148241	hsa-miR-3649	4.85866	4.90051	4.89214	4.94794	4.89912	4.97576	4.90885	4.89457	4.89359
148147	hsa-miR-181b-3p	4.48216	4.50001	4.50376	4.51241	4.50724	4.53549	4.43528	4.49251	4.44997
148289	hsa-miR-3675-5p	5.13953	5.1346	5.17238	5.15687	5.13005	4.91423	5.0612	5.11373	4.92265
147964	hsa-miRPlus-J1005	5.458	5.47477	5.5294	5.48351	5.45326	5.38542	5.4021	5.47689	5.50215
148489	hsa-miR-3674	4.91378	4.88468	4.97459	4.93044	4.90299	5.22391	4.90579	4.92665	4.945
148038	hsa-miR-3679-3p	7.59007	7.72199	7.75108	7.90473	7.7666	8.08577	7.72021	8.09898	8.28624
148637	hsa-miR-198	5.42365	5.39316	5.41591	5.4504	5.36532	5.45544	5.41968	5.46786	5.39163
148388	hsa-miR-3677-3p	5.00847	5.02124	5.03693	5.08243	5.06078	5.08595	5.01232	5.02481	5.06588
147602	hsa-miR-2682-5p	4.79464	4.79128	4.88035	4.88665	4.86262	4.91358	4.85286	4.78313	4.78856
146158	hsa-miR-3202	5.98649	5.9181	5.66677	5.8049	6.00006	5.41304	5.6667	5.52981	5.34512
11155	hsa-miR-518a-3p	4.97886	5.03074	5.04737	5.05368	5.01458	5.21997	5.02909	5.07626	5.05562
42755	hcmv-miR-US33-3p	4.53896	4.56005	4.60254	4.58741	4.58926	4.50844	4.64066	4.67975	4.63556
168579	hsa-miR-5706	4.65951	4.61421	4.58319	4.69875	4.66462	4.74227	4.68747	4.71799	4.68877
168690	hsa-miR-4466	5.25904	5.20353	5.78124	5.95395	5.44962	5.03399	5.59456	5.00584	4.77624
168698	hsa-miR-3127-3p	5.57613	5.6507	5.6271	5.54054	5.50748	5.66405	5.44823	5.4946	5.58376
46808	hsa-miR-4485	4.56275	4.64629	4.65558	4.61128	4.61465	4.5952	4.59094	4.39631	4.51527
168843	hsa-miR-5694	4.35255	4.48473	4.52019	4.38337	4.38108	4.43941	4.45267	4.49319	4.45893
168732	hsa-miR-5011-5p	4.05479	4.10243	4.19459	4.15493	4.19372	4.5408	4.16601	4.1173	3.89631
168674	hsa-miR-4716-5p	7.31697	7.31104	7.34645	7.15751	7.30634	7.28964	7.36163	7.31204	7.40805
168575	hsa-miR-4763-5p	4.6953	4.74841	4.81943	4.89629	4.78231	5.06444	4.81344	4.83367	4.82315
168756	hsa-miR-548al	4.69184	4.49375	4.67104	4.73601	4.75881	4.81188	4.76253	4.49932	4.73118
168665	hsa-miR-3619-3p	4.65766	4.63106	4.53073	4.68591	4.59784	4.66672	4.6171	4.71307	4.65174
168862	hsa-miR-1343	4.80975	4.78358	4.79143	4.86913	4.78916	4.8843	4.81482	4.81952	4.88077
168943	hsa-miR-4769-3p	6.49074	6.45516	6.72317	6.87943	6.54788	7.10829	6.72753	6.6324	7.1283
168598	hsa-miR-5007-3p	4.47605	4.5146	4.52719	4.49698	4.52041	4.68395	4.54805	4.60117	4.47991
168940	hsa-miR-5579-5p	4.31937	4.27744	4.42023	4.34132	4.3634	4.4773	4.40988	4.34659	4.36955
168735	hsa-miR-5586-3p	4.9234	4.8423	4.94475	4.91386	4.91566	4.98926	4.86569	4.9435	4.77967
46762	hsa-miR-3928	4.61724	4.55698	4.55743	4.61363	4.60185	4.78286	4.58599	4.65049	4.69763
168642	hsa-miR-642b-3p	5.49246	5.47725	5.17809	5.47313	5.65474	5.17147	5.17803	5.13212	5.003
168909	hsa-miR-3152-5p	4.69743	4.67081	4.6929	4.63831	4.73275	4.77753	4.77603	4.63171	4.68377
168872	hsa-miR-24-1-5p	4.74244	4.74969	4.71846	4.69994	4.72122	4.81588	4.69734	4.6878	4.7332
168763	hsa-miR-3676-5p	7.96611	7.94172	7.45066	7.29561	7.85109	7.63689	7.55793	7.88151	7.518
169192	hsa-miR-4437	4.83141	4.80657	4.79364	4.8112	4.7844	4.99032	4.78263	4.77101	4.79385
169019	hsa-miR-4524a-5p	4.38303	4.46738	4.55482	4.50594	4.47444	4.53243	4.53621	4.53128	4.52761
169312	hsa-miR-548an	4.98188	4.90957	4.83978	4.86255	4.91138	4.95	4.84912	4.83797	4.81121
169299	hsa-miR-4538	4.85114	4.90562	4.86656	4.902	4.89544	4.85223	4.90671	4.8399	4.83199
169066	hsa-miR-4802-3p	3.89246	3.97015	4.11072	4.1415	4.02892	4.08307	3.93378	3.93218
169109	hsa-miR-5003-5p	4.3997	4.38537	4.51595	4.51823	4.49235	4.59515	4.56602	4.59696	4.55533
169006	hsa-miR-4527	4.49014	4.54127	4.49299	4.48444	4.52339	4.44535	4.50177	4.43686	4.41464
169018	hsa-miR-4640-5p	4.91247	4.84797	4.87493	4.91385	4.90019	5.18319	4.87733	4.87541	4.83419
169009	hsa-miR-548ap-5p/hsa-miR-548j	5.21618	5.12074	6.19276	5.04226	5.08348	5.31459	6.46566	5.35144	5.58059
169142	hsa-miR-550a-5p	4.5463	4.54874	4.5626	4.5725	4.37542	4.65258	4.45093	4.53513	4.5873
169295	hsa-miR-4725-3p	8.50907	8.45748	8.39612	8.77809	8.8334	8.20314	8.30679	8.02284	7.97198
169370	hsa-miR-4693-5p	4.35868	4.5208	4.49532	4.50832	4.47154	4.49552	4.52978	4.5693	4.47703
168995	hsa-miR-4791	5.12989	5.11767	5.33356	5.18183	5.17983	5.15092	5.24015	5.17208	5.11524
168976	hsa-miR-3135b	5.10578	5.01908	5.05598	5.14135	5.05821	5.22899	4.97973	5.06432	4.98452
169016	hsa-miR-4743-5p	4.6759	4.74827	4.71269	4.79071	4.72809	4.59218	4.37002	4.48584	4.50041
169154	hsa-miR-4803	4.80923	4.80095	4.84401	4.87227	4.74351	4.92598	4.79471	4.77941	4.81396
169050	hsa-miR-4787-5p	12.18	11.996	12.7276	12.7796	12.2269	12.3951	12.7405	12.2711	12.5073
169372	hsa-miR-5011-3p	4.53622	4.4365	4.41951	4.45313	4.49723	4.55662	4.4081	4.52418	4.53776
169133	hsa-miR-4537	4.4988	4.45943	4.57926	4.57015	4.48622	4.50489	4.58195	4.63988	4.57829
169339	hsa-miR-5579-3p	4.53348	4.54334	4.56252	4.53797	4.45386	4.63358	4.59274	4.60819	4.6023
169397	hsa-miR-3184-5p	4.65398	4.61539	4.59882	4.67574	4.68212	4.73784	4.73669	4.74267	4.72406
46210	hsa-miR-1249	6.92544	6.91224	7.11695	7.25636	7.06609	7.48891	7.08736	7.38832	7.7725
42543	hsa-miR-608	4.93153	4.91375	4.87352	4.92968	4.8631	4.96877	4.88038	4.89214	4.96702
42923	hsa-miR-30c-5p	6.61587	6.69273	5.83459	5.64702	6.45357	5.53092	5.94734	5.72003	5.37416
42633	hsa-miR-885-3p	5.57	5.60207	5.89423	6.56833	5.98688	5.55517	5.57066	5.26349	4.98564
42808	hsa-miR-874	5.13598	5.1312	5.0626	5.00509	5.11118	5.08205	5.09872	4.94123	4.97518
45775	hsa-miR-1279	5.47387	5.53544	5.571	5.78449	5.5601	5.98289	5.56935	5.5134	5.69389
17810	hsa-miR-29b-1-5p	6.32673	6.53275	6.52938	6.63624	6.51531	6.87991	6.57701	6.50383	6.98212
17353	hsa-miR-609	5.5575	5.51969	5.58488	5.52199	5.44945	5.83596	5.56035	5.60053	5.6688
42584	hsa-miR-432-3p	5.18278	5.26077	5.30839	5.27643	5.27061	5.37481	5.23742	5.30049	5.38305
42446	hsa-miR-576-5p	5.31979	5.41748	5.28194	5.25525	5.26274	5.38867	5.28361	5.32685	5.3888
10975	hsa-miR-182-5p	4.89056	4.89482	4.82143	4.77258	4.85075	4.96223	4.86923	4.8309	4.81624
17437	kshv-miR-K12-7-3p	4.97515	4.94241	4.97073	4.95855	4.96165	5.04881	4.9952	4.98656	5.03224
46356	hsa-miR-30b-3p	5.51998	5.63659	5.7446	5.63609	5.68078	5.7213	5.64537	5.54262	5.74754
33596	hsa-miR-126-5p	5.76458	5.80488	5.48597	5.5942	5.70738	5.79416	5.66333	5.53342	5.63175
29190	hsa-miR-708-5p	5.44276	5.45829	5.51455	5.40637	5.41519	5.42197	5.4602	5.31	5.47326
14962	hsa-miR-581	5.92273	5.96544	6.23346	6.15845	6.09105	6.11965	6.06652	6.16	6.51018
17946	hsa-miR-192-3p	5.57588	5.57653	5.6484	5.64972	5.59672	5.91413	5.65927	5.61912	5.8007
17563	hsa-miR-644a	5.7301	5.57159	5.6565	5.86739	5.7509	5.78906	5.7402	5.73175	5.93408
17623	ebv-miR-BART14-3p	5.81398	5.84379	5.88501	6.01099	5.9498	6.20846	5.81249	5.84386	6.17709
11121	hsa-miR-489	5.14353	5.11185	5.4369	5.25542	5.19933	5.17203	5.5499	5.07859	5.21576
46929	hsa-miR-548n	5.50911	5.52901	5.45653	5.68224	5.52104	5.7045	5.57576	5.56257	5.67242
42663	hsa-miR-20a-3p	5.09836	5.12852	5.12166	5.13164	5.12048	5.20019	5.04385	5.09685	5.13632
10988	hsa-miR-194-5p	5.02865	5.21856	5.029	5.01959	5.02157	4.99175	5.01098	4.99807	5.05835
14854	hsa-miR-569	5.5478	5.50928	5.6011	5.72229	5.6571	5.81891	5.5808	5.51947	5.88552
32946	hsa-miR-486-5p	6.26738	6.23205	6.27028	6.3569	6.3381	6.5685	6.38654	6.55102	6.75239
46735	hsa-miR-1179	5.42189	5.37032	5.4112	5.40469	5.41429	5.56583	5.46189	5.46758	5.50327
46479	hsa-miR-1304-5p	5.70936	5.67596	5.81152	5.91153	5.75765	5.99095	5.80319	5.59759	5.89785
31076	hsa-miR-559	4.88491	4.85526	4.77154	4.88794	4.80825	5.08659	4.91782	4.94008	4.95229
42557	hsa-miR-624-5p	5.54511	5.51792	5.7516	5.5285	5.60888	5.66547	5.5062	5.79971	5.82766
27537	ebv-miR-BART13-3p	7.11443	6.96056	7.0288	7.41633	7.17002	7.03056	7.09711	6.88644	6.55836
42553	hsa-miR-216a-5p	5.29975	5.26829	5.26047	5.31747	5.32173	5.29907	5.37494	5.26832	5.32743
32891	hsa-miR-769-5p	5.3025	5.30912	5.34168	5.37392	5.33917	5.28763	5.33208	5.29774	5.36768
31867	hsa-miR-145-3p	4.86315	4.85763	4.85527	4.87265	4.89161	4.97628	4.94111	4.90839	4.98465
146165	hsa-miR-1973	6.3566	6.06993	5.49446	5.52094	6.0932	5.7073	5.85965	5.70324	5.49334
146096	hsa-miR-764	5.09527	5.11362	5.11714	5.23626	5.16672	5.4483	5.16898	5.16242	5.21728
146151	hsa-miR-449c-5p	5.16405	5.20685	5.25432	5.17837	5.1907	5.22652	5.22886	5.23697	5.27551
146173	hsa-miR-2114-3p	5.16397	5.23847	5.22888	5.24944	5.21999	5.44951	5.23854	5.24278	5.31468
17932	hsa-miR-381-5p	5.84774	6.07117	5.85532	5.92982	5.9413	5.87129	5.86311	5.90732	6.22421
146136	hsa-miR-518d-5p/hsa-miR-520c-5p/hsa-miR-526a	5.14568	5.07182	5.13336	5.13929	5.11274	5.27206	5.13363	5.14248	5.14205
145852	hsa-miR-210	5.63404	5.44311	5.62059	5.50654	5.44684	5.8348	5.63452	5.40737	5.46607
145742	hsa-miR-935	4.99453	5.01851	5.0145	4.99849	5.0434	5.23229	5.0307	4.97711	4.99958
145750	hsa-miR-614	4.83106	4.85133	4.82282	4.87622	4.90079	4.96358	4.91936	4.85359	4.92789
145981	hsa-miR-1285-3p	6.09016	5.88468	5.81216	6.1255	6.32964	6.06477	5.81635	5.58787	5.45245
145634	hsa-miR-132-5p	5.8642	5.76076	5.52923	5.6626	5.78186	5.64673	5.61242	5.56477	5.5604
145847	hsa-miR-766-3p	5.41623	5.40747	5.37513	5.41321	5.43376	5.48189	5.44344	5.33932	5.34181
147954	hsa-miR-4318	4.98719	5.02844	4.98202	5.07418	5.00027	5.22108	4.97359	4.89928	5.09627
147902	hsa-miR-3193	5.33086	5.31395	5.37168	5.42982	5.34539	5.23746	5.31711	5.31821	5.44698
147751	hsa-miR-4274	6.91588	7.04945	7.19059	7.27743	7.03046	7.37609	7.12152	7.35002	7.77981
147979	hsa-miR-3150a-3p	5.34495	5.28476	5.37547	5.40002	5.40025	5.40841	5.33381	5.38612	5.43991
147540	hsa-miR-4310	4.80597	4.78879	4.81943	4.8096	4.82992	4.98384	4.84535	4.85297	4.91773
147828	hsa-miR-3121-3p	4.94772	4.93125	4.88887	4.9034	4.87038	4.89638	4.91087	4.93135	4.94482
147564	hsa-miR-4266	5.01514	5.05155	4.99775	5.03387	5.00147	5.15958	5.07659	5.06131	5.07715
147614	hsa-miR-4299	7.76647	7.51357	8.11356	9.25961	8.04574	8.00976	8.02238	7.73058	7.78957
147822	hsv2-miR-H23-5p	5.10151	5.08619	5.10121	5.0586	5.06417	5.46217	5.139	5.14603	5.22681
147780	hsa-miR-4267	5.14938	5.14621	5.12932	5.18676	5.10891	5.35539	5.18749	5.13312	5.25719
148351	hsa-miR-3945	5.56229	5.4741	5.44618	5.48462	5.33597	5.50116	5.41824	5.36698	5.56822
148454	hsa-miR-3682-3p	5.36202	5.32352	5.337	5.34936	5.3086	5.30485	5.35332	5.31843	5.36702
148282	hsa-miR-3714	5.98206	6.0164	6.12814	6.14127	6.04609	6.33498	6.07556	6.08173	6.48401
148039	hsa-miR-3925-5p	4.78205	4.77656	4.79639	4.77148	4.76315	4.78202	4.77422	4.74125	4.82115
148601	hsa-miR-3617-5p	5.26343	5.07098	5.19997	5.13724	5.12064	5.17095	5.03933	5.01382	5.01202
147638	hsv2-miR-H12	5.04488	5.01866	5.04378	5.07391	5.07199	5.17703	5.10451	5.07812	5.11562
147600	hsa-miR-4292	7.49249	7.47483	7.24902	7.4071	7.46843	7.48725	7.28107	7.23665	6.84187
147707	hsa-miR-3154	5.24402	5.51633	5.22906	5.2322	5.22001	5.14594	5.27587	5.27724	5.3474
148371	hsa-miR-3620-3p	6.9916	6.97424	6.91198	6.8944	7.01861	6.87455	6.9052	7.07131	7.05162
148192	hsa-miR-421	4.71613	4.74236	4.74703	4.69282	4.75241	4.75817	4.76151	4.7443	4.83014
46264	hsa-miR-298	5.34234	5.25107	5.22716	5.22911	5.29756	5.35822	5.32717	5.19124	5.2806
42738	hsa-miR-340-3p	5.45541	5.44254	5.6302	5.49907	5.47044	5.49636	5.68701	5.46642	5.47308
168631	hsa-miR-4723-5p	5.01866	4.9965	4.99235	4.99861	4.94954	4.95816	4.97381	4.91555	4.99139
168952	hsa-miR-4781-3p	4.34389	4.47187	4.37148	4.45688	4.46316	4.64443	4.47466	4.4382	4.47243
168564	hsa-miR-548at-5p	4.78055	4.76194	4.95586	4.78459	4.75776	4.79077	5.04219	4.82265	4.89297
168595	hsa-miR-1185-2-3p	5.55021	5.43282	5.05455	5.4728	5.54645	5.07277	5.06084	5.02591	4.84879
168622	hsa-miR-4652-5p	4.7898	4.79356	4.79305	4.74606	4.77022	4.77099	4.82021	4.69278	4.80987
168571	hsa-miR-550b-2-5p	4.70087	4.65749	4.82215	4.80231	4.67015	4.83692	4.80331	4.69486	4.69626
168727	hsa-miR-4426	5.06248	5.05237	4.97703	5.10261	5.05118	5.07534	4.99644	4.99786	4.87844
168951	hsa-miR-548as-3p	6.71786	6.6408	5.45252	5.95576	6.40159	5.29415	5.86853	5.67828	5.05822
168800	hsa-miR-4724-5p	4.64842	4.82455	4.63746	4.59137	4.65142	4.60542	4.62032	4.67899	4.64404
168567	hsa-miR-3177-5p	4.55423	4.46906	4.52526	4.56266	4.52981	4.63854	4.56022	4.58715	4.62881
168748	hsa-miR-320e	4.78272	4.81149	4.82615	4.78332	4.82832	4.87912	4.80662	4.79299	4.76665
168655	hsa-miR-5588-5p	4.64546	4.63211	4.59294	4.64723	4.64498	4.76939	4.68785	4.68572	4.72464
168725	hsa-miR-4700-5p	4.85359	4.77537	4.78593	4.901	4.79595	4.87562	4.6864	4.81791	4.74934
168691	hsa-miR-3677-5p	4.53225	4.43686	4.48188	4.5114	4.55577	4.55591	4.57204	4.36711	4.61252
168626	hsa-miR-4662a-5p	4.72146	4.69366	4.67295	4.75764	4.58137	4.97855	4.78143	4.67544	4.79522
168900	hsa-miR-4721	5.06297	4.97595	4.94743	5.05204	4.98858	5.157	5.00656	4.90961	5.06887
168736	hsa-miR-4796-3p	4.79307	4.85082	4.76477	4.81286	4.80586	4.8784	4.8023	4.79279	4.71219
168971	hsa-miR-4449	5.34588	5.14367	5.48071	5.05585	5.23879	5.11135	5.69787	5.02261	5.06577
168875	hsa-miR-5091	4.5684	4.67673	4.58212	4.5578	4.63973	4.61707	4.60145	4.57266	4.67602
168999	hsa-miR-4749-3p	5.10531	5.12905	5.00369	5.11838	5.07761	5.1888	5.08273	5.13132	5.11825
169139	hsa-miR-5192	4.89481	4.85302	4.87212	4.87907	4.7753	4.87537	4.74123	4.68386	4.87653
169218	hsa-miR-5189	4.54501	4.57993	4.63367	4.60742	4.58672	4.58151	4.65294	4.38392	4.54903
169101	hsa-miR-4469	4.69817	4.78163	4.74009	4.80102	4.73149	5.01098	4.79702	4.78395	4.87797
169119	hsa-miR-4786-3p	4.62252	4.64016	4.60009	4.64344	4.57002	4.65164	4.69458	4.64129	4.71577
169367	hsa-miR-4444	4.48257	4.46941	4.34866	4.43345	4.58233	4.40495	4.22561
169087	hsa-miR-149-3p	9.66935	9.32631	9.63081	10.3397	10.2684	9.22192	9.41911	9.1826	8.93009
169081	hsa-miR-4707-3p	5.24853	5.09672	5.28837	5.45154	5.30769	5.24682	5.33704	5.22848	5.14289
169033	hsa-miR-5680	4.70535	4.70008	4.60072	4.68574	4.61094	4.74936	4.67401	4.69817	4.76753
169027	hsa-miR-3973	4.316	4.32352	4.31427	4.24495	4.26875	4.41279	4.32793	4.28548	4.35117
169004	hsa-miR-4798-5p	4.81655	5.02491	4.77811	4.83546	4.78458	4.89531	4.78291	4.80162	4.89788
169055	hsa-miR-3529-5p	5.08399	5.11393	5.05611	5.05167	5.01317	5.02883	5.0252	5.06968	5.0738
169255	hsa-miR-4708-5p	4.70563	4.70472	4.70728	4.75812	4.75805	4.85189	4.78303	4.80052	4.77627
169359	hsa-miR-3160-5p	4.71053	4.66974	4.71037	4.70496	4.70318	4.75983	4.74915	4.65433	4.69655
169141	hsa-miR-4423-3p	4.46581	4.54553	4.45061	4.4061	4.45468	4.54313	4.38055	4.31001	4.44977
169048	hsa-miR-4736	4.786	4.87879	4.80617	4.79548	4.68517	4.84319	4.80856	4.75451	4.84076
168997	hsa-miR-5584-5p	4.73054	4.65628	4.61122	4.6026	4.62117	4.80048	4.53692	4.54747	4.66901
169273	hsa-miR-548ar-3p	4.7487	4.76247	4.71111	4.71151	4.70756	4.79327	4.76868	4.62584	4.75409
169303	hsa-miR-378g	4.61254	4.63819	4.61852	4.62173	4.62601	4.78035	4.59019	4.62054	4.70181
169138	hsa-miR-4504	4.62907	4.53873	4.62762	4.61364	4.60209	4.66559	4.57858	4.5892	4.68607
169420	hsa-miR-193b-5p	4.85774	4.86115	4.85682	4.97499	4.89984	5.00503	4.86264	4.81224	4.73342
169408	hsa-miR-181d	5.32006	5.3482	5.49191	5.24252	5.33383	5.24679	5.56727	5.18674	5.34461
42576	hsa-miR-342-5p	4.70645	4.69167	4.74302	4.72235	4.70108	4.77661	4.66408	4.78786	4.81262
46869	hsa-miR-1258	5.06888	5.04542	4.98031	5.08784	5.02809	4.96394	5.02067	5.05024	5.04023
11004	hsa-miR-203a	6.26828	5.94921	5.39618	5.25809	5.98915	5.19045	5.35347	5.36903	5.25272
19588	hsa-miR-17-3p	4.91673	4.87211	4.95236	4.92399	4.9216	4.87639	4.92966	4.97451	4.89068
46732	hsa-miR-1264	7.51334	7.58849	6.9744	7.21728	7.48585	7.38101	7.09921	7.28184	6.31705
29328	hsa-miR-582-3p	4.64216	4.60077	4.63664	4.61488	4.62537	4.62303	4.71057	4.74353	4.74582
42622	hsa-miR-579	4.99874	5.01287	4.99186	5.05436	4.81811	4.92579	4.8718	5.01748	4.98499
46404	hsa-miR-1244	5.37772	5.37015	5.3914	5.3952	5.25278	5.20935	5.43478	5.44208	5.42284
17875	hsa-miR-500a-5p	5.45093	5.44179	5.42311	5.42328	5.41221	5.26762	5.46162	5.48195	5.43263
42572	hsa-miR-154-3p	4.86129	5.0233	4.89714	4.89218	4.84326	4.72272	4.89918	4.92018	4.87462
29577	hsa-miR-374a-3p	5.14276	5.15124	5.19456	5.13773	5.06303	5.19109	5.11384	5.16263	5.24264
46625	hsa-miR-1303	5.12155	5.11273	5.06545	5.17183	5.0943	5.02699	5.11024	5.17786	5.12513
10995	hsa-miR-199a-3p/hsa-miR-199b-3p	5.52348	5.54095	5.3299	5.35986	5.49609	5.18119	5.38128	5.3739	5.27418
27549	hsa-miR-548d-3p	5.07617	5.08594	5.11796	5.1189	5.11418	5.08399	5.09788	5.10382	5.17976
11182	hsa-miR-98-5p	6.69278	6.73216	6.84411	6.91866	6.75841	6.51659	6.69231	6.8291	7.03973
27536	hsa-miR-190a	6.11993	6.14497	6.29983	6.33136	6.16484	5.93737	6.15001	6.34314	6.47309
42837	hsa-miR-577	5.18767	5.17475	5.25916	5.22575	5.24498	5.07187	5.27409	5.23532	5.38963
46788	hsa-miR-1299	6.05943	5.94047	6.08081	6.09807	6.06602	5.67534	6.06638	6.24431	6.27308
11061	hsa-miR-329	5.14204	5.14598	5.11361	5.16364	5.11201	4.95337	5.18989	5.20393	5.17377
17349	hsa-miR-595	5.91425	5.92661	5.93472	5.93469	5.92084	5.58824	6.02985	6.25463	6.2392
46766	hsa-miR-1208	5.1862	5.27466	5.28003	5.26582	5.22911	5.07983	5.20376	5.31673	5.34608
42642	hcmv-miR-US4	5.03852	5.05365	5.05381	5.05266	5.02782	4.90708	5.06775	5.14108	5.05492
46320	hsa-miR-31-3p	5.10477	5.08123	5.1241	5.0114	5.06434	4.92731	5.07799	5.11575	5.07045
11065	hsa-miR-335-5p	7.37884	7.5929	6.73696	6.84995	7.29704	6.43695	6.75784	6.95393	6.26871
10925	hsa-miR-10b-5p	5.55988	5.62806	5.70252	5.52542	5.46372	5.38591	5.628	5.61281	5.60877
46872	hsa-miR-1262	5.4689	5.41437	5.46749	5.564	5.45166	5.3714	5.45841	5.57251	5.51719
21702	hsa-miR-219-1-3p	5.46882	5.37532	5.47642	5.48814	5.42575	5.33958	5.40292	5.42547	5.43679
46246	hsa-miR-1226-5p	5.23483	5.21384	5.2031	5.27384	5.18143	5.07991	5.19469	5.23949	5.24353
46640	hsa-miR-1257	5.08641	5.06268	5.10676	5.07553	5.08174	4.93191	5.10835	5.11162	5.09481
11022	hsa-miR-221-3p	6.57938	6.45908	7.0338	6.38808	6.56046	6.62628	6.99367	6.71275	7.12413
42627	hsa-miR-212-3p	5.43268	5.40414	5.16328	5.18025	5.34262	5.02734	5.22556	5.24752	5.0203
45745	hsa-miR-302f	5.40077	5.32418	5.48892	5.46295	5.36586	5.23904	5.37074	5.4782	5.31676
10936	hsa-miR-130b-3p	5.66084	5.58054	5.68112	5.73278	5.62667	5.42748	5.72186	5.75223	5.7773
17851	hsa-miR-200c-5p	5.5744	5.46748	5.58795	5.67772	5.58365	5.3914	5.58658	5.75672	5.68973
42906	ebv-miR-BHRF1-1	5.5972	5.51533	5.60814	5.91191	5.44572	5.20965	5.80222	5.3779	5.20817
42730	hsa-miR-423-3p	5.27422	5.37	5.35457	5.05212	5.18977	4.96335	5.41802	5.21943	5.11154
17825	hsa-miR-338-5p	5.37216	5.33886	5.37226	5.40607	5.3662	5.18594	5.33041	5.40691	5.40755
146109	hsa-miR-1910	4.8941	4.99048	4.98555	4.86031	4.91335	4.82715	4.91927	4.99026	4.96171
146046	jcv-miR-J1-5p	5.12894	5.12523	5.16654	5.19609	5.0784	4.95469	5.11567	5.14444	5.1533
19606	SNORD12	5.61881	5.4977	5.64169	5.67182	5.5736	5.44289	5.60351	5.85119	5.92106
146196	hsa-miR-711	6.65114	6.53638	6.71238	6.77599	6.8049	6.09832	6.66152	6.14444	5.82925
42839	hsa-miR-135a-5p	7.11925	7.09782	6.90929	6.61248	7.10491	6.59739	6.87101	6.9802	6.96018
146103	hsa-miR-1913	6.58901	6.70746	6.67987	6.75489	6.65214	6.53653	6.60579	6.87388	7.15194
146149	hsv2-miR-H2	4.9091	4.92435	4.93066	4.93515	4.90304	4.83548	4.91355	5.01711	4.78156
145686	hsa-miR-548c-3p	5.01795	5.04282	5.03964	4.9982	5.01198	4.92421	5.06466	5.16599	5.12732
145819	hsa-miR-520c-3p	5.25993	5.19041	5.30438	5.29325	5.24576	5.11718	5.25798	5.40474	5.34378
145724	hsa-miR-887	5.09046	5.03357	5.07255	5.13931	5.03553	5.00741	5.07201	5.10063	5.08433
145753	hsa-miR-484	5.99398	5.968	6.08396	6.30197	6.16459	6.29688	6.228	6.16524	6.63522
145974	hsa-miR-200b-5p	5.54914	5.51511	5.53328	5.52181	5.51535	5.30922	5.53806	5.56698	5.63196
145839	hsa-miR-662	4.75674	4.74886	4.78708	4.76877	4.72391	4.65141	4.58988	4.853	4.89018
145826	hsa-miR-18b-3p	5.66012	5.58437	5.69854	5.59925	5.75188	5.46124	5.63701	5.73877	5.60264
145976	hsa-miR-663b	4.87643	4.85423	4.82814	4.83032	4.85087	4.84598	4.98463	4.91669	4.89536
147816	hsa-miR-3162-5p	5.46047	5.40775	5.55074	5.4545	5.47007	5.3613	5.42856	5.46039	5.39322
147819	hsa-miR-3117-3p	5.18863	5.15518	5.22504	5.20151	5.16965	5.05002	5.18408	5.18167	5.22676
147871	hsa-miR-3180-5p	5.45951	5.41232	5.48512	5.61192	5.42032	5.33855	5.44967	5.57091	5.68757
147683	hsa-miR-3188	5.5784	5.47886	5.52117	5.57027	5.60401	5.3832	5.54555	5.72079	5.76014
147809	hsa-miR-514b-3p	5.35971	5.32468	5.35861	5.35593	5.3567	5.20768	5.38374	5.4688	5.44576
147805	hsa-miR-3183	5.32438	5.50544	5.41708	5.22974	5.36413	5.09587	5.39158	5.35825	5.33274
147852	hsa-miR-4295	5.13054	5.36296	5.13135	5.12336	5.15076	5.00321	5.13264	5.26132	5.07148
147882	hsa-miR-2909	4.91729	4.99956	4.98072	4.93329	4.94017	4.79013	4.8302	5.07798	4.95608
147866	hsa-miR-3134	5.19414	5.17377	5.22678	5.21858	5.13378	5.17818	5.1972	5.19108	5.22014
147786	hsa-miR-3198	5.44194	5.44029	5.55181	5.49938	5.47278	5.41282	5.4716	5.49978	5.49632
148384	hsa-miR-3648	5.01273	4.98865	5.15656	5.02071	5.02259	4.88397	5.19106	5.00922	5.10006
148085	hsa-miR-3687	5.27596	5.22321	5.74293	5.12822	5.19521	5.07143	5.93695	5.25564	5.55874
148188	hsa-miR-2277-5p	5.13992	5.17103	5.15352	5.11421	5.1291	5.10091	5.1276	5.16549	5.06228
147280	hsa-miR-1185-1-3p	5.04871	5.08024	5.11049	5.13757	5.11006	4.98577	5.04372	5.0237	5.10772
147469	hsa-miR-3909	5.27807	5.29383	5.40893	5.3892	5.33589	5.1795	5.38689	5.40484	5.46485
147779	hsa-miR-3180-3p	4.8759	4.82953	4.88046	4.93235	4.91343	4.79947	4.84013	4.95772	4.93974
148590	hsa-miR-3919	4.71871	4.68048	4.76206	4.7103	4.64936	4.58415	4.69879	4.72622	4.6478
148065	hsa-miR-3689b-3p/hsa-miR-3689c	5.99978	6.07929	6.17187	6.18482	6.09292	5.93644	6.11008	6.33156	6.51755
147386	hsa-miR-212-5p	5.22768	5.27063	5.25927	5.24904	5.24774	5.06723	5.2831	5.26445	5.28999
148402	hsa-miR-3920	4.98062	4.93495	5.01296	4.98209	4.96083	4.87929	4.98891	5.08366	4.9568
148628	hsa-miR-3199	5.47069	5.51078	5.5367	5.65812	5.49929	5.34623	5.45702	5.60305	5.72507
148064	hsa-miR-3926	5.24248	5.44791	5.26365	5.28317	5.18769	5.05994	5.20698	5.32634	5.28339
148317	hsa-miR-3621	8.23432	8.19464	7.72951	7.91452	8.32579	7.8663	7.72471	7.78647	7.67094
11144	hsa-miR-512-3p	5.36312	5.34479	5.38137	5.31455	5.34183	5.26295	5.32384	5.40906	5.41171
11037	hsa-miR-299-3p	4.74962	4.73066	4.77051	4.7444	4.75435	4.74704	4.7549	4.72049	4.6529
42774	kshv-miR-K12-9-5p	4.52635	4.49311	4.51716	4.50909	4.5166	4.47696	4.53457	4.49898	4.48469
168646	hsa-miR-4731-3p	4.71445	4.6859	4.71846	4.69476	4.75253	4.69467	4.70351	4.75939	4.74085
168958	hsa-miR-2681-5p	4.55374	4.4977	4.55152	4.45063	4.554	4.43497	4.54806	4.46183	4.50062
168808	hsa-miR-4779	4.31549	4.22882	4.21075	4.14127	4.27539	4.12704	4.22151	4.16013	4.09171
168796	hsa-miR-3664-3p	4.82256	4.7442	4.73964	4.71278	4.75149	4.57146	4.62414	4.83101	4.76308
168625	hsa-miR-4539	4.97257	4.88128	4.86434	4.94539	4.88211	4.78842	4.93569	4.93646	4.82335
168593	hsa-miR-4726-3p	4.67478	4.69562	4.60464	4.72048	4.66569	4.64324	4.71273	4.78739	4.79247
168632	hsa-miR-5188	4.31924	4.29047	4.34655	4.28697	4.35383	4.32494	4.31714	4.34655	4.32038
168898	hsa-miR-5008-3p	4.66008	4.6401	4.65403	4.65444	4.66792	4.57907	4.69936	4.6974	4.6203
168559	hsa-miR-15a-3p	4.73571	4.84173	4.73123	4.68947	4.68752	4.60478	4.75653	4.78109	4.60364
168765	hsa-miR-4448	4.91428	4.99145	4.92348	4.917	4.95148	4.80566	4.8307	4.93703	4.78183
168849	hsa-miR-4635	4.83936	4.69309	4.75896	4.72248	4.77676	4.57748	4.87632	4.72654	4.68619
168614	hsa-miR-5197-5p	4.62561	4.64017	4.62871	4.56927	4.66261	4.48161	4.63353	4.6821	4.67153
168683	hsa-miR-4792	6.45729	6.47506	6.34127	6.43267	6.31581	5.44228	6.38299	5.67208	5.36492
168790	hsa-miR-3120-5p	4.87919	4.85043	4.90535	4.89893	4.878	4.75342	4.86904	4.96469	4.89781
168806	hsa-miR-4659a-3p	4.9946	4.96246	4.97047	5.03539	5.01636	5.04306	4.97259	5.05422	5.0427
168924	hsa-miR-4720-5p	4.81964	4.83393	4.82233	4.84011	4.81983	4.76251	4.80796	4.89131	4.9131
168891	hsa-miR-1271-3p	4.56517	4.56268	4.57409	4.55085	4.44227	4.55966	4.58699	4.63716	4.6271
168928	hsa-miR-4431	4.99161	4.95678	4.74924	4.77794	4.93165	4.62528	4.84184	4.80115
168702	hsa-miR-4540	4.97609	4.99304	4.89837	4.81669	4.91337	4.87302	4.99853	4.92061	4.83937
169080	hsa-miR-4684-5p	4.66704	4.73141	4.75324	4.71882	4.75038	4.63558	4.74656	4.76084	4.81088
169056	hsa-miR-4669	4.87629	4.88803	4.85188	4.89567	4.92526	4.72244	4.85172	4.86059	4.72008
169253	hsa-miR-4690-5p	5.45414	5.41199	5.11688	5.48162	5.52904	5.01908	5.08783	5.00027	4.8233
169022	hsa-miR-4797-5p	4.74554	4.7831	4.717	4.61296	4.68426	4.60125	4.68287	4.71048	4.52211
169266	hsa-miR-378d	4.72176	4.75251	4.82676	4.68814	4.7243	4.62791	4.82209	4.83141	4.74436
169334	hsa-miR-548ao-5p	4.55943	4.61366	4.5043	4.58853	4.50994	4.46402	4.59208	4.59831	4.6579
169262	hsa-miR-5009-5p	4.98236	4.97347	4.93625	4.93563	4.96149	4.88955	4.90132	5.01014	4.82393
169079	hsa-miR-4667-5p	7.50715	7.39884	7.52994	7.8443	7.65571	7.21363	7.4629	7.1961	6.9034
169213	hsa-miR-4768-3p	4.71859	4.70133	4.70462	4.70764	4.70804	4.57483	4.66027	4.73034	4.59586
169355	hsa-miR-2355-5p	4.82821	4.84434	4.8712	4.80922	4.83688	4.71108	4.84627	5.0026	4.83763
169238	hsa-miR-4654	6.01614	6.13101	5.53441	6.07629	6.12292	5.43522	5.60276	5.68995	5.10058
169363	hsa-miR-320c	5.3758	5.4283	5.45525	5.18558	5.22519	5.04598	5.46093	5.3094	5.12792
169061	hsa-miR-548x-3p	4.72491	4.87796	4.80699	4.7217	4.81697	4.6913	4.73201	4.83165	4.81047
169082	hsa-miR-1275	8.9501	8.78188	9.6672	10.0593	9.44442	9.1318	9.39424	8.7841	8.94426
169096	hsa-miR-4804-3p	4.54484	4.59626	4.55458	4.55707	4.61153	4.46451	4.58954	4.62046	4.49079
169304	hsa-miR-4793-5p	4.35656	5.02325	4.48438	4.42949	4.55274	4.38469	4.50964	4.4955	4.39893
169171	hsa-miR-4436b-5p	7.04251	7.00748	6.8015	6.76949	7.05126	6.63568	6.70675	6.96932	6.67331
169356	hsa-miR-548aa/hsa-miR-548ap-3p/hsa-miR-548t-3p	4.48749	4.39532	4.42071	4.43039	4.44182	4.37372	4.50518	4.40821	4.42309
169084	hsa-miR-5708	4.73511	4.71458	4.60367	4.78764	4.72938	4.7546	4.75522	4.81215	4.78873
169020	hsa-miR-4506	4.80438	4.76677	4.68575	4.70526	4.7608	4.59625	4.78793	4.7659	4.59374
169414	hsa-miR-525-5p	4.53131	4.55191	4.58772	4.55608	4.56242	4.54105	4.62085	4.64803	4.59878
169399	hsa-miR-4750-5p	10.9629	11.0416	11.5108	11.3823	11.1233	11.1255	11.2183	10.8009	10.3973
17418	kshv-miR-K12-4-3p	4.95372	5.00828	4.96184	4.96188	4.96012	5.08034	4.93363	4.93535	4.96953
42757	hsa-miR-619	4.91582	4.90998	4.96612	4.91621	4.91715	5.10186	4.87235	4.98512	5.02516
11108	hsa-miR-425-3p	4.81007	4.84468	4.83956	4.94135	4.85798	4.81949	4.74252	4.6801	4.80389
42829	hsa-miR-127-3p	4.77879	4.77804	4.75761	4.68576	4.77446	4.88332	4.72858	4.75617	4.73733
46259	hsa-miR-885-5p	6.09734	6.16896	6.20567	6.39488	6.14776	6.23661	6.22259	6.47472	6.61568
46737	hsa-miR-1265	5.37852	5.35659	5.20697	5.11309	5.35644	5.11951	5.14592	5.17127	5.09024
42535	hsa-miR-661	4.97547	4.96469	4.99958	5.01798	4.97673	5.21122	4.9215	5.02349	5.00317
42542	hsa-miR-589-5p	4.69903	4.67814	4.76639	4.68462	4.73373	4.78762	4.74019	4.73932	4.74968
42607	hsa-miR-653	5.09549	5.16308	5.17803	5.08606	5.11105	5.26814	5.11844	5.09686	5.1895
17646	ebv-miR-BHRF1-3	5.32664	5.25312	5.27813	5.28397	5.20658	5.42062	5.28112	5.11623	5.26285
17893	hsa-miR-362-3p	5.03676	5.07481	5.0372	5.0106	5.10391	5.08783	5.02896	5.10488	5.08644
6880	hsa-miR-297	5.63526	5.72028	5.8431	5.77104	5.77348	5.88081	5.74135	5.95415	6.14675
32095	hsa-miR-624-3p	4.69182	4.73115	4.65659	4.75504	4.70098	4.85658	4.74368	4.73999	4.79662
42567	hsa-miR-590-3p	5.74556	5.68711	5.93293	5.884	5.80364	5.94421	5.79678	5.96144	6.09054
17325	hsa-miR-643	5.37122	5.36051	5.38506	5.35899	5.37076	5.35636	5.34323	5.21232	5.37475
17630	hsa-miR-588	5.44483	5.48716	5.63887	5.55842	5.50708	6.01688	5.51915	5.65453	5.59917
42941	hsa-miR-218-1-3p	5.36642	5.40208	5.47098	5.41707	5.4353	5.51591	5.40483	5.39441	5.35812
42944	hsa-miR-564	4.98964	5.0272	5.04443	5.04781	5.02933	5.2974	5.01399	4.95479	5.04741
42562	hsa-miR-105-3p	5.43552	5.45265	5.54846	5.50822	5.46235	5.7501	5.42631	5.46698	5.54523
42571	hsa-miR-129-1-3p	6.38855	6.43109	5.52606	5.51291	6.05585	5.57542	5.92862	5.57567	5.18658
17439	hcmv-miR-UL36-5p	5.28056	5.28746	5.36664	5.32529	5.33251	5.35115	5.31368	5.25731	5.19545
46443	hsa-miR-193a-5p	6.08097	6.10573	6.22026	6.22018	6.25146	6.51906	6.26366	6.44967	6.58222
10923	hsa-miR-107	5.93904	5.80634	5.91707	5.77508	5.85959	5.84917	5.92305	5.80126	5.5746
46850	hsa-miR-1237-3p	6.12799	6.10443	6.42764	6.47835	6.26181	6.70845	6.45351	6.53437	6.85823
27672	hsa-miR-615-3p	5.75536	5.64853	5.59308	5.68318	5.65561	5.73741	5.68534	5.90552	5.78076
17503	hsa-miR-590-5p	5.31452	5.32011	5.31021	5.30347	5.35328	5.32018	5.33598	5.40785	5.38815
13140	hsa-miR-138-5p	5.32502	5.266	5.3873	5.20267	5.33806	5.17291	5.35861	5.28945	5.28894
11013	hsa-miR-181a-3p	4.85313	4.83402	4.85065	4.87555	4.83432	5.11573	4.84384	4.81527	4.79119
29802	hsa-miR-144-3p	4.92946	4.96085	5.00019	4.98294	4.99052	4.93691	4.98173	4.99194	4.99076
42551	hsa-miR-122-3p	5.17888	5.13472	5.10041	5.14141	5.12247	5.0057	5.11031	5.06659	5.00395
42899	hsa-miR-377-5p	5.7357	5.63752	5.81779	5.88851	5.71926	5.84976	5.74953	5.77384	6.01796
42885	hsa-miR-376a-5p	5.18209	5.26435	5.33856	5.20056	5.24682	5.36176	5.10702	5.26569	5.21752
42956	hsa-miR-545-5p	5.42275	5.3934	5.47139	5.47787	5.46443	5.50651	5.4259	5.48368	5.45181
17732	hsa-miR-192-5p	4.81427	4.76533	4.77164	4.73792	4.7872	4.86335	4.80008	4.83068	4.76523
46746	hsa-miR-1269a	5.11677	5.09933	5.21035	5.15506	5.11302	5.29879	5.1731	5.11825	5.11792
42669	hsa-miR-505-3p	5.1255	5.08463	5.13422	5.14042	5.1094	5.30225	5.1543	5.13688	5.15276
4040	hsa-miR-9-5p	6.20954	6.09194	6.30315	6.44818	6.28809	6.41729	6.22565	6.46369	6.75587
42793	hsa-miRPlus-A1072	6.58892	6.4526	6.18304	6.57387	6.58228	6.08253	6.18341	6.23645	5.512
17892	hsa-miRPlus-C1087	5.81378	5.80623	5.42095	6.09749	5.85992	6.29868	5.47517	6.22614	5.43147
146010	hsa-miR-2116-5p	6.59137	6.578	6.47142	6.62539	6.60004	6.34204	6.44445	6.5408	6.24115
146140	hsa-miR-1976	6.66258	6.68117	6.86984	7.28107	6.94447	6.92008	6.75185	6.96915	7.07358
146142	hsa-miR-1972	5.34341	5.34426	5.39511	5.40783	5.327	5.45801	5.30281	5.35394	5.34173
146163	hsa-miR-224-3p	5.86976	5.6625	5.35458	5.38986	5.78443	5.63584	5.43899	5.44033	5.30569
19013	SNORD14B	7.40416	7.353	7.071	7.53847	7.59823	7.21726	6.98503	7.04856	6.80918
145749	hsa-miR-137	4.47861	4.4278	4.50751	4.46875	4.4773	4.65242	4.53379	4.5174	4.51602
145970	hsa-miR-129-2-3p	5.33359	5.38417	5.30389	5.3837	5.41478	5.28387	5.32652	5.39824	5.35024
145822	hsa-miR-214-5p	5.25136	5.22392	5.17981	5.19911	5.2022	5.25025	5.20943	5.36428	5.28452
145789	hsa-miR-550a-3-5p/hsa-miR-550a-5p	5.52316	5.47779	5.52745	5.55762	5.55332	5.6172	5.48668	5.71469	5.69225
145768	hsa-miR-665	9.38228	9.41457	9.04836	10.2053	9.9859	9.42837	8.75659	8.86021	8.64947
145972	hsa-miR-141-5p	5.21553	5.25782	5.20596	5.21888	5.21474	5.32945	5.18531	5.24739	5.21617
145746	hsa-let-7i-3p	5.02482	5.03995	5.07681	5.0536	5.03202	5.02846	5.01822	5.10183	5.04927
145676	hsa-miR-30e-3p	5.37656	5.29436	5.29812	5.234	5.32194	5.2627	5.28222	5.30547	5.23688
147604	hsa-miR-4285	10.8323	10.5503	11.5914	11.4437	10.8175	10.86	11.6161	10.5327	11.0418
147915	hsa-miR-3174	5.46214	5.42936	5.53827	5.51629	5.4347	5.32838	5.46164	5.50375	5.50501
147804	hsv1-miR-H17	7.31139	7.21896	7.36947	7.87985	7.50443	7.06708	7.21642	6.83225	6.68403
147613	hsa-miR-3145-3p	5.34622	5.29617	5.36753	5.32775	5.34946	5.42865	5.31021	5.41525	5.41521
147570	hsa-miR-4271	5.35498	5.28791	5.35249	5.29342	5.27392	5.31355	5.18319	5.39323	5.41739
147523	hsa-miR-4263	5.29126	5.35186	5.39132	5.34707	5.35505	5.54166	5.37812	5.33217	5.42559
147947	hsa-miR-4308	5.42294	5.41418	5.38163	5.41304	5.43077	5.57537	5.40214	5.50124	5.38542
147694	hsa-miR-4281	5.42657	5.38938	5.49182	5.53146	5.54222	5.82784	5.54773	5.52159	5.46722
147772	hsa-miR-4303	5.70403	5.8262	5.73073	5.87358	5.80632	5.71284	5.7445	6.11694	5.80008
148374	hsa-miR-3936	5.16338	5.14737	5.15669	5.17914	5.0868	5.32084	5.06887	5.34633	5.12182
148263	hsa-miR-1273e	5.2693	5.17831	5.3029	5.32123	5.24901	5.1408	5.26366	5.28875	5.19952
148585	hsa-miR-3912	4.5345	4.5503	4.57299	4.5577	4.54607	4.6945	4.62778	4.70536	4.67771
148331	hsa-miR-3655	5.50185	5.38726	5.4401	5.4891	5.44609	5.7302	5.41813	5.63953	5.55926
147262	hsa-miR-548h-3p/hsa-miR-548z	4.96662	4.99457	4.96026	4.96875	4.99366	4.94408	4.95902	5.00644	4.96742
148410	hsa-miR-3676-3p	8.56368	8.58638	8.63743	8.81603	8.62375	8.5407	8.68114	8.64853	8.87165
148214	hsa-miR-3675-3p	5.60246	5.6188	5.84572	5.50367	5.59495	5.51756	5.92359	5.5969	5.75743
147684	hsa-miR-3200-5p	4.93031	4.89123	4.94824	4.95803	4.9355	5.04464	4.8691	4.65277	4.91649
148228	hsa-miR-3656	7.70118	7.47154	9.16857	8.23443	7.72318	8.17723	8.82002	8.12375	8.64519
148641	hsa-miR-518b	5.71808	5.71562	5.70521	5.65921	5.70977	5.65401	5.72204	5.62214	5.64506
148353	hsa-miR-3681-5p	5.1504	5.18705	5.23383	5.30788	5.24038	5.44184	5.20558	5.24161	5.22934
148132	hsa-miR-3622a-3p	5.38676	5.40036	5.42767	5.58604	5.5122	5.83102	5.48267	5.59644	5.44923
148272	hsa-miR-3615	4.84086	4.88766	4.87012	4.92821	4.92401	5.17049	4.93174	4.87276	4.87491
148216	hsa-miR-3907	4.96615	4.99814	5.00671	5.00795	5.04139	5.0755	4.95683	4.97847	4.95312
148621	hsa-miR-892a	5.59852	5.65152	5.70722	5.70401	5.72818	5.6826	5.75733	5.88359	5.96871
147389	hsa-miR-3691-5p	5.31892	5.2703	5.34666	5.38792	5.24383	5.40868	5.25076	5.28983	5.27419
148250	hsa-let-7f-2-3p	5.06447	5.0814	5.06271	5.11671	5.125	5.09652	5.09853	5.16156	5.16674
46367	hsa-miR-1283	4.65801	4.67121	4.6776	4.64695	4.67168	4.74565	4.65875	4.71948	4.78565
145999	hsa-miR-517a-3p/hsa-miR-517b-3p	5.42311	5.42841	5.5182	5.56897	5.48328	5.67314	5.44986	5.69491	5.50181
145723	hsa-miR-519c-3p	4.94402	5.00334	5.0044	4.96429	4.96192	5.08624	4.99356	5.01541	5.02441
168563	hsa-miR-4761-5p	4.41717	4.37358	4.48088	4.41806	4.35483	4.56083	4.41668	4.5464	4.51857
168635	hsa-miR-378e	4.5824	4.59132	4.6383	4.59052	4.58466	4.69558	4.62928	4.64674	4.58533
168803	hsa-miR-4696	4.36086	4.30814	4.47238	4.37346	4.47894	4.68406	4.34663	4.47799	4.43832
168692	hsa-miR-3688-5p	4.79197	4.70644	4.65545	4.61885	4.74817	4.67995	4.63165	4.66268	4.52141
168739	hsa-miR-1269b	4.60676	4.62358	4.61269	4.64157	4.53467	4.65378	4.66797	4.69848	4.59636
168711	hsa-miR-548ak	4.44034	4.50528	4.57653	4.5591	4.58826	4.76669	4.58591	4.57433	4.58399
168768	hsa-miR-4423-5p	4.88807	4.89799	4.76052	4.84637	4.88652	4.98968	4.82827	4.85297	4.72961
168589	hsa-miR-4671-3p	4.69726	4.64315	4.65046	4.74717	4.68468	4.88489	4.6767	4.75536	4.74364
168923	hsa-miR-4688	4.76121	4.73821	4.78429	4.8008	4.73982	4.79368	4.71764	4.62016	4.55488
168772	hsa-miR-224-5p	4.38582	4.48693	4.41133	4.43627	4.44657	4.61569	4.45518	4.43406	4.35255
168973	hsa-miR-1268b	5.145	5.05373	5.19616	5.19042	5.15447	5.29857	5.26024	5.14452	5.06672
168793	hsa-miR-4483	5.12086	5.1148	5.15552	5.16994	5.15657	5.23793	5.08271	5.12475	5.0274
168731	hsa-miR-548ah-3p	4.75877	4.75343	4.78623	4.74145	4.75486	4.90213	4.80366	4.82649	4.79132
168950	hsa-miR-4646-3p	6.68323	6.59419	6.92781	7.00302	6.82568	7.15951	6.95794	7.08515	7.30082
168578	hsa-miR-5190	4.57215	4.6182	4.6145	4.62235	4.56047	4.64275	4.54952	4.67403	4.66064
168722	hsa-miR-4742-3p	4.98412	5.03131	4.91211	4.82444	4.95396	4.94052	4.95759	5.01014	4.87065
168893	hsa-miR-4505	8.75804	8.65875	9.33007	10.3587	9.29358	8.67843	9.13841	8.52384	8.87124
168789	hsa-miR-4686	5.12499	5.12948	5.16523	5.15129	5.1009	5.32068	5.05649	5.2452	5.08604
168561	hsa-miR-1245b-5p	4.45447	4.48943	4.4543	4.48045	4.46476	4.42433	4.50686	4.57205	4.41464
168627	hsa-miR-4678	4.82416	4.76429	4.83692	4.77896	4.75668	4.68411	4.66187	4.90125	4.80094
169166	hsa-miR-4683	4.48004	4.50236	4.45913	4.47814	4.51675	4.57105	4.47772	4.55199	4.37105
169307	hsa-miR-4685-3p	6.78324	6.72306	5.96859	5.49927	6.50084	5.93644	6.34447	5.91717	5.37896
169257	hsa-miR-4740-5p	4.45033	4.36854	4.41554	4.39929	4.45472	4.68467	4.3296	4.4744	4.37264
169269	hsa-miR-4499	4.72551	4.72272	4.75537	4.79174	4.62797	4.68457	4.61819	4.71864	4.57938
169165	hsa-miR-5585-5p	4.44788	4.44473	4.46402	4.44333	4.45987	4.52467	4.50323	4.49915	4.47703
169298	hsa-miR-4433-5p	4.93521	4.94746	5.01358	5.02257	4.95767	5.0796	4.94137	5.05928	4.87275
169236	hsa-miR-659-5p	4.35305	4.33696	4.29963	4.21545	4.41601	4.47236	4.40305	4.38752	4.17541
169162	hsa-miR-5691	4.57483	4.56651	4.44606	4.53032	4.49938	4.55461	4.46283	4.51212	4.47154
169376	hsa-miR-5701	4.92743	4.9264	5.01184	4.88294	4.88414	4.98171	5.0374	4.93318	5.0007
169329	hsa-miR-370	4.83481	4.81495	4.80913	4.84956	4.87023	5.12609	4.86027	4.81365	4.84279
169179	hsa-miR-4650-5p	4.68248	4.6966	4.72915	4.73389	4.71788	4.83711	4.71161	4.80139	4.74693
169073	hsa-miR-584-3p	4.41275	4.42916	4.45933	4.46467	4.53665	4.61934	4.56979	4.5957	4.51602
169274	hsa-miR-5196-3p	6.30497	6.29497	6.59449	6.41808	6.51558	6.4501	6.48464	5.99703	5.78908
169010	hsa-miR-2681-3p	4.36147	4.35057	4.25814	4.39712	4.28759	4.40992	4.33904	4.27987	4.24314
169343	hsa-miR-5682	4.41797	4.53183	4.5178	4.43952	4.48469	4.60505	4.556	4.52621	4.52311
169135	hsa-miR-3173-5p	5.07579	5.11669	5.13353	5.1062	5.21248	5.23303	5.12649	5.2165	5.10622
169042	hsa-miR-4704-3p	4.30263	4.38199	4.39026	4.31935	4.46657	4.48499	4.4208	4.36086	4.39029
169088	hsa-miR-4492	4.75619	4.73062	4.87966	4.86449	4.78367	4.86155	4.86831	4.88141	4.78721
169054	hsa-miR-4422	4.34522	4.35623	4.29158	4.31054	4.34283	4.2791	4.25508	4.46875	4.27146
169411	hsa-miR-205-3p	5.37181	5.39618	5.33245	5.19745	5.34402	5.20011	5.33932	5.31379	5.09946
169417	hsa-miR-551b-5p	4.45	4.51072	4.45772	4.55041	4.56054	4.77334	4.51744	4.5652	4.39585
42460	hsa-miR-223-5p	5.56242	5.49453	5.54239	5.54085	5.50742	5.63639	5.50815	5.48809	5.86645
42859	hsa-miR-675-3p	6.05227	6.01941	5.81546	6.08396	6.16536	6.28853	5.94949	6.08165	5.80135
42905	hcmv-miR-US25-1-5p	4.87746	4.83173	4.85942	4.89893	4.8667	5.03005	4.76474	4.88945	4.95838
11277	hsa-miR-7-1-3p	4.87787	4.88814	4.87134	4.89612	4.88188	4.95654	4.88685	4.84422	4.92717
17818	hsa-miR-27a-5p	5.06861	5.04506	4.99845	5.04808	5.03353	5.12054	5.05711	4.96992	5.05364
17652	hsa-miR-558	4.80371	4.77136	4.75471	4.80834	4.79555	4.88134	4.81644	4.78468	4.90047
42483	hsa-miR-522-3p	5.14051	5.15257	5.10315	5.10615	5.14189	5.20215	5.12624	5.20404	5.18011
28520	hsa-miR-454-5p	5.30377	5.32772	5.31238	5.32015	5.35989	5.48724	5.35538	5.31602	5.49681
32884	hsa-miR-342-3p	6.22729	6.14701	5.14313	5.27955	6.03843	5.10275	5.31421	5.23142	5.02437
17529	hcmv-miR-US25-2-3p	4.52338	4.5538	4.54806	4.46136	4.5133	4.45275	4.54116	4.57061	4.62871
19596	hsa-miR-30d-5p	6.32941	6.25226	6.04646	5.87715	6.2193	5.93314	6.07904	6.10095	6.11105
11102	hsa-miR-410	5.00453	5.04771	5.00789	5.06255	5.01595	5.09287	5.06782	4.91443	5.10177
42736	hsa-miR-148b-5p	4.98193	4.94947	4.95505	5.01373	4.91724	5.16498	4.95807	4.8513	5.02051
11005	hsa-miR-204-5p	6.43497	6.42054	6.31243	6.46713	6.50894	6.33651	6.28301	6.2456	6.57601
46266	hsa-miR-1825	6.12727	6.27319	6.34554	6.41206	6.30562	6.63564	6.37587	6.44132	6.8215
31349	hsa-miR-524-3p	5.36828	5.39347	5.36773	5.4336	5.40749	5.63132	5.37033	5.44769	5.64921
10986	hsa-miR-193a-3p	5.26684	5.21794	5.1879	5.03814	5.24617	5.42249	5.27029	5.15493	5.20387
17391	hsa-miR-635	5.45777	5.37837	5.36295	5.43874	5.387	5.36819	5.41431	5.27713	5.37617
46623	hsa-miR-1273a	4.86604	4.83816	4.90526	4.89424	4.9187	4.98954	4.94859	4.91422	4.90001
18739	hsa-miR-186-5p	6.27043	6.24392	5.89324	5.73602	6.06964	5.72684	6.07065	5.93815	5.96247
17863	hsa-miR-934	5.2833	5.36022	5.24493	5.27168	5.30769	5.18365	5.30047	5.24323	5.27398
42509	hsa-miR-219-5p	5.55868	5.50877	5.53706	5.54283	5.47962	5.56952	5.59393	5.49528	5.69664
42929	hsa-miR-25-5p	7.78123	7.76035	7.89704	8.69642	7.98467	7.97389	7.73444	7.65544	7.21488
42682	hsa-miR-25-3p	5.65718	5.54329	5.56996	5.48729	5.49382	5.73885	5.59344	5.39664	5.57379
11168	hsa-miR-520d-3p	5.59777	5.51707	5.57004	5.55207	5.445	5.90374	5.51839	5.48151	5.86871
17854	hsa-miR-106b-3p	6.27843	6.32952	6.50865	6.62161	6.47425	6.61311	6.58097	6.41514	7.05643
14279	hsa-miR-362-5p	5.45884	5.56086	5.49814	5.50968	5.44434	5.50681	5.56925	5.52596	5.65365
14300	hsa-miR-29c-5p	5.64229	5.54969	5.42645	5.47979	5.52623	5.57723	5.47095	5.41501	5.57461
17460	hsa-miR-657	5.37798	5.40918	5.37257	5.47384	5.3939	5.60299	5.44405	5.51646	5.51642
17853	hsa-miR-30d-3p	6.63561	6.66949	6.8528	6.98971	6.69476	7.05923	6.86616	6.87471	7.47957
10998	hsa-miR-19b-3p	5.75558	5.72188	5.74134	5.4608	5.6371	5.53543	5.91514	5.51602	5.65511
17530	hsa-miR-641	4.79017	4.92274	4.80318	4.7988	4.78544	4.66308	4.86817	4.85777	4.89127
42869	hsa-miR-936	5.55541	5.57589	5.55311	5.53588	5.56276	5.5528	5.51508	5.61706	5.55821
42447	hsa-miR-556-3p	5.16493	5.16286	5.21142	5.22425	5.20329	5.17875	5.13793	5.19384	5.27842
46258	hsa-miR-1184	7.88341	7.93008	7.6212	7.79481	7.8833	7.8313	7.82319	7.93431	7.57811
146122	hsa-miR-2053	5.42391	5.45601	5.39837	5.40058	5.41721	5.58139	5.48115	5.48483	5.5226
146000	hsa-miR-1911-5p	5.26743	5.24319	5.25931	5.2497	5.16762	5.5017	5.32745	5.2362	5.33324
146042	hsv1-miR-H8-3p	7.51245	7.40677	7.26628	7.47048	7.5539	7.63729	7.42955	7.48078	7.53176
146035	hsv1-miR-H2-5p	5.01048	4.99269	4.96464	5.05079	4.98948	5.16006	5.0043	5.05716	5.03497
145968	hsa-let-7d-5p	6.20202	6.31724	6.05664	6.08214	6.23046	5.55896	6.22467	5.70292	5.75426
145689	hsa-miR-543	5.16702	5.15615	5.19	5.18739	5.15994	5.39134	5.23016	5.21971	5.23755
146115	hsa-miR-940	5.86157	5.83417	5.85654	5.97056	5.8675	6.12483	5.81513	5.86917	6.09291
145714	hsa-miR-28-3p	4.91514	4.9593	4.93704	4.90537	4.92896	5.25672	5.01607	4.97881	4.99655
146178	hsa-miR-502-3p	5.89742	5.74675	5.8593	5.98541	5.82881	6.01893	5.92602	5.85972	6.13569
147867	hsa-miR-3118	4.80591	4.83451	4.87742	4.85468	4.89871	5.01943	4.8891	4.84997	4.84862
147841	kshv-miR-K12-11-5p	4.8386	4.80813	4.80318	4.87265	4.85047	5.01725	4.80154	4.8894	4.90191
147925	hsa-miR-3126-5p	4.8093	4.84665	4.77138	4.85013	4.84315	4.99771	4.85385	4.70928	4.84502
147588	hsa-miR-4288	6.55588	6.52926	7.16057	5.87773	6.50916	6.63489	7.24363	6.71852	7.03236
147649	hsa-miR-500a-5p/hsa-miR-500b	5.06145	4.9925	4.98679	4.98679	5.03945	4.97502	5.05898	5.0247	5.03962
147977	hsa-miR-3190-3p	5.15914	5.22234	5.17934	5.19977	5.22223	5.13126	5.18528	5.25848	5.25571
147857	hsa-miR-3130-5p	5.00165	4.97533	4.97431	4.97951	5.00237	5.01115	5.02972	4.99037	5.07904
147569	hsa-miR-4256	4.95915	4.96965	4.92883	4.97611	4.95416	5.02487	4.95831	4.97502	4.94626
147616	hsa-miR-4291	5.20063	5.18812	5.24799	5.10829	5.17279	5.06605	5.26839	5.07536	5.1218
147815	hsv1-miR-H14-5p	5.10415	5.10249	5.07213	5.13476	5.11833	5.24025	5.15257	5.12649	5.14819
148247	hsa-miR-2355-3p	5.68445	5.53846	5.46947	5.68933	5.59436	5.72804	5.66056	5.3941	5.8586
148072	hsa-miR-3668	4.96834	4.94746	4.91247	4.9481	4.94869	5.12123	4.90935	4.83199	5.00647
147997	hsa-miR-3934-5p	5.22646	5.24495	5.28962	5.2824	5.23754	5.24253	5.26481	5.20017	5.33582
147682	hsv1-miR-H6-5p	5.94184	5.81283	5.88133	6.24675	5.89435	5.73777	5.82734	5.77701	5.95947
148189	hsa-miR-3681-3p	4.96813	4.96955	4.93921	5.0034	4.91713	5.11171	4.96856	4.97589	5.07501
148393	hsa-miR-676-3p	5.59036	5.57985	5.66625	5.75576	5.67269	5.82358	5.67023	5.63148	5.89007
148379	hsa-miR-3654	5.43735	5.38936	5.44188	5.68303	5.47468	5.42446	5.5097	5.31315	5.32061
147415	hsa-miR-495-5p	5.07974	5.07415	5.06728	5.07708	5.12081	5.24686	5.08344	5.08056	5.08747
148165	hsa-miR-3605-5p	5.04912	4.93757	4.96973	4.91273	4.98542	5.08144	4.98707	4.97625	5.02389
148405	hsa-miR-3669	4.74057	4.84234	4.72367	4.78223	4.75638	4.74098	4.84868	4.78621	4.77081
148032	hsa-miR-3685	7.70026	7.554	7.79816	8.00629	7.78233	7.50676	7.81036	7.49396	7.47965
148559	hsa-miR-411-3p	5.17545	5.1165	5.07838	5.15901	5.1295	5.18056	5.10951	5.11333	5.13649
148278	hsa-miR-138-2-3p	6.1742	6.01879	5.68456	5.94275	6.20771	6.06215	5.92062	5.90103	5.85687
17327	hsa-miR-630	7.35972	7.25283	6.80307	7.11048	7.31933	7.025	6.9027	7.04571	6.80631
17936	hsa-miR-16-1-3p	5.1402	5.17384	5.1509	5.20225	5.17879	5.16177	5.14723	5.12352	5.17386
168897	hsa-miR-5187-5p	4.67306	4.6301	4.57935	4.69692	4.65914	4.66629	4.46875	4.50315	4.57426
168882	hsa-miR-664b-3p	9.58947	9.49703	9.2776	9.50284	9.75153	9.33325	9.24931	9.38505	8.98259
168710	hsa-miR-4536-5p	4.48606	4.56062	4.57927	4.5614	4.48695	4.84624	4.58333	4.56761	4.65565
168590	hsa-miR-4520a-5p/hsa-miR-4520b-5p	4.75748	4.74257	4.76387	4.81017	4.80024	4.99898	4.77999	4.88379	4.85206
168728	hsa-miR-4641	4.50348	4.51964	4.52258	4.50334	4.49121	4.79636	4.5876	4.52961	4.6758
168719	hsa-miR-4495	4.30923	4.32772	4.33267	4.25465	4.28342	4.561	4.37542	4.30263	4.40196
168785	hsa-miR-520d-5p	4.50457	4.53667	4.47936	4.49235	4.56715	4.61485	4.48441	4.50278	4.4796
168615	hsa-miR-4655-3p	4.64574	4.71725	4.65998	4.6938	4.5887	4.71008	4.71089	4.70446	4.79496
168781	hsa-miR-4776-3p	4.69912	4.70359	4.68296	4.67416	4.71466	4.77642	4.68558	4.72826	4.68993
168782	hsa-miR-5093	4.78339	4.78048	4.79949	4.79569	4.82584	4.63594	4.78667	4.79812	4.81942
168820	hsa-miR-4711-5p	4.33198	4.24991	4.31549	4.20477	4.23546	4.26569	4.23232	4.24652	4.25933
168750	hsa-miR-4645-5p	5.1645	5.16312	4.86538	4.97115	5.13002	4.83548	4.96984	4.9753	4.54956
168921	hsa-miR-4718	4.38321	4.46391	4.37272	4.34751	4.45069	4.29239	4.44604	4.44732	4.43753
168759	hsa-miR-3689f	4.76734	4.76856	4.69569	4.74277	4.80036	4.79925	4.80897	4.77863	4.79767
168962	hsa-miR-548ab	4.66016	4.57275	4.6696	4.66316	4.57682	4.68301	4.70053	4.63722	4.75242
168666	hsa-miR-4659a-5p	4.78474	4.73281	4.74838	4.77765	4.75309	4.82228	4.79845	4.8139	4.77128
168955	hsa-miR-4756-3p	4.81899	4.76906	4.74484	4.77378	4.78853	4.87918	4.77847	4.75951	4.73633
168703	hsa-miR-4716-3p	4.66435	4.67169	4.66702	4.67675	4.4642	4.79654	4.60615	4.65495	4.54637
168663	hsa-miR-4442	4.51822	4.46877	4.49153	4.52845	4.49383	4.80495	4.4874	4.44601	4.53154
168779	hsa-miR-4797-3p	4.55968	4.44811	4.52393	4.55121	4.56983	4.57916	4.55108	4.49235	4.65169
169102	hsa-miR-4639-3p	9.42255	9.38936	9.38731	9.38747	9.63763	9.45552	9.36325	9.3724	9.02763
169285	hsa-miR-4467	11.6839	11.6391	12.398	12.2819	11.8126	11.9838	12.339	11.9166	12.2361
169249	hsa-miR-4482-5p	4.50917	4.44363	4.49365	4.50268	4.54403	4.63786	4.54832	4.56834	4.64486
168993	hsa-miR-4799-3p	4.62808	4.63237	4.6	4.64463	4.55429	4.65157	4.64467	4.64704	4.56311
169011	hsa-miR-4801	4.23989	4.25679	4.24381	4.24109	4.19015	4.45069	4.22629	4.30751	4.29411
169049	hsa-miR-3162-3p	8.04723	7.95072	7.73759	7.64931	7.94934	7.65636	7.90901	7.88182	8.25118
169001	hsa-miR-4670-5p	4.51143	4.47476	4.44557	4.47735	4.46819	4.71258	4.5213	4.5442	4.47677
169039	hsa-miR-4782-3p	4.43529	4.37282	4.38573	4.42779	4.4904	4.56169	4.47285	4.50377	4.43789
169181	hsa-miR-5191	4.7255	4.74893	4.75936	4.74586	4.76043	4.7231	4.50375	4.59841	4.58696
169379	hsa-miR-4694-3p	4.58596	4.59326	4.43103	4.61376	4.57188	4.37983	4.44874	4.39509	4.25716
169232	hsa-miR-3156-3p	7.42889	7.37652	6.93497	7.21978	7.45388	7.07935	7.01969	7.25308	6.29775
169046	hsa-miR-4715-5p	4.679	4.75736	4.74414	4.71634	4.74713	4.70374	4.74688	4.73201	4.80823
169275	hsa-miR-548aq-3p	4.78495	4.79218	4.80309	4.83646	4.84553	4.83223	4.8	4.83386	4.80779
169245	hsa-miR-2467-3p	4.42584	4.44234	4.40625	4.4755	4.45921	4.39893	4.22961	4.31392	4.32145
169038	hsa-miR-488-3p	5.06881	5.04363	5.09621	5.11288	5.07554	5.01031	5.05868	5.09195	5.12129
169240	hsa-miR-3944-5p	4.39217	4.44076	4.33704	4.43196	4.45195	4.44856	4.47973	4.36537	4.33583
169115	hsa-miR-450a-3p	5.19242	5.12458	5.07433	5.12935	5.16524	5.17828	5.07924	5.10083	5.14895
169287	hsa-miR-548as-5p	4.68585	4.62676	4.6234	4.65261	4.59272	4.7815	4.7402	4.68101	4.74649
169361	hsa-miR-4481	5.10455	5.06042	5.13842	5.16429	5.15343	5.35176	5.14133	4.93636	5.286
169225	hsa-miR-640	4.58477	4.59599	4.5354	4.55098	4.57219	4.87668	4.60854	4.64462	4.65413
169395	hsa-miR-4484	8.02904	7.97218	8.60622	8.73372	8.20902	8.2658	8.61536	8.22493	8.36388
42777	hsa-miR-548am-5p/hsa-miR-548c-5p/hsa-miR-548o-5p	4.69989	4.68361	4.70964	4.7273	4.71876	4.73515	4.70718	4.78027	4.72875
11184	hsa-miR-99b-5p	5.01822	5.04759	4.81227	4.74042	4.87536	4.68416	4.90443	4.77622	4.65201
17953	hsa-miR-183-3p	5.3872	5.31208	5.28548	5.18553	5.32933	5.02143	5.34021	5.14783	5.04662
42501	hcmv-miR-US33-5p	5.14748	5.12427	5.17605	5.16271	5.18023	5.01954	5.17198	5.1323	5.23838
46584	hsa-miR-1468	5.34171	5.3574	5.40058	5.44404	5.41039	5.19834	5.4037	5.52464	5.44313
42676	hsa-miR-495-3p	4.77291	4.80142	4.74681	4.66618	4.81767	4.67778	4.77717	4.82555	4.79085
17958	hsa-miR-576-3p	4.67168	4.77746	4.59928	4.63987	4.61426	4.56786	4.6573	4.71864	4.66516
17631	hcmv-miR-UL22A-5p	4.86132	4.89094	4.86735	4.89932	4.89345	4.76144	4.91118	4.94723	4.94455
11093	hsa-miR-379-5p	5.46585	5.47594	5.25207	5.2022	5.41487	5.02777	5.24157	5.25643	5.11604
42480	hsa-miR-485-5p	5.2536	5.1972	5.23771	5.20977	5.30769	5.09947	5.16018	5.20687	5.32842
42538	hsa-miR-196a-3p	4.90986	5.59396	4.96024	4.90221	4.85271	4.75353	4.98291	4.92932	4.98665
45936	hsa-miR-1292-5p	5.26581	5.25801	5.24817	5.24699	5.26177	5.08615	5.30928	5.31901	5.32535
42847	hsa-miR-497-5p	4.7134	4.7219	4.74715	4.69309	4.75451	4.64102	4.76843	4.76359	4.75686
46275	hsa-miR-1251	5.38099	5.41297	5.43067	5.44843	5.43588	5.23334	5.43231	5.43671	5.4813
42672	hsa-miR-323b-5p	5.90852	5.86465	5.96132	6.04854	5.96646	5.64763	5.93628	6.12807	6.23211
42635	hsa-miR-541-3p	5.40424	5.39337	5.44007	5.52401	5.43637	5.27939	5.39968	5.50439	5.45319
10976	hsa-miR-182-3p	4.89594	4.94696	4.9298	4.99092	4.97856	4.83083	4.97931	4.99886	4.98793
17866	hsa-miR-331-5p	4.99592	4.97939	5.03669	5.04898	5.02676	4.83045	5.01217	4.9677	4.96718
46515	hsa-miR-1537	4.65363	4.58176	4.68259	4.66704	4.69312	4.51622	4.68381	4.74464	4.78346
42954	ebv-miR-BART7-5p	5.36389	5.33183	5.37347	5.43205	5.43003	5.1762	5.31921	5.34977	5.31799
46215	hsa-miR-1301	5.53137	5.6651	5.61736	5.65874	5.55303	5.34799	5.56358	5.71963	5.58745
42723	hsa-miR-195-3p	5.1304	5.13675	5.0797	5.09171	5.16758	4.9485	5.12502	5.2009	5.08762
10997	hsa-miR-19a-3p	5.85165	5.89123	6.1951	5.85071	5.92229	5.46312	6.11804	5.95186	5.99065
46738	hsa-miR-1182	6.03678	6.16883	5.97686	6.04473	5.98631	5.70344	5.97601	6.22045	6.35987
42950	hsa-miR-24-2-5p	5.2377	5.22291	5.2377	5.25019	5.31012	5.09911	5.32213	5.1995	5.29884
11149	hsa-miR-515-5p	4.93164	4.91666	4.94955	4.94689	4.93641	4.82194	4.95479	4.96144	5.0143
11053	hsa-miR-32-5p	5.36188	5.3892	5.40529	5.428	5.37011	5.29462	5.37838	5.42771	5.4318
42442	hsa-miR-498	8.71785	8.66759	8.46364	9.36941	9.18686	8.6207	8.43814	8.6084	8.22137
42533	hiv1-miR-H1	5.32902	5.27015	5.38172	5.37803	5.31133	5.13625	5.38418	5.29983	5.27677
46729	hsa-miR-302d-5p	5.34509	5.27448	5.34962	5.33132	5.36185	5.16895	5.40279	5.41461	5.45955
42654	hsa-miR-483-5p	6.41988	6.29257	6.63648	6.5401	6.41903	6.17797	6.59959	6.32108	6.27689
28884	hsa-miR-876-3p	6.10489	5.91922	6.16751	6.2797	6.05804	5.77976	6.08615	6.20297	6.51342
42599	hsa-miR-153	5.06674	5.03409	5.03302	5.00344	5.02319	4.83995	5.00384	5.03859	4.99621
17814	hsa-miR-570-3p	4.98363	5.03132	5.05208	5.02954	5.01836	4.93963	5.02429	5.04045	5.10107
46321	hsa-miR-1245a	4.91818	4.9307	4.9097	4.92111	4.89887	4.72067	4.88375	4.90769	4.9432
17283	ebv-miR-BART11-5p	5.63949	5.57766	5.76769	5.79983	5.78328	5.44855	5.66003	5.88615	6.059
42912	hsa-miR-339-3p	5.10178	5.0979	5.10659	5.13932	5.11882	4.94072	5.06783	5.19333	5.15309
146066	hsa-miR-3116	5.77115	5.70816	5.80828	5.73468	5.69627	5.47785	5.66428	5.79155	5.89947
19607	SNORD15A	5.90422	5.7488	5.89059	6.07055	5.92585	5.75842	6.12658	6.05732	6.43348
146072	hsa-miR-1469	9.78609	9.47922	9.75608	10.3246	10.1455	9.52392	9.58016	9.46744	9.09872
146052	hsa-miR-1471	6.01777	5.84337	6.03167	6.10419	5.98182	5.7748	5.97857	6.10983	6.3628
145762	hsa-miR-549a	4.86226	4.83606	4.87678	4.93082	4.93393	4.75986	4.86968	4.91852	4.89981
145716	hsa-miR-671-5p	5.28145	5.43701	5.33795	5.34691	5.24896	5.17728	5.31342	5.2585	5.34981
145722	hsa-miR-520e	5.49326	5.43776	5.53747	5.44086	5.45045	5.25634	5.46769	5.53442	5.50292
145751	hsa-miR-23b-5p	5.39128	5.38687	5.44139	5.45772	5.3749	5.32501	5.39868	5.34427	5.42555
145692	hsa-miR-499a-3p	4.95605	4.93511	4.97117	5.00043	4.94717	4.85592	4.96312	5.00441	4.96601
147936	kshv-miR-K12-8-5p	5.40796	5.40829	5.49491	5.42305	5.42975	5.26423	5.46093	5.48248	5.50686
46567	hsa-miR-3176	4.91746	4.90611	5.00494	5.07481	4.97926	4.85814	4.9501	4.96404	5.01491
147735	hsa-miR-4289	5.05332	4.99738	5.00561	5.04174	5.07046	4.87179	5.03693	5.02221	5.00377
147868	hsa-miR-4269	4.66765	4.68355	4.68262	4.73931	4.70478	4.61039	4.73604	4.79311	4.73955
147887	hsa-miR-3147	5.46659	5.38709	5.42548	5.34073	5.41675	5.29357	5.41766	5.50782	5.69558
147942	hsa-miR-4268	8.49562	8.46796	9.79782	9.25305	8.50308	8.79454	9.67242	8.77379	9.13874
147967	hsa-miR-3180/hsa-miR-3180-3p	4.99011	4.9459	5.06769	5.0576	5.04767	4.87317	5.00414	5.01172	4.96526
56873	hsa-miR-3124-5p	6.35655	6.51565	6.62378	7.43104	6.95655	6.22327	6.17956	5.82858	5.34022
46710	hsa-miR-3157-5p	4.98267	5.01016	4.96122	4.98873	4.92499	4.86212	4.96512	4.99416	5.04278
46274	hsa-miR-3187-3p	5.37832	5.27833	5.36023	5.35429	5.30832	5.23231	5.34858	5.40703	5.48616
148650	hsa-miR-516a-5p	5.19193	5.19654	5.22191	5.23443	5.19206	5.13357	5.2486	5.2325	5.33963
148524	hsa-miR-3914	5.04781	5.04849	5.04866	5.0582	5.04106	4.88376	4.9445	4.91581	5.0172
148499	hsa-miR-3910	4.57691	4.49906	4.58577	4.6096	4.53874	4.52837	4.56986	4.66659	4.6827
147530	hsa-miR-378b	5.00549	4.97923	5.04434	5.00757	5.04774	4.91496	5.02728	5.03375	5.02293
147276	hsa-miR-3616-3p	5.58109	5.50198	5.70776	5.64571	5.61144	5.40887	5.61462	5.61231	5.74781
148196	hsa-miR-548y	4.9475	4.96182	4.92153	5.01228	4.97296	4.90518	4.95166	4.96718	5.01463
148514	hsa-miR-365a-5p	5.39198	5.34825	5.39981	5.40639	5.37525	5.24424	5.52486	5.47244	5.38689
148622	hsa-miR-877-3p	7.41809	7.36278	7.988	7.73695	7.45486	7.65471	7.93179	7.71077	8.10916
147679	hsa-miR-3197	5.04217	4.95336	5.02002	5.0864	4.99123	4.90122	5.01709	4.98709	5.00515
147752	hsa-miR-4302	5.06425	5.06768	5.06534	5.14239	5.07509	4.95298	5.08293	5.13199	5.15209
148639	hsa-miR-4298	5.41564	5.51092	5.29762	5.37723	5.37222	5.10783	5.31219	5.26425	5.25009
148645	hsa-miR-129-5p	6.02915	6.20757	5.9359	5.88572	6.02621	5.62182	6.06392	6.06783	6.09837
17566	hsa-miR-629-3p	5.44334	5.32938	5.0325	4.92323	5.40486	4.97222	5.07225	5.05057	4.80267
11023	hsa-miR-222-3p	6.2828	6.1772	6.94503	5.43035	6.05464	5.62232	7.07607	6.15576	6.61297
10916	hsa-miR-1	5.68141	5.5255	5.72431	5.65352	5.58514	5.40458	5.60165	5.73578	5.85608
168783	hsa-miR-4770	4.85263	4.84681	4.85982	4.87123	4.91308	4.83627	4.83235	4.93886	4.90101
168583	hsa-miR-539-3p	4.43414	4.45138	4.44233	4.34187	4.47619	4.36644	4.50574	4.52851	4.50871
168956	hsa-miR-4524b-3p	4.61353	4.66126	4.62825	4.71499	4.64975	4.5998	4.70283	4.72656	4.7395
168613	hsa-miR-548ar-5p	4.41013	4.3897	4.50809	4.44004	4.52846	4.46715	4.53934	4.4388	4.5808
168823	hsa-miR-4522	4.323	4.34598	4.39251	4.2361	4.37214	4.27317	4.3466	4.32979	4.37206
168693	hsa-miR-651	4.40314	4.39847	4.45987	4.46151	4.45711	4.39606	4.48821	4.52065	4.52152
168612	hsa-miR-4733-5p	4.46647	4.48372	4.4787	4.3989	4.45153	4.42164	4.51347	4.47504	4.39945
168887	hsa-miR-5089-5p	4.73011	4.71023	4.70451	4.73995	4.76066	4.64292	4.72663	5.25694	4.8515
168609	hsa-miR-5197-3p	4.29263	4.25172	4.29871	4.28617	4.23046	4.23126	4.32825	4.30182	4.25854
168680	hsa-miR-378f	4.51598	4.62058	4.52889	4.51347	4.53348	4.45715	4.5002	4.53301	4.56846
168747	hsa-miR-4520b-3p	4.66517	4.72204	4.68877	4.73829	4.67778	4.631	4.73555	4.76658	4.74732
168942	hsa-miR-4636	4.70476	4.64489	4.74886	4.83852	4.75127	4.55622	4.8064	4.70723	4.71211
168847	hsa-miR-4740-3p	4.53373	4.51668	4.52829	4.46156	4.5472	4.39701	4.55523	4.53658	4.45741
168637	hsa-miR-3940-5p	11.551	11.4601	11.6095	11.6528	11.6801	11.3223	11.6099	11.3054	11.0361
168682	hsa-miR-4502	4.91425	4.96017	4.98406	4.98395	4.98221	4.84461	4.98334	4.9843	4.9331
168773	hsa-miR-5702	4.40574	4.45856	4.51527	4.47728	4.46785	4.52635	4.54376	4.50129	4.56756
168858	hsa-miR-4638-3p	4.50084	4.553	4.51391	4.49116	4.51685	4.50071	4.60798	4.63949	4.57229
168643	hsa-miR-4703-5p	4.21022	4.24486	4.24636	4.17821	4.19485	4.27498	4.16404	4.19708	4.2165
168905	hsa-miR-4509	4.65069	4.57363	4.59812	4.66645	4.71538	4.64695	4.68971	4.66548	4.69401
168581	hsa-miR-3942-3p	4.50526	4.53907	4.54628	4.48697	4.57439	4.42243	4.54527	4.50417	4.58286
169254	hsa-miR-4762-3p	5.08119	5.1048	5.1181	5.14882	5.11023	5.02045	5.10204	5.15198	5.174
169226	hsa-miR-4419a	4.60487	4.53947	4.53542	4.57894	4.63083	4.42879	4.57076	4.43971	4.39316
169200	hsa-miR-4677-5p	4.7369	4.75073	4.74071	4.75136	4.74736	4.65962	4.76355	4.75375	4.72198
169382	hsa-miR-4680-5p	4.45423	4.43556	4.46479	4.45769	4.34069	4.44871	4.55129	4.5604	4.48148
169197	hsa-miR-4662a-3p	4.17697	4.28256	4.20764	4.24315	4.21183	4.16819	4.2821	4.22653	4.12882
169103	hsa-miR-4652-3p	4.96693	4.92392	4.97216	5.01976	4.99711	4.92175	5.05156	5.10449	5.03578
169125	hsa-miR-4418	4.46982	4.41829	4.35572	4.38735	4.46747	4.35057	4.47657	4.45477	4.46606
169357	hsa-miR-4689	4.69362	4.80776	4.76086	4.76961	4.74291	4.66498	4.72993	4.84848	4.79617
169095	hsa-miR-548ah-3p/hsa-miR-548av-3p/hsa-miR-548o-3p	4.48462	4.4507	4.49058	4.47539	4.45343	4.34897	4.53246	4.52211	4.51308
169271	hsa-miR-4784	6.18722	6.02874	5.70407	6.13864	6.11798	5.29251	5.72872	5.41177	5.08251
168994	hsa-miR-3591-5p	5.06376	5.04154	5.00283	4.96872	5.03617	4.88467	5.08129	5.01134	4.97908
169220	hsa-miR-4697-3p	5.10867	5.18435	5.19731	5.14148	5.17237	5.09939	5.16994	5.23574	5.23551
169252	hsa-miR-4712-5p	4.51646	4.54645	4.54141	4.47954	4.51917	4.46376	4.55093	4.57419	4.58049
169306	hsa-miR-4758-5p	4.83664	4.91649	4.98874	4.96451	4.9378	4.82922	4.9493	4.95915	4.97597
169325	hsa-miR-4446-5p	5.45378	5.40209	5.53533	5.58977	5.5189	5.35535	5.4706	5.59951	5.66235
169239	hsa-miR-4732-5p	8.04276	8.10806	7.89604	8.27636	8.13121	7.37491	7.7809	7.35636	7.02017
169288	hsa-miR-4730	4.43486	4.36489	4.40832	4.47134	4.45176	4.30568	4.37514	4.24613	4.39623
169316	hsa-miR-3976	8.58512	8.54552	8.39663	9.35428	9.04761	8.54698	8.41733	8.49926	8.23419
169235	hsa-miR-4420	4.64774	4.6543	4.64894	4.66353	4.64717	4.56548	4.71028	4.66309	4.70356
169131	hsa-miR-4724-3p	4.80981	4.7441	4.82874	4.82773	4.81225	4.85404	4.82138	4.84601	4.86696
169387	hsa-miR-5703	4.47021	4.43843	4.61915	4.60489	4.38253	4.2747	4.52461	4.49443	4.54459
169389	hsa-miR-4717-3p	6.97749	6.86091	6.10627	5.86767	6.78756	5.87932	6.26155	6.65399	5.35909
42834	hsa-miR-219-2-3p	4.86618	4.87315	4.93683	4.88218	4.87817	5.02438	4.85455	4.96526	4.91611
42743	hsa-let-7e-3p	5.25762	5.16764	5.22462	5.24691	5.19665	5.40237	5.23247	5.28173	5.32263
17535	hsa-miR-548a-3p	4.94515	4.92294	4.96454	4.94677	4.94245	5.01865	4.98154	5.02044	5.00213
42761	hsa-miR-675-5p	7.10444	7.03292	7.09586	7.8624	7.26738	6.85751	6.98052	6.67532	6.11262
46642	hsa-miR-1276	4.74141	4.73059	4.74322	4.65561	4.71653	4.79335	4.69312	4.7123	4.71185
42855	ebv-miR-BART6-5p	5.20661	5.09964	5.15764	5.15637	5.17092	5.04176	5.1421	5.14206	5.22236
19595	hsa-miR-30a-3p	4.88386	4.87606	4.90052	4.85972	4.86587	4.79806	4.91424	4.92881	4.90185
42514	hsa-miR-937-3p	5.07935	5.03592	5.06725	5.07995	5.08282	5.11112	5.06095	5.1311	5.09862
28950	hsa-miR-455-3p	4.79038	4.7035	4.74178	4.69179	4.76385	4.93896	4.80047	4.80437	4.81656
17338	hsa-miR-660-5p	5.11679	5.14641	5.0573	5.04314	5.0999	5.17165	5.05292	5.08714	5.08995
46402	hsa-miR-1255b-5p	4.92744	4.89657	4.97422	4.94585	4.95043	4.92126	4.88573	4.94572	4.90149
17520	hcmv-miR-US5-2	5.89389	5.87456	5.86542	6.0369	5.81767	5.53081	5.84835	5.98978	6.16812
42556	hsa-miR-889	5.30896	5.33706	5.40866	5.41508	5.36212	5.46777	5.35999	5.3346	5.40189
4700	hsa-miR-140-5p	5.47079	5.46736	5.55421	5.41105	5.49022	5.51651	5.45913	5.43877	5.44597
42525	hsa-miR-671-3p	4.97833	4.97006	4.95647	4.98976	4.98746	5.32444	4.94032	4.98339	4.98788
10947	hsa-miR-142-3p	6.30229	6.24794	6.38168	6.39137	6.36077	6.47833	6.25169	6.49398	6.75249
42942	hsa-miR-134	4.75153	4.71226	4.73601	4.73812	4.74131	4.80578	4.63375	4.75397	4.6765
45736	hsa-miR-548f	4.81384	4.78972	4.85418	4.85034	4.77098	4.83029	4.81806	4.86224	4.86944
11091	hsa-miR-377-3p	5.01129	4.95191	4.95374	4.98418	4.99439	4.88745	4.98145	5.03986	5.03057
46810	hsa-miR-1827	7.23558	7.23093	7.27931	7.366	7.28477	7.41376	7.28597	7.33881	7.2841
17306	ebv-miR-BART12	6.12058	6.08965	6.18005	6.23011	6.21397	6.54432	6.10503	6.49685	6.64982
28047	hsa-miR-890	5.89501	5.8127	5.99508	5.95945	5.78895	6.00492	5.89927	5.91209	6.04965
10955	hsa-miR-148a-3p	5.57586	5.60155	5.44344	5.40894	5.54076	5.67868	5.43656	5.40081	5.43322
14328	hsa-miR-124-3p	5.71159	5.53504	5.88954	5.91114	5.69397	5.91345	5.74155	5.66634	5.89355
42624	kshv-miR-K12-10b	6.79158	6.71163	6.9366	6.97539	6.8337	7.15223	6.8722	7.1481	7.54031
42823	hsa-miR-27b-5p	5.16012	5.19003	5.20471	5.21439	5.17952	5.26783	5.19505	5.18856	5.16434
42617	hsa-miR-541-5p	5.43507	5.44046	5.5175	5.43482	5.42997	5.52628	5.41166	5.43639	5.50833
46517	hsa-miR-1266	5.01317	4.99939	5.01493	5.0233	5.01507	4.94705	4.99371	5.03983	5.05329
17427	hsa-miR-200c-3p	7.17681	7.13223	7.1188	6.63357	6.95147	6.38234	7.15847	6.74438	6.8859
46675	hsa-miR-1181	5.64148	5.69323	5.92769	5.97737	5.77031	5.91772	5.83575	5.86623	6.08147
17444	hsa-miR-632	5.49379	5.46428	5.56208	5.62935	5.53185	5.35498	5.49195	5.54667	5.5591
33043	hsa-miR-544a	5.47292	5.39181	5.42352	5.45986	5.45159	5.43907	5.43298	5.48072	5.49999
17619	hcmv-miR-US25-2-5p	5.90289	5.8107	6.06349	6.01954	5.92407	5.92541	5.86944	6.09055	6.26633
11011	hsa-miR-211-5p	5.92502	5.82516	6.08751	6.11575	5.949	6.44135	5.96517	6.14866	6.21195
46880	hsa-miR-1183	5.4408	5.50009	5.50491	5.56842	5.4897	5.60277	5.44948	5.55968	5.62727
11165	hsa-miR-520a-3p	5.45482	5.48739	5.49438	5.54757	5.49708	5.85034	5.45354	5.53389	5.54101
46345	hsa-miR-1207-3p	7.04818	7.00971	7.08991	7.18511	7.08339	7.36247	6.97588	7.20069	7.60232
17569	hsa-miR-563	5.18533	5.16388	5.24652	5.18295	5.1806	5.31225	5.16207	5.18669	5.22525
146084	ebv-miR-BART4-3p	4.90833	4.89673	4.93337	4.91465	4.91971	4.92296	4.91855	4.90927	5.004
146131	hsa-miR-2117	5.56525	5.52232	5.54274	5.56745	5.55615	5.58504	5.627	5.59739	5.62053
145798	hsa-miR-142-5p	4.71957	4.70666	4.69987	4.68734	4.68973	4.80335	4.69957	4.71841	4.73306
146137	hsa-miR-133a	5.32083	5.37887	5.37819	5.37612	5.40265	5.49304	5.37372	5.38023	5.41489
145971	hsa-miR-611	4.89423	4.86816	4.90013	4.95069	4.92702	4.92933	4.92235	4.95843	4.97101
145824	hsa-miR-509-3-5p	4.92443	4.9173	4.95597	4.961	4.9505	5.04116	4.98383	5.00658	5.03874
147669	hsa-miR-548w	4.94208	4.9359	4.88865	4.9248	4.95069	4.82037	4.93387	4.97346	4.99954
147903	hsa-miR-3065-3p	4.8457	4.83067	4.86901	4.8798	4.85522	4.88394	4.88949	4.87024	4.88183
147879	hsa-miR-3132	4.88787	4.8516	4.9558	4.92092	4.87563	4.91507	4.93741	4.87279	4.87968
147911	hsa-miR-4280	4.79564	4.77604	4.80764	4.82142	4.6696	4.82934	4.7662	4.77303	4.81748
147885	kshv-miR-K12-5-5p	6.73033	6.64704	6.30572	6.14337	6.67353	6.18441	6.37883	6.45231	6.05213
147651	hsa-miR-3123	4.97979	4.95761	5.00071	5.03353	5.0035	5.15962	4.95522	4.99712	5.04221
147543	hsa-miR-3167	5.41017	5.42376	5.41935	5.36579	5.39766	5.5048	5.24996	5.42968	5.44958
147198	hsa-miR-26a-5p	5.508	5.49546	5.30077	5.20887	5.45006	5.24202	5.21343	5.15996	5.128
148006	hsa-miR-4315	4.96196	5.00356	5.05996	5.00551	4.98861	5.07581	5.00144	5.05774	5.01678
147862	hsa-miR-3158-3p	4.904	4.86398	4.93528	4.9172	4.8879	4.98356	4.94676	4.93433	4.91896
147886	hsa-miR-3122	4.83616	4.83038	4.86538	4.85236	4.87348	4.91039	4.75287	4.73382	4.87107
147883	hsa-miR-3191-3p	4.8695	4.93466	4.91916	4.94175	4.92122	4.83559	4.87746	4.92315	4.97212
148662	hsa-miR-583	4.94374	4.92038	4.94253	4.9546	4.94478	5.0291	4.925	4.94395	4.94888
148406	hsa-miR-3684	4.73631	4.69136	4.77446	4.74723	4.77833	4.60825	4.69955	4.76438	4.81463
147556	hsa-miR-4254	5.3921	5.40044	5.44978	5.44785	5.45989	5.58454	5.39291	5.48297	5.61345
147975	hsa-miRPlus-J1003	5.63195	5.70826	5.94988	5.81896	5.79827	5.80731	5.68874	5.77959	5.98668
147610	hsa-miR-3186-5p	5.09302	5.12849	5.18776	5.1933	5.13473	5.23579	5.15325	5.23151	5.16425
148106	hsa-miR-3678-3p	5.13475	5.14865	5.20199	5.133	5.17962	5.04395	5.14414	5.12845	5.18846
147670	hsa-miR-3177-3p	5.0433	5.13897	5.10289	5.13932	5.08305	5.1182	5.11144	5.15586	5.17953
148554	hsa-miR-3917	5.30128	5.29571	5.36234	5.29993	5.31508	5.27691	5.2637	5.37278	5.384
148685	hsa-miR-202-3p	5.07601	5.07999	5.18148	5.11721	5.10952	5.15055	5.10116	5.19117	5.22013
148684	hsa-miR-628-3p	5.26128	5.2185	5.21572	5.25773	5.2351	5.29875	5.22829	5.25203	5.26695
148566	hsa-miR-3666	4.91496	4.89152	4.9271	4.96063	4.93144	5.14347	4.86625	4.93778	4.80769
148481	hsa-miR-3646	8.23905	8.13555	7.94636	7.83753	8.21652	8.04907	7.95313	7.94664	7.73045
148349	hsa-miR-3938	5.23751	5.24277	5.29263	5.3489	5.27943	5.28965	5.28322	5.25359	5.28112
148052	hsa-miR-374c-3p	5.80337	5.77574	5.76415	5.77005	5.79976	5.96007	5.65917	5.90099	6.07597
145769	hsa-miR-371a-5p	5.07286	5.03755	5.01161	5.11913	5.07011	5.36527	4.99227	4.95024	4.86344
42528	hsa-miR-296-3p	5.47591	5.48496	5.32485	5.43835	5.55591	5.41138	5.35419	5.35644	5.27105
145744	hsa-miR-568	4.48805	4.50538	4.52657	4.50443	4.54002	4.54185	4.52481	4.57687	4.5673
168707	hsa-miR-4767	4.35702	4.37424	4.39548	4.3884	4.40665	4.79978	4.38241	4.47434	4.42317
168896	hsa-miR-548ao-3p	4.51284	4.56615	4.57482	4.51939	4.4855	4.51011	4.58505	4.62452	4.60808
168775	hsa-miR-4647	4.75588	4.72754	4.80896	4.79736	4.78085	4.88591	4.80951	4.79211	4.83346
168851	hsa-miR-4650-3p	4.41929	4.41285	4.46215	4.37355	4.40954	4.31141	4.32294	4.27529	4.37608
168616	hsa-miR-4536-3p	4.28459	4.33343	4.3594	4.25478	4.3885	4.38914	4.29263	4.41049	4.34198
168724	hsa-miR-4529-3p	4.60975	4.58873	4.62637	4.66326	4.62172	4.80027	4.6873	4.68794	4.67346
168737	hsa-miR-5685	4.60389	4.57179	4.61319	4.56713	4.52472	4.62298	4.58304	4.65103	4.6411
168587	hsa-miR-4461	4.75774	4.71432	4.77258	4.80397	4.71055	4.98062	4.80682	4.83663	4.80882
168854	hsa-miR-4498	4.81311	4.81794	4.84589	4.82266	4.78894	4.88021	4.81421	4.9078	4.83941
168716	hsa-miR-4487	4.24741	4.24145	4.32145	4.23927	4.29869	4.43843	4.15168	4.21416	4.07757
168912	hsa-miR-4446-3p	4.7713	4.75527	4.74865	4.76431	4.77881	4.85815	4.76027	4.81882	4.75739
168949	hsa-miR-4512	4.47932	4.54281	4.50594	4.50006	4.51582	4.6223	4.54627	4.60121	4.60088
168892	hsa-miR-4424	4.37622	4.34135	4.42391	4.34135	4.40638	4.56192	4.35728	4.43541	4.38576
168733	hsa-miR-5583-3p	5.03586	4.98037	5.0364	5.09348	5.04006	5.1727	4.9976	4.81555	5.0296
168601	hsa-miR-146b-3p	4.81292	4.84814	4.87852	4.87542	4.88518	4.98489	4.85598	4.93094	4.82095
168633	hsa-miR-3190-5p	4.56994	4.6203	4.61431	4.57992	4.65835	4.74017	4.66336	4.66397	4.74494
168754	hsa-miR-5692b/hsa-miR-5692c	4.29754	4.2954	4.36198	4.23669	4.2904	4.48154	4.22561	4.28298	4.30973
168714	hsa-miR-4452	4.47031	4.44557	4.4757	4.47686	4.46913	4.41899	4.56241	4.54048	4.41405
168926	hsa-miR-4776-5p	4.83319	4.78311	4.76299	4.79086	4.81846	4.70676	4.78397	4.81296	4.83711
169196	hsa-miR-5705	4.56224	4.5973	4.65679	4.63516	4.62848	4.77921	4.65308	4.68397	4.70463
169007	hsa-miR-4746-3p	4.35151	4.3218	4.50002	4.38432	4.4512	4.54461	4.46255	4.52498	4.50237
169270	hsa-miR-4458	4.52393	4.39434	4.52346	4.46286	4.52349	4.55746	4.50079	4.50415	4.44514
169030	hsa-miR-5586-5p	4.65917	4.63226	4.68288	4.66586	4.66845	4.61604	4.70302	4.7378	4.72751
169337	hsa-miR-3155a/hsa-miR-3155b	4.5002	4.46509	4.48136	4.45411	4.49753	4.61579	4.35845	4.50349	4.52843
169375	hsa-miR-660-3p	9.93364	9.64129	10.8973	10.3638	9.99724	10.2005	10.9808	9.99898	10.4323
169380	hsa-miR-3124-3p	9.85369	9.61008	10.7448	10.1333	9.93924	10.0018	10.8707	9.98261	10.536
169377	hsa-miR-4715-3p	4.66103	4.65434	4.65289	4.60052	4.70625	4.68343	4.65957	4.6482	4.65195
169224	hsa-miR-4440	4.8452	4.79421	4.83139	4.79636	4.79958	4.80947	4.8399	4.8652	4.88634
169040	hsa-miR-4753-5p	4.32269	4.23669	4.33358	4.29873	4.36727	4.43904	4.29637	4.29416	4.26691
169085	hsa-miR-5007-5p	4.73042	4.75294	4.77974	4.78029	4.80316	4.87322	4.78955	4.81529	4.83268
169349	hsa-miR-4517	4.43362	4.51559	4.47526	4.41464	4.44494	4.57203	4.43729	4.43463	4.47841
169189	hsa-miR-4795-5p	6.54225	6.4614	6.06027	6.30978	6.52655	5.46505	6.0892	5.44423	5.17901
169183	hsa-miR-4644	7.4222	7.28586	7.55117	7.4657	7.36694	7.69597	7.56732	7.67836	7.25915
169360	hsa-miR-4445-5p	4.89967	4.93305	5.01847	4.92933	4.93481	5.13079	5.08023	4.96272	4.91434
169207	hsa-miR-4804-5p	4.33815	4.24264	4.3784	4.25268	4.41049	4.44929	4.28679	4.20939	4.36735
169013	hsa-miR-5195-5p	4.59591	4.5317	4.60006	4.51979	4.5765	4.71342	4.59041	4.60806	4.60372
169163	hsa-miR-4685-5p	4.64454	4.61616	4.61893	4.72344	4.66251	4.87866	4.47201	4.70478	4.62614
169203	hsa-miR-5095	4.62446	4.58254	4.6254	4.57145	4.56857	4.61567	4.68531	4.65783	4.64624
169409	hsa-miR-4286	8.40504	8.42506	7.97739	7.84364	8.29871	8.33162	8.03204	8.28797	7.5457
169396	hsa-miR-5700	4.67256	4.6411	4.66749	4.66756	4.6679	4.61708	4.70352	4.73374	4.79234
17660	hsa-miR-550a-3p	4.64755	4.76763	4.69448	4.66822	4.70408	4.83224	4.69691	4.68862	4.60951
42801	hsa-miR-92a-2-5p	5.24426	5.1462	5.18532	5.15629	5.18321	5.23779	5.15133	5.07885	5.30199
27544	hsa-miR-363-5p	5.16185	5.2562	5.22092	5.22798	5.19546	5.22867	5.17836	5.13371	5.29919
46380	hsa-miR-1255a	6.21805	6.0354	5.62456	6.15096	6.24578	5.61334	5.80479	5.66546	5.28094
11073	hsa-miR-34b-5p	4.95204	4.9891	4.98882	5.0656	5.0369	5.03674	5.01426	4.94857	5.1029
17942	hsa-miR-125a-3p	5.19321	5.20317	5.16321	5.17987	5.21182	5.2046	5.14148	5.07606	5.27649
42708	hsa-miR-99a-5p	6.75694	6.73579	5.91763	5.74465	6.68677	5.4701	6.06716	5.56343	5.25149
11139	hsa-miR-507	5.71413	5.60936	5.78626	5.80649	5.75591	5.79249	5.74028	5.73592	6.08285
46295	hsa-miR-1286	4.76193	4.70652	4.75794	4.81135	4.72895	4.87941	4.75875	4.78369	4.71584
46626	hsa-miR-30c-2-3p	4.92032	5.02655	4.91988	5.00023	4.91951	4.98025	4.95475	4.94664	4.98565
17347	hsa-miR-708-3p	5.02469	5.07249	5.04614	5.16726	5.0092	5.0368	5.04631	5.06956	5.12032
17935	hsa-miR-101-5p	4.87973	4.85861	4.87191	4.89542	4.87765	4.84652	4.87442	4.80761	4.85956
11041	hsa-miR-29c-3p	7.14154	7.10241	6.43743	6.23268	7.0642	6.15672	6.56198	6.60154	5.46591
11043	hsa-miR-302b-3p	5.21917	5.2272	5.26913	5.28279	5.26454	5.18623	5.23537	5.18568	5.29525
46249	hsa-miR-449b-5p	5.08853	5.16568	5.08156	5.11349	5.16692	5.2944	5.0941	5.05907	5.24771
30493	hsa-miR-548a-5p	4.89207	4.84044	4.84261	4.85441	4.81614	5.01884	4.93346	4.74058	4.92011
42630	hsa-miR-140-3p	5.1242	5.09467	4.9317	4.90175	5.0195	5.03887	5.00059	4.92771	4.96221
42873	hsa-miR-944	4.87357	4.92284	4.88476	4.90977	4.86894	5.0085	4.88666	4.88017	4.84609
46368	hsa-miR-1282	6.41264	6.44408	6.58439	6.70972	6.48277	6.81523	6.4981	6.49295	6.99874
42898	hsa-miR-124-5p	6.72272	6.66067	7.03214	7.28955	6.83132	6.82954	7.04889	6.77092	7.21086
27533	hsa-miR-320a	6.35419	6.34149	6.52613	6.11637	6.27535	6.20772	6.49668	6.37622	6.32454
9938	hsa-let-7i-5p	7.107	7.12613	7.09596	6.63125	7.03343	6.78065	7.0847	6.84704	7.19865
42609	hsa-miR-135a-3p	5.72138	5.65096	5.94528	5.9221	5.91931	5.93186	5.81212	5.53147	6.08187
11020	hsa-miR-22-3p	7.52991	7.53134	7.3379	6.76844	7.38638	7.15102	7.50683	7.43185	7.30752
27720	hsa-miR-15a-5p	6.62199	6.66937	6.61021	6.4309	6.5631	6.61341	6.70368	6.57192	6.89828
42490	hsa-miR-505-5p	6.49138	6.51101	6.63372	6.7318	6.46879	6.44754	6.52644	6.61335	7.03036
4610	hsa-miR-126-3p	6.95475	7.00945	6.26903	6.23488	6.76731	6.25948	6.44936	6.28476	6.17951
46222	hsa-miR-1228-5p	6.42259	6.38921	6.57499	6.74234	6.40968	6.21521	6.45848	6.49631	6.7543
42870	hsa-miR-616-3p	5.66391	5.72517	5.70755	5.60931	5.65469	5.6705	5.69135	5.67947	6.06008
21498	hsa-miR-654-3p	5.70978	5.67485	5.63751	5.77396	5.69185	5.9603	5.87605	5.6279	6.11093
46800	hsa-miR-1224-3p	5.77626	5.66841	5.71831	5.59274	5.71936	6.02115	5.95759	5.7629	5.84363
17402	ebv-miR-BART2-5p	5.5445	5.54675	5.56148	5.72347	5.54465	5.69432	5.57892	5.51431	5.90364
11007	hsa-miR-206	5.8122	5.74315	5.92703	5.6258	5.87983	5.85145	5.85231	5.65002	6.23822
42476	hsa-miR-374b-3p	5.63965	5.5925	5.66337	5.64555	5.65166	5.83794	5.71951	5.63281	6.06294
17561	ebv-miR-BART6-3p	7.59778	7.31992	7.72459	7.5354	7.62003	7.41968	7.70626	7.44391	7.30511
17592	hsa-miR-604	5.17439	5.11628	5.13421	5.11314	5.15122	5.0412	5.14615	5.10661	5.16563
46221	hsa-miR-519d	6.83826	6.8187	6.5965	6.63027	6.91411	6.72468	6.60837	6.69153	6.81245
13148	hsa-miR-195-5p	5.29332	5.30171	5.07148	5.04152	5.23707	4.98018	5.13845	5.01779	5.0862
29575	hsa-miR-32-3p	7.01396	6.98575	6.76079	6.66002	6.8565	6.89546	6.89376	7.06049	6.91422
17898	hsa-miR-99b-3p	6.08316	6.0346	6.0214	6.18859	6.15018	6.29556	6.09514	6.22544	6.24563
17509	ebv-miR-BART8-5p	4.91464	4.95514	4.92267	4.95915	4.93851	4.98557	4.93463	4.89033	4.92055
17961	hsa-miR-629-5p	6.05249	6.01996	5.93231	6.12881	6.09795	6.06473	5.94776	6.02832	6.38064
46361	hsa-miR-1278	5.42154	5.37486	5.44493	5.5227	5.40319	5.42766	5.44501	5.40956	5.57691
146113	hsa-miRPlus-G1246-3p	4.94652	5.01204	4.89482	4.98314	4.97383	4.79617	5.07742	5.0152	5.07379
19005	SNORD118	5.19031	5.24062	5.29492	5.26244	5.25062	5.2611	5.28898	5.25257	5.33995
19604	SNORD4A	5.01296	4.99462	5.04258	5.02972	5.02282	5.1672	5.15061	5.03186	5.20882
146114	hsa-miR-1538	5.35018	5.38382	5.3237	5.41031	5.37021	5.44012	5.41957	5.37441	5.49941
146068	hsa-miR-1915-3p	7.67565	7.62391	7.27338	7.51241	7.75117	7.41656	7.3314	7.29016	6.91245
146110	hsa-miR-3164	5.18928	5.18986	5.2282	5.19269	5.20555	5.22007	5.26132	5.02462	5.28898
146132	ebv-miR-BART21-5p	4.71581	4.77693	4.76018	4.69849	4.78788	4.68674	4.76805	4.77434	4.79918
145833	hsa-miR-596	4.90535	4.90558	4.84787	4.85332	4.93232	4.88035	4.88827	4.88587	4.90792
145820	hsa-let-7c	6.92917	6.89158	6.9441	7.02016	7.00478	6.88632	6.89162	6.82119	7.06895
145846	hsa-let-7e-5p	7.31018	7.28471	7.24889	7.19569	7.28666	6.86943	7.37776	7.29695	7.34452
147923	hsa-miR-3142	4.86985	4.8579	4.92601	4.97671	4.89547	4.97834	4.91062	4.88085	4.97786
147978	hsa-miR-3140-3p	5.23079	5.24947	5.32136	5.3291	5.37448	5.26177	5.26917	5.22345	5.43311
147881	hsa-miR-3115	5.41451	5.43283	5.53058	5.56496	5.50179	5.48447	5.53599	5.41523	5.67146
147855	hsv2-miR-H23-3p	4.81353	4.84039	4.83329	4.84503	4.86999	4.84673	4.88703	4.83892	4.95545
147771	hsa-miR-4328	5.49235	5.57454	5.26323	5.30227	5.46283	5.28543	5.23657	5.21798	5.1448
147631	hsa-miR-4258	8.52022	8.53141	8.21438	8.11426	8.42047	8.45887	8.33395	8.47665	8.43639
147930	hsa-miR-3144-3p	5.50689	5.56998	5.63307	5.76495	5.55691	5.72912	5.64028	5.6421	5.93876
147818	hsa-miR-4270	5.40036	5.34277	5.34829	5.31954	5.38749	5.32711	5.42657	5.36606	5.48702
147889	hsv1-miR-H14-3p	5.6586	5.56145	5.55289	5.72131	5.67807	5.63695	5.61028	5.60948	5.7011
147904	hsa-miR-3148	5.41032	5.38214	5.27845	5.27857	5.39346	5.34079	5.29216	5.31962	5.30666
148361	hsa-miR-3911	5.96153	5.96375	6.01893	6.16607	6.12794	6.11562	6.06175	5.88464	6.41661
147606	hsa-miR-4259	5.75514	5.75915	5.6941	5.83796	5.7379	5.88719	5.78654	5.78962	6.10688
148307	hsa-miR-3612	5.0823	5.08598	5.13252	5.12163	5.08521	5.14971	4.81227	5.10004	5.20295
148221	hsa-miR-3650	5.06944	5.03396	5.03394	5.09768	5.06183	5.19163	5.10041	4.98364	4.98607
147688	hsa-miR-548v	5.00538	5.00826	5.03644	4.98334	5.02199	5.0891	5.01667	5.02132	5.12716
148688	hsa-miR-765	5.728	5.76611	5.56252	5.7366	5.82285	5.54488	5.55872	5.49709	5.62842
147311	hsa-miR-3688-3p	5.05987	5.05776	5.05432	5.05587	5.03766	5.2245	5.06179	4.916	5.1587
148659	hsv2-miR-H21	5.21896	5.23567	5.22031	5.22764	5.23638	5.13358	5.24376	5.1712	5.33232
148273	hsa-miR-3150b-3p	5.94046	5.90843	6.00714	6.01504	6.0693	5.93699	6.02929	5.96197	6.43397
148118	hsa-miR-676-5p	4.96878	4.96268	4.9335	4.98067	4.96553	5.14666	4.99294	4.98543	5.11097
148663	hsa-miR-557	5.61595	5.64431	5.7404	5.79818	5.7075	5.80667	5.73409	5.63363	6.04269
148049	hsa-miR-3924	6.12044	6.21239	6.03689	5.9634	6.05607	5.99737	6.1445	6.23872	6.32697
148413	hsa-miR-3614-3p	6.48461	6.4904	6.6369	6.63538	6.55169	6.40547	6.566	6.80511	7.27829
17578	kshv-miR-K12-5-3p	4.98699	4.92147	4.96836	4.95678	5.00251	4.96218	5.02761	4.96519	5.07387
42764	hsa-miR-412	4.90798	4.9188	4.89341	4.91281	4.91945	5.05386	4.93742	4.90921	5.04015
17328	ebv-miR-BART8-3p	8.05041	7.94338	8.7324	8.29807	8.12927	7.9912	8.72072	8.25889	8.53936
168850	hsa-miR-3191-5p	5.16264	5.20578	5.18437	5.23094	5.21197	5.3738	5.19783	5.13669	5.34917
168636	hsa-miR-122-5p	5.1579	5.11022	5.23486	5.17189	5.16759	5.21653	5.14897	5.10108	5.25958
168903	hsa-miR-4439	4.5785	4.56532	4.4822	4.56945	4.59102	4.6768	4.58688	4.50417	4.5684
168687	hsa-miR-29a-3p	7.55044	7.49416	7.24463	6.45803	7.46531	6.75951	7.34106	7.10997	6.32476
168914	hsa-miR-5689	4.67084	4.69594	4.68077	4.65596	4.72671	4.73144	4.69896	4.5693	4.77839
168831	hsa-miR-433	4.7866	4.84391	4.85039	4.89601	4.83588	4.86	4.90678	4.80167	4.85101
168941	hsa-miR-4501	5.49905	5.3783	4.86784	4.98364	5.40329	4.81332	4.85978	4.77348	4.57732
168930	hsa-miR-5582-5p	4.47036	4.60305	4.52826	4.48586	4.42305	4.56257	4.52408	4.45122	4.41614
168623	hsa-miR-4672	4.26838	4.30076	4.21701	4.22955	4.21519	4.42046	4.33752	4.31601	4.3392
168599	hsa-miR-4453	4.81901	4.71042	4.79983	4.836	4.8396	4.79413	4.72248	4.8365	4.7282
168758	hsa-miR-4425	5.14569	5.05762	5.18713	5.82616	5.21026	5.00737	5.27182	5.0441	4.89917
168818	hsa-miR-4774-5p	4.96749	4.98662	4.99102	5.05486	4.99802	4.99585	4.93772	4.99836	4.96362
168967	hsa-miR-4476	4.99563	4.97153	4.90615	5.00721	4.97449	4.92458	4.90157	4.87456	4.62379
168723	hsa-miR-4789-5p	4.30492	4.2864	4.40574	4.276	4.32646	4.54015	4.32805	4.39251	4.33003
168709	hsa-miR-4429	7.0156	6.96122	6.49009	6.88645	7.04852	6.04522	6.64532	6.21447	5.32199
168658	hsa-miR-5196-5p	5.1193	5.12254	5.02817	5.15284	5.2162	5.34019	5.13899	5.09361	5.25223
168721	hsa-miR-4701-5p	4.91132	4.91444	4.9021	4.87986	4.95136	5.04425	4.93287	4.95631	5.01676
168653	hsa-miR-3158-5p	8.20414	8.12689	7.39235	8.02214	8.35101	7.30535	7.44957	7.56678	6.46749
168846	hsa-miR-1273f	4.95254	4.94114	5.06164	5.03134	4.83593	5.04013	5.11522	4.97676	4.93359
168915	hsa-miR-4780	5.07204	4.98726	5.0361	4.99715	5.01048	5.04716	5.16762	5.09992	5.08385
169310	hsa-miR-3913-3p	4.47639	4.52601	4.38201	4.44283	4.51364	4.53273	4.53759	4.36399	4.53489
169149	hsa-miR-4659b-5p	4.47534	4.50415	4.52515	4.47112	4.51419	4.56795	4.42008	4.40376	4.61419
169065	hsa-miR-378h	4.66165	4.65276	4.68278	4.71917	4.66311	4.59459	4.67137	4.51735	4.64845
169214	hsa-miR-4638-5p	4.51515	4.49877	4.5067	4.56618	4.57827	4.55166	4.51758	4.5497	4.6254
169145	hsa-miR-5000-3p	4.64639	4.71267	4.73452	4.69545	4.6958	4.68551	4.70262	4.61064	4.61355
169047	hsa-miR-4665-3p	5.29436	5.31968	5.34995	5.40051	5.36946	5.30728	5.3711	5.39538	5.43817
169362	hsa-miR-5591-3p	4.66432	4.67723	4.68962	4.65736	4.75639	4.69033	4.76288	4.71693	4.77704
169324	hsa-miR-4642	4.79693	4.79622	4.84789	4.89553	4.87873	4.82447	4.7502	4.89426	4.89457
169216	hsa-miR-4701-3p	5.06168	5.03592	5.04489	4.99306	5.08295	5.22492	5.13845	5.06946	5.2133
169123	hsa-miR-3184-3p	5.21946	5.27919	5.26276	5.21591	5.28429	5.3005	5.25609	5.26775	5.32848
169052	hsa-miR-4719	4.25167	4.34358	4.27343	4.19151	4.34014	4.34249	4.26237	4.16952	4.28864
169062	hsa-miR-3922-5p	4.41206	4.41442	4.35645	4.37158	4.44834	4.53918	4.41365	4.37825	4.49652
169116	hsa-miR-4788	5.59218	5.43231	5.15726	5.06511	5.49603	4.99992	5.28102	5.12143	4.91389
169100	hsa-miR-4758-3p	5.14456	5.14835	4.97923	4.95041	5.12706	4.90828	5.06591	4.9699	4.82562
169369	hsa-miR-4490	4.77117	4.81742	4.80786	4.81674	4.81223	4.80531	4.71299	4.78025	4.67841
169371	hsa-miR-4474-5p	4.28379	4.38588	4.27863	4.32456	4.41491	4.44626	4.34135	4.28972	4.37531
169035	hsa-miR-4658	5.44311	5.42319	5.20487	5.42705	5.5276	5.27857	5.28141	5.25769	5.12115
169233	hsa-miR-4643	4.32664	4.32294	4.29731	4.29437	4.35151	4.48774	4.33037	4.29225	4.41568
169012	hsa-miR-4711-3p	4.73586	4.75322	4.71602	4.68287	4.79567	4.86452	4.70359	4.74249	4.80797
169152	hsa-miR-5690	4.73329	4.70707	4.67683	4.68537	4.63471	4.67971	4.72585	4.60047	4.7209
169404	hsa-miR-3663-5p	4.93586	5.02703	4.93913	4.9291	5.01532	5.05174	4.96094	4.82716	5.0367
17536	hsa-miR-562	4.71081	4.67712	4.69952	4.78986	4.75616	4.67366	4.65823	4.7093	4.70928
42934	hsa-miR-345-5p	4.74952	4.70561	4.71762	4.71353	4.77127	4.75078	4.73871	4.7314	4.80659
11148	hsa-miR-515-3p	4.95933	4.96127	4.89858	4.92992	4.90218	4.81757	4.98877	4.99825	5.00035
42692	hsa-miR-127-5p	4.76453	4.74405	4.70996	4.67609	4.63639	4.57471	4.7593	4.79217	4.76513
46704	hsa-miR-548i	4.7138	4.774	4.74929	4.71482	4.60387	4.63268	4.74245	4.74637	4.55927
11044	hsa-miR-302c-3p	5.73842	5.6061	5.76006	5.64611	5.64737	5.45711	5.6276	5.69825	5.96191
46511	hiv1-miR-TAR-5p	5.18525	5.1964	5.16795	5.18671	5.15332	5.00413	5.20761	5.17876	5.25102
19582	hsa-miR-106b-5p	5.18116	5.22707	5.12534	4.88762	5.05812	4.79291	5.12636	5.00394	4.99891
13147	hsa-miR-96-5p	5.6299	5.62861	5.63468	5.74821	5.67422	5.37522	5.68674	5.54175	5.89801
46690	hsa-miR-1238-3p	5.60208	5.55824	5.78061	5.80441	5.60699	5.53978	5.6679	5.64283	5.87511
46696	hsa-miR-1234-3p	5.09137	5.11667	5.11797	5.07971	5.06553	5.01127	5.11	5.17125	5.17088
46918	hsa-miR-375	8.23934	8.29299	7.72282	7.80608	8.15806	7.92816	7.78392	7.94383	7.78345
46806	hsa-miR-1227-3p	6.35328	6.18469	6.42038	6.37594	6.2807	6.17786	6.48938	6.53165	6.86167
27229	hsa-miR-511	5.33028	5.37722	5.36034	5.35613	5.35161	5.28341	5.34206	5.35083	5.46255
29379	hsa-miR-452-5p	5.8336	5.77746	5.84566	5.9541	5.79911	5.45874	5.74294	5.80978	6.1173
17752	hsa-let-7f-5p	6.37345	6.4079	6.44525	6.47006	6.46938	6.05769	6.31061	6.42623	6.58672
29490	hsa-miR-7-5p	9.34746	9.27577	8.82721	8.92912	9.49322	8.72668	8.79295	8.82751	8.78623
42482	hsa-miR-591	5.23795	5.18234	5.15407	5.1738	5.19917	4.99146	5.24342	5.20601	5.24484
17650	kshv-miR-K12-6-5p	5.00442	5.04202	5.02559	5.08132	4.98363	4.93919	5.04322	5.07359	5.04797
17280	hsa-miR-15b-5p	6.20064	6.28228	6.43888	6.11801	6.24802	5.69546	6.41382	6.23681	6.31933
32190	hsa-miR-607	4.82967	4.84464	4.8574	4.84672	4.82873	4.94434	4.8553	4.88227	4.93782
10967	hsa-miR-16-5p	6.94633	6.87325	7.03579	6.09789	6.76263	6.16827	7.1338	6.59881	6.54263
17613	hsa-miR-645	5.43063	5.38136	5.40708	5.3931	5.37725	5.20877	5.4314	5.41548	5.48204
46440	hsa-miR-1287	5.94224	6.10383	6.31445	6.15424	6.07926	5.8187	6.03575	6.0429	6.53059
13178	hsa-miR-18a-3p	5.17463	5.15604	5.22182	5.20111	5.1736	5.03914	5.19029	5.16212	5.29269
11092	hsa-miR-378a-5p	4.94067	4.88546	4.95639	4.92717	4.90571	4.77325	5.09454	4.9972	4.99157
46406	hsa-miR-500a-3p	5.52764	5.45686	5.5044	5.47794	5.50427	5.32509	5.54317	5.55426	5.6551
28889	hsa-miR-888-5p	4.99905	5.04683	5.05496	5.03608	5.07305	4.91682	5.04305	5.06682	5.08293
42887	hsa-miR-331-3p	5.41722	5.2278	5.09662	5.05717	5.17628	4.90411	5.22269	5.09907	5.10762
42508	hsa-miR-106a-3p	5.31214	5.35615	5.33959	5.36432	5.29127	5.09803	5.30085	5.35435	5.35103
146044	hsa-miR-2115-5p	5.33926	5.27453	5.25801	5.32431	5.30385	5.11543	5.33542	5.38219	5.3848
145663	SNORD68	5.43424	5.31081	5.60606	5.15336	5.37552	5.00178	5.7833	5.2657	5.32171
146074	hsa-miR-2114-5p	5.05831	5.06064	5.05432	4.97284	5.04639	5.14255	5.09642	5.10435	5.11023
145986	hsa-miR-2052	5.42062	5.41475	5.47561	5.62301	5.42481	5.36254	5.46089	5.5485	5.77225
46204	SNORD38B	5.469	5.50334	5.49131	5.46858	5.50682	5.28967	5.56059	5.46482	5.60711
46203	SNORD49A	5.14512	5.04243	5.09235	5.10423	5.10102	4.97613	5.1148	5.10982	5.19999
17820	hsa-miRPlus-C1066	5.06709	5.07925	5.12512	5.13425	5.03187	4.94772	5.07829	5.15422	5.19258
146069	hsa-miR-1915-5p	5.89591	6.00894	6.11881	6.13131	6.03026	5.59128	6.14453	6.21343	6.47848
145946	hsa-miR-449a	5.29077	5.3029	5.30577	5.23732	5.26804	5.10749	5.30897	5.32839	5.3563
145698	hsa-miR-496	4.98754	4.95403	5.00024	4.97114	4.94547	4.82918	5.01375	5.01779	5.0259
145757	hsa-miR-33a-3p	5.22864	5.20999	5.28438	5.33143	5.32102	5.46752	5.31857	5.3114	5.36425
145708	hsa-miR-324-3p	5.56659	5.53331	5.62303	5.5957	5.6361	5.38515	5.75879	5.62683	5.85724
145694	hsa-miR-100-3p	4.92401	4.86873	4.95808	4.90904	4.88942	4.81044	4.96236	4.72844	5.00526
147850	hsv2-miR-H11-3p	4.62823	4.61386	4.61912	4.63413	4.50487	4.52697	4.69919	4.74546	4.76654
147909	hsa-miR-1273d	5.10855	5.0424	5.0462	5.03468	5.01136	4.91924	5.02842	5.06788	5.0908
147798	hsa-miR-3141	5.33925	5.24873	5.29982	5.29627	5.33377	5.16107	5.31991	5.31959	5.21746
148000	hsa-miR-3195	6.38273	5.9672	5.65558	5.35265	6.02676	5.24696	5.90084	5.5872	5.42103
147937	hsv1-miR-H13	4.89949	4.89075	4.83156	4.95141	4.81136	4.74049	4.88855	4.77269	4.82868
147584	hsa-miR-548t-5p	5.22694	5.28398	5.29388	5.25598	5.25764	5.15257	5.27185	5.30695	5.28003
147914	hsa-miR-514b-5p	4.85684	4.90353	4.84715	4.80446	4.85306	4.72088	4.84968	4.87894	4.92266
147187	hsa-miR-215	5.1037	5.06814	5.09245	5.11277	5.08573	4.9666	5.05747	5.06136	5.09905
145670	hsa-miR-18b-5p	5.28963	5.29221	5.36961	5.36525	5.30637	5.28848	5.39684	5.349	5.48682
148018	hsa-miR-3671	4.68997	4.71146	4.69367	4.72024	4.69865	4.63352	4.73556	4.76312	4.82186
148168	hsa-miR-3658	4.66993	4.7135	4.66653	4.74888	4.73124	4.72961	4.74451	4.78885	4.80704
148033	hsa-miR-3065-5p	5.34063	5.39016	5.33363	5.31922	5.27467	5.27088	5.38922	5.40096	5.5383
148265	hsa-miR-3935	5.09388	5.09733	5.01543	4.99959	5.03123	4.8201	5.04528	5.03442	4.9832
148666	hsa-miR-938	5.44698	5.54131	5.562	5.6942	5.4974	5.29463	5.53182	5.61493	5.87007
148262	hsa-miR-3680-3p	5.41682	5.39388	5.48004	5.45541	5.45068	5.27058	5.49432	5.51706	5.56986
148667	hsa-miR-617	5.08431	5.02301	5.08555	5.04136	5.0012	4.94431	5.10514	5.12521	5.15393
147731	hsa-miR-3189-3p	6.62242	6.59058	6.34171	6.28768	6.47595	5.98741	6.40505	6.36661	6.23038
148154	hsa-miR-3922-3p	5.70122	5.72221	5.87817	5.76945	5.73835	5.50975	5.78583	5.79368	6.06144
147576	hsv1-miR-H1-3p	6.20038	6.21266	6.35445	6.45002	6.29677	6.03802	6.34328	6.56299	6.97288
147268	hsa-miR-3940-3p	5.14769	5.07013	5.22052	5.24687	5.17341	5.07515	5.147	5.19653	5.17602
147742	hsa-miR-4265	5.53866	5.57446	5.59336	5.64962	5.55176	5.35354	5.57983	5.71145	5.8556
148338	hsa-miR-3064-3p	4.88281	4.89251	4.92257	4.91753	4.87251	4.77927	4.94177	4.89295	4.94253
148057	hsa-miR-186-3p	5.06543	5.09203	5.14037	5.13065	5.08347	5.11909	5.11734	5.11671	5.11085
42702	hsa-miR-30c-1-3p	6.11667	6.04497	6.34227	6.29993	6.24798	6.05352	6.32043	6.06084	5.90707
146157	hsv1-miR-H4-5p	4.84548	4.87141	4.85994	4.97375	4.89549	4.85754	4.92809	4.89567	4.9114
46281	hsa-miR-1291	5.01846	5.10845	4.9934	4.98234	5.01531	4.85917	5.03554	5.04447	4.99244
146123	hsv1-miR-H2-3p	4.93367	4.89603	4.88812	4.85638	4.91808	4.79469	4.88871	4.79393	4.8586
146014	bkv-miR-B1-3p/jcv-miR-J1-3p	5.28366	5.30836	5.33656	5.31797	5.25315	5.17815	5.30442	5.36838	5.35118
168868	hsa-miR-5681b	9.4475	9.3589	8.78538	9.23036	9.64245	9.34552	8.84786	9.25641	8.82416
168871	hsa-miR-151a-5p/hsa-miR-151b	5.31732	5.27554	4.97337	4.76577	5.10572	4.72193	5.04443	4.89029	4.79201
168802	hsa-miR-4516	8.83924	8.70219	10.668	9.25127	9.21777	9.16825	10.5445	8.88635	9.92006
168760	hsa-miR-4749-5p	4.35687	4.31749	4.23748	4.38926	4.31714	4.21319	4.43843	4.41085	4.44824
168603	hsa-miR-4664-5p	4.82175	4.89147	4.88519	4.89339	4.94375	4.7583	4.94277	4.92704	4.73721
168863	hsa-miR-4441	5.23242	5.21243	5.06789	5.21521	5.28103	4.85327	5.03247	4.96967	4.82654
168948	hsa-miR-4514	4.76466	4.7468	4.77984	4.78958	4.8235	4.64787	4.78281	4.76456	4.75281
168959	hsa-miR-4778-5p	5.0682	5.05349	5.04215	5.12493	5.14175	4.96717	5.06578	5.03838	4.9166
168638	hsa-miR-4530	10.2087	9.63862	10.481	11.0255	10.47	10.3577	10.3607	10.0293	9.65996
168610	hsa-miR-211-3p	4.65163	4.59319	4.57202	4.71235	4.60581	4.5857	4.404	4.44224	4.6213
168881	hsa-miR-4720-3p	4.14748	4.27859	4.25113	4.23437	4.26111	4.20254	4.27691	4.31402	4.27887
168939	hsa-miR-4738-5p	4.78273	4.86462	4.83871	4.80748	4.87772	4.72884	4.84982	4.8287	4.8626
168717	hsa-miR-5193	5.61369	5.61183	5.62469	5.46337	5.56099	5.23735	5.7926	5.39315	5.26744
168629	hsa-miR-5087	4.90444	4.90174	4.96955	4.9883	4.96243	4.83683	4.94278	4.9458	5.00877
168815	hsa-miR-4488	6.45778	6.2363	7.82768	7.08827	6.47325	6.36431	7.65948	6.58415	7.05144
168929	hsa-miR-4648	5.03111	4.98104	5.03084	5.0355	5.03746	5.11041	5.03444	5.01866	5.06831
168686	hsa-miR-4768-5p	4.59114	4.58029	4.60851	4.51679	4.63245	4.63791	4.66049	4.5705	4.64197
168606	hsa-miR-4633-5p	5.10468	5.02689	4.95295	5.03603	5.08812	4.81505	4.98953	4.95197	4.85248
168557	hsa-miR-4777-5p	4.95312	4.86248	5.02078	5.22157	5.03847	4.9188	5.03288	4.96104	4.63606
168582	hsa-miR-4731-5p	4.61639	4.6132	4.65094	4.6295	4.66701	4.69235	4.69434	4.69235	4.72994
169068	hsa-miR-513c-3p	4.59494	4.61107	4.62286	4.5404	4.62115	4.54866	4.60173	4.64949	4.57071
169204	hsa-miR-4709-3p	7.61741	7.51577	7.41708	7.63944	7.59717	7.3143	7.48098	7.40099	6.99413
169129	hsa-miR-4284	6.74472	6.66152	7.36373	7.05442	6.55173	7.26503	7.37479	7.43873	6.85714
169251	hsa-miR-4653-5p	4.56419	4.56222	4.66752	4.67443	4.56833	4.37605	4.64911	13.2023	4.42907
169024	hsa-miR-3960	12.4381	12.3409	12.9578	12.9319	12.5177	12.4906	13.0361	12.45	12.7279
169206	hsa-miR-4645-3p	4.79292	4.7738	4.71607	4.75619	4.73745	4.67528	4.76471	4.67528	4.70624
169026	hsa-miR-4679	4.66535	4.57548	4.72014	4.62505	4.6791	4.52585	4.74205	4.59642	4.60256
169028	hsa-miR-4708-3p	12.2887	12.1194	12.8434	12.5765	12.2621	12.3235	12.8307	12.3689	12.7111
169229	hsa-miR-4666b	4.49182	4.44799	4.47402	4.44298	4.4976	4.37767	4.44362	4.5119	4.4176
168991	hsa-miR-873-3p	4.48884	4.35784	4.52156	4.41576	4.49674	4.35972	4.51893	4.41291	4.53897
169137	hsa-miR-4524b-5p	4.47504	4.3202	4.3114	4.37511	4.40086	4.335	4.49174	4.48088	4.39805
169259	hsa-miR-4773	4.56822	4.65069	4.56672	4.59021	4.57514	4.47816	4.59436	4.59145	4.47121
168979	hsa-miR-4734	5.0976	5.10814	5.1237	5.33129	5.16399	4.81398	5.02343	4.93722	4.90128
169140	hsa-miR-3150a-5p	4.39202	4.40954	4.45401	4.39693	4.33861	4.31817	4.45514	4.44925	4.45209
169217	hsa-miR-2467-5p	4.5926	4.63927	4.63735	4.63857	4.58119	4.48566	4.64267	4.6558	4.70526
169342	hsa-miR-5090	5.10724	5.116	5.09447	5.08281	5.07814	4.92981	5.02351	5.10968	5.17827
169053	hsa-miR-130b-5p	4.8222	4.8019	4.9142	4.84304	4.87715	4.74765	4.88258	4.82348	4.87328
168980	hsa-miR-4324	6.87023	6.82156	6.21023	6.4586	6.82958	5.91202	6.34406	6.02255	5.34813
168986	hsa-miR-4677-3p	4.60499	4.57899	4.70418	4.63591	4.63678	4.6112	4.73961	4.63778	4.70946
169124	hsa-miR-548aj-3p	4.71899	4.7079	4.7057	4.71621	4.68827	4.46769	4.74629	4.75359	4.82425
169391	hsa-miR-513a-3p		4.0836	4.16773	4.15753	4.19286	4.14583	4.11748	4.17284	4.06972
17539	ebv-miR-BART3-5p	5.02165	4.97575	5.00608	4.99549	4.96141	5.01384	4.98972	5.07569	5.05093
42603	hsa-miR-424-3p	4.77566	4.7145	4.72135	4.69682	4.80058	4.62946	4.75252	4.76471	4.67872
42786	hsa-miR-188-3p	4.80339	4.7663	4.80827	4.87023	4.82196	4.92588	4.83802	4.85336	4.86775
42866	hsa-miR-451a	6.02707	6.395	5.24313	6.80152	6.87985	5.80797	6.21073	6.57063	5.48977
46335	hsa-miR-548m	5.42396	5.38596	5.43033	5.44389	5.39795	5.29272	5.41826	5.37019	5.44123
17902	hsa-miR-15b-3p	5.23811	5.20191	5.27242	5.27752	5.27555	5.46948	5.30896	5.33075	5.35567
46634	hsa-miR-1281	6.58863	6.64173	6.81144	6.74578	6.63458	6.7655	6.85215	7.07652	7.37576
17459	hsa-miR-580	5.14385	5.19515	5.24507	5.20901	5.13935	5.16154	5.14958	5.16848	5.20989
17883	hsa-miR-19b-1-5p	4.89931	4.89043	4.97909	4.91881	4.86078	5.06209	4.88607	4.89225	4.96702
17657	ebv-miR-BART18-5p	4.82511	4.77466	4.77824	4.79861	4.75792	4.85973	4.72727	4.80819	4.83102
13137	hsa-miR-518e-5p/hsa-miR-519a-5p/hsa-miR-519b-5p/hsa-miR-519c-5p/hsa-miR-522-5p/hsa-miR-523-5p	6.52433	6.39892	5.91233	6.09086	6.52233	5.61841	5.99327	5.62203	5.27149
17499	hcmv-miR-US5-1	4.95124	4.89753	4.98253	4.91991	4.9287	5.0304	4.90391	4.93762	4.97379
29562	hsa-miR-199a-5p	5.70277	5.50691	5.40096	5.35459	5.52179	5.46218	5.38299	5.40456	5.33454
46940	hsa-miR-548g-3p	4.87083	4.86079	4.87343	4.84695	4.87336	4.794	4.92007	4.92968	4.93662
17614	sv40-miR-S1-3p	5.68922	5.649	5.8591	5.92226	5.76292	6.15706	5.84528	5.88553	6.10429
17393	hsa-miR-603	5.52466	5.47501	5.51142	5.49786	5.45498	5.77314	5.49927	5.57537	5.65652
10946	hsa-miR-141-3p	6.7852	6.71514	6.45209	6.1001	6.67739	6.16294	6.54473	6.49039	6.39099
42710	hsa-miR-1296	5.04541	5.03419	5.04132	5.08217	5.0823	5.39635	5.04606	5.08503	5.1026
42674	hsa-miR-431-3p	5.91306	5.99143	6.09196	6.09558	6.02768	6.32032	6.05158	6.1451	6.36218
42949	hsa-miR-155-3p	4.92934	4.8634	4.93079	4.90208	4.87462	4.86146	4.89932	4.93172	4.93573
30033	hsa-miR-877-5p	6.94201	6.95415	6.96013	7.38655	7.07022	7.11229	6.78128	7.12438	7.01492
13171	hsa-miR-429	5.35373	5.31355	5.34	5.33553	5.35141	5.36479	5.34213	5.37192	5.38787
46235	hsa-miR-524-5p	5.07092	5.10292	5.1369	5.18365	5.10337	5.19838	5.13028	5.13012	5.17251
11024	hsa-miR-223-3p	5.90159	5.84795	5.98546	6.00151	6.04308	6.39622	6.04722	6.16663	6.27368
42458	hcmv-miR-US25-1-3p	5.33599	5.28862	5.29242	5.27587	5.28812	5.23281	5.26345	4.97588	5.05202
42549	hsa-miR-19a-5p	5.31947	5.26011	5.35575	5.33752	5.26079	5.14365	5.27321	5.40716	5.41069
13183	hsa-miR-487a	4.89714	4.86585	4.87335	4.87082	4.87494	5.0116	4.87011	4.80135	4.93893
17298	hsa-miR-548b-3p	5.43866	5.38973	5.47883	5.56549	5.42631	5.5432	5.49258	5.52936	5.55452
42616	ebv-miR-BART7-3p	5.37538	5.32335	5.40622	5.35085	5.35292	5.24209	5.4044	5.38642	5.43767
46779	hsa-miR-1206	4.92891	4.96625	5.01075	4.95271	4.98973	5.11768	4.94537	4.97155	4.92979
46829	hsa-miR-664a-5p	5.55139	5.59503	5.7033	5.56591	5.55204	5.55547	5.56523	5.64636	5.82623
46414	hsa-miR-548h-5p	5.3496	5.41357	5.41258	5.41819	5.38722	5.50961	5.35346	5.48876	5.47417
17634	hsa-miR-567	4.9934	4.96035	5.00936	5.00101	4.95752	5.08395	4.93731	4.99439	5.02613
42532	hsa-miR-22-5p	5.6921	5.6471	5.76397	5.59493	5.71639	5.78469	5.76125	5.61638	5.70071
42455	hsa-miR-520f	5.26675	5.30146	5.33559	5.3861	5.34125	5.43353	5.30283	5.36299	5.38782
42845	hsa-miR-125b-2-3p	5.38392	5.40215	5.33204	5.31429	5.28991	5.45169	5.35775	5.32536	5.32588
146169	mcv-miR-M1-3p	5.54683	5.48244	5.55088	5.57646	5.43509	5.96712	5.49643	5.57019	5.72941
146179	hsa-miR-2113	5.3354	5.35539	5.3673	5.40351	5.35068	5.35495	5.3897	5.33867	5.39089
146202	hsv1-miR-H7-5p	4.73188	4.72539	4.73916	4.7493	4.66836	4.63946	4.77632	4.77631	4.65858
146127	hsa-miR-449b-3p	5.00324	4.96004	5.00002	5.05306	5.04706	5.04039	5.03266	5.03477	5.09198
19007	SNORD3@	8.30038	8.27157	8.54691	8.84161	8.24325	8.4994	8.68379	8.54996	8.68887
30209	hsa-miRPlus-C1114	4.62234	4.69386	4.68326	4.66769	4.65536	4.57589	4.61833	4.70849	4.682
146180	hsa-miR-1909-3p	7.18228	7.13226	7.14236	7.51873	7.28631	7.20939	7.03517	6.92736	6.68278
146134	hsv2-miR-H4-3p	4.92979	4.94882	5.00871	4.93715	4.98168	5.06295	5.01263	4.92964	4.99829
146160	hsa-miR-133b	5.48566	5.46257	5.48368	5.53443	5.51925	5.75705	5.51968	5.56341	5.61419
145707	hsa-miR-216b	5.14902	5.09629	5.08457	5.08769	5.16223	5.24867	5.07127	5.08828	5.17069
145755	hsa-miR-146a-3p	5.3593	5.28978	5.41051	5.31673	5.34014	5.23199	5.34459	5.36017	5.4377
145835	hsa-miR-509-5p	4.96075	4.98333	5.01656	5.03094	4.98288	4.88544	5.00334	5.06245	5.04841
145836	hsa-miR-218-2-3p	5.37361	5.31348	5.25704	5.3596	5.41413	5.7433	5.34326	5.31113	5.28804
147843	hsa-miR-3144-5p	4.83377	4.85151	4.90181	4.84106	4.84149	4.8437	4.88924	4.8626	4.89983
147939	hsa-miR-3192	5.35028	5.28048	5.28143	5.32399	5.26924	5.48506	5.28458	5.36168	5.37669
147162	hsa-let-7a-5p	7.13169	7.15498	6.9194	6.67902	7.0676	6.29225	6.84438	6.63803	6.41064
147906	hsa-miR-4322	5.31912	5.30127	5.43616	5.41673	5.41989	5.36808	5.40628	5.44691	5.52557
147931	hsa-miR-3166	4.74439	4.74676	4.78732	4.78495	4.75148	4.83315	4.78205	4.79483	4.83063
147824	hsv2-miR-H9-5p	5.18098	5.12936	5.29035	5.20041	5.11764	5.25362	5.25452	5.20874	5.24211
147894	hsa-miR-3137	5.33918	5.38093	5.4408	5.45069	5.39182	5.46023	5.35073	5.44299	5.47718
147506	hsa-miR-21-5p	6.48114	6.27441	7.07385	5.41941	6.3418	6.10118	7.17594	6.2258	6.54165
147823	hsa-miR-3146	5.44464	5.41427	5.54413	5.46776	5.45853	5.45382	5.47824	5.55394	5.55139
147880	hsa-miR-323b-3p	5.92651	5.84159	5.18494	5.26966	5.95042	5.41116	5.22398	5.25472	5.07426
148102	hsa-miR-3619-5p	5.2092	5.13042	5.16754	5.18494	5.26195	5.08368	5.16653	5.21911	5.08652
148643	hsa-miR-642a-5p	5.34069	5.31132	5.41897	5.46666	5.45497	5.34088	5.44188	5.46635	5.5675
148674	hsa-miR-4321	5.00234	4.98264	5.04425	5.08176	5.08376	5.15434	5.05413	5.10332	5.11008
147493	hsa-miR-3944-3p	5.33892	5.32994	5.43317	5.39803	5.39409	5.51211	5.35949	5.40368	5.43402
148577	hsa-miR-3943	5.88883	5.87978	6.09025	6.00938	6.01339	6.27762	6.04739	6.1344	6.43077
148620	hsa-miR-454-3p	5.37802	5.41422	5.562	5.5041	5.52323	5.44132	5.49585	5.55019	5.6949
148678	hsa-miR-301a-5p	5.41125	5.43304	5.46374	5.46673	5.44458	5.51074	5.48705	5.55625	5.57895
148167	hsa-miR-3670	4.98312	5.01811	5.07283	5.0362	5.09752	4.95626	5.0337	5.06368	5.04534
147612	hsv1-miR-H5-5p	5.08181	5.11312	5.14701	5.1226	5.12483	5.11975	5.21058	5.13932	5.19839
148217	hsa-miR-23c	5.63781	5.49819	5.31367	5.21481	5.49269	5.30226	5.33527	5.31782	5.13417
148657	hsa-miR-381-5p	5.0495	5.03309	5.08272	5.05766	5.05002	5.1635	5.04693	5.05559	5.04832
148418	hsa-miR-3607-5p	5.21925	5.24176	5.26156	5.29299	5.24991	5.35314	5.23157	5.28451	5.31729
147603	hsa-miR-4300	5.27365	5.21842	5.20291	5.25848	5.29631	5.38319	5.28849	5.22134	5.24002
147738	hsv2-miR-H20	5.5973	5.46673	5.51863	5.53766	5.59078	5.65104	5.58113	5.66197	5.52552
28534	hsa-miRPlus-D1058	4.72274	4.65826	4.70522	4.70112	4.7085	4.63386	4.75766	4.71528	4.75797
17493	hsa-miR-622	7.15314	7.21638	6.84571	7.31504	7.233	7.11198	6.71604	6.81959	6.2598
17577	hsa-miR-613	4.90699	4.89609	4.93724	4.89086	4.86891	5.12015	4.92447	4.92185	4.9897
168886	hsa-miR-4745-5p	4.56376	4.59399	4.6759	4.65073	4.70724	4.78206	4.71056	4.7191	4.70472
168935	hsa-miR-4687-3p	8.05013	8.04001	7.92136	8.62574	8.2372	7.92589	7.77376	7.7565	7.30294
168562	hsa-miR-4738-3p	4.74566	4.7078	4.66555	4.70796	4.73165	4.61831	4.61215	4.70372	4.61295
168634	hsa-miR-548av-5p/hsa-miR-548k	4.49363	4.50213	4.50744	4.45748	4.50257	4.40305	4.53021	4.55622	4.50499
168953	hsa-miR-4704-5p	4.72542	4.71237	4.69999	4.6865	4.74167	4.70167	4.75171	4.68964	4.76497
168837	hsa-miR-4793-3p	4.55866	4.53368	4.5261	4.50997	4.5374	4.58693	4.56909	4.65902	4.64492
168904	hsa-miR-4473	7.21078	7.29133	7.38052	6.63023	7.10689	6.98637	7.47828	6.95737	6.77937
168588	hsa-miR-548at-3p	4.463	4.41501	4.45529	4.42386	4.46312	4.59277	4.49412	4.51032	4.51139
168857	hsa-miR-2392	4.88134	4.83542	4.82762	4.86081	4.84666	4.9428	4.76944	4.87058	4.63836
168565	hsa-miR-4649-5p	5.24023	5.1839	5.83962	6.01021	5.46903	5.08074	5.39386	4.94683	4.80206
168864	hsa-miR-320d	4.96952	4.94042	5.02581	4.90385	4.97143	4.98068	4.97255	4.90941	4.9136
168652	hsa-miR-4760-3p	4.32239	4.3732	4.36098	4.28363	4.36605	4.4571	4.3209	4.37451	4.26754
168869	hsa-miR-5010-3p	6.06037	5.96608	6.07986	6.063	6.17037	6.34405	6.13906	6.28254	6.39622
168920	hsa-miR-3117-5p	4.3874	4.5105	4.51689	4.47839	4.46068	4.64721	4.45515	4.44275	4.45844
168860	hsa-miR-4766-5p	5.0485	5.01929	5.10677	5.07798	5.09464	4.95355	5.08687	5.07778	5.07531
168901	hsa-miR-4742-5p	4.69858	4.7363	4.70175	4.70939	4.71061	4.67147	4.57641	4.73068	4.76638
168705	hsa-miR-5589-3p	4.37809	4.30174	4.47165	4.35527	4.38702	4.59609	4.55093	4.50014	4.52044
168586	hsa-miR-34a-5p	5.29479	5.20637	5.51142	5.11643	5.23715	5.01793	5.54648	5.22146	5.31749
168672	hsa-miR-1587	7.79104	7.64462	8.12107	8.65985	7.87991	7.60649	8.06051	7.54714	7.78811
168792	hsa-miR-4434	4.77773	4.72192	4.70876	4.74983	4.77066	4.57545	4.69467	4.65595	4.55957
169328	hsa-miR-4769-5p	4.34984	4.26538	4.3063	4.31847	4.27703	4.47894	4.43634	4.20233	4.28007
169383	hsa-miR-548ah-5p	4.55814	4.58938	4.55102	4.59869	4.53458	4.85582	4.62578	4.6612	4.56705
169094	hsa-miR-4482-3p	4.7115	4.70023	4.752	4.72214	4.75856	4.84841	4.72713	4.76731	4.7852
169089	hsa-miR-4470	4.44892	4.3925	4.43558	4.40483	4.41257	4.33313	4.33664	4.38034	4.42979
169209	hsa-miR-4662b	4.31462	4.29651	4.40961	4.26712	4.2543	4.32852	4.28027	4.30995	4.32016
169366	hsa-miR-548ae	4.55241	4.52757	4.55266	4.54232	4.62032	4.51294	4.64073	4.63003	4.64297
169384	hsa-miR-1295b-5p	4.45996	4.43615	4.43253	4.36589	4.49281	4.47808	4.46775	4.43472	4.49197
168983	hsa-miR-2964a-3p	4.40464	4.41659	4.44811	4.40745	4.33448	4.29869	4.30635	4.36242	4.4004
169184	hsa-miR-1304-3p	4.31008	4.31245	4.43019	4.36938	4.42619	4.48124	4.41554	4.45838	4.41951
169292	hsa-miR-4717-5p	4.51529	4.53616	4.56642	4.56023	4.43179	4.51736	4.52245	4.54362	4.4832
169187	hsa-miRPlus-C1110	4.91875	4.84111	4.94137	4.89771	4.90973	5.06928	4.89119	4.92693	4.76983
169177	hsa-miR-4664-3p	4.93782	4.90947	4.96859	4.97983	5.01301	5.07249	4.97736	4.99136	4.99164
169057	hsa-miR-4659b-3p	4.65149	4.59284	4.63501	4.61779	4.62689	4.65078	4.62717	4.58651	4.5704
169185	hsa-miR-5187-3p	6.2067	5.77863	6.85771	6.86821	6.20705	6.01193	6.76475	5.86768	5.46117
169261	hsa-miR-4772-3p	4.49771	4.38752	4.26664	4.39255	4.39758	4.46753	4.37797	4.39611	4.4205
169161	hsa-miR-4489	4.70871	4.63266	4.74077	4.71874	4.72795	4.60635	4.58272	4.72961	4.59035
169210	hsa-miR-3187-5p	4.65942	4.6631	4.65961	4.62829	4.64675	4.63181	4.7308	4.41791	4.67964
169281	hsa-miR-4752	4.70693	4.65666	4.71094	4.73619	4.66642	4.64482	4.76868	4.74856	4.77566
169264	hsa-miR-4762-5p	4.88922	4.782	4.88001	4.64838	4.78587	4.54372	5.0262	4.6766	4.59676
169390	hsa-miR-4800-5p	4.91207	4.85281	4.84869	4.81805	4.9078	4.68874	4.94479	4.84214	4.83025
169406	hsa-miR-376b-3p	4.37261	4.45657	4.41444	4.35059	4.43879	4.59792	4.48645	4.3446	4.23669
42545	ebv-miR-BART11-3p	4.7994	4.82804	4.76971	4.78184	4.79147	4.90106	4.69171	4.72294	4.8512
17498	hsa-miR-601	5.36157	5.28636	5.29474	5.34085	5.37351	5.25145	5.24102	5.17233	5.22512
17336	hsa-miR-618	5.89164	5.86804	5.92087	6.05866	6.02084	6.23929	5.94022	5.85025	6.39321
13179	hsa-miR-455-5p	5.29109	5.29935	5.2971	5.30516	5.28573	5.31752	5.37172	5.24118	5.42511
46401	hsa-miR-519a-3p	4.91302	4.89663	4.91724	4.93928	4.95177	5.0855	5.00653	4.86531	5.069
42882	ebv-miR-BART13-5p	4.77419	4.78783	4.77513	4.77618	4.79902	4.96125	4.82042	4.7226	4.85226
10972	hsa-miR-181b-5p	5.29104	5.30113	5.56938	5.29375	5.29418	5.40768	5.53902	5.2475	5.41843
17492	sv40-miR-S1-5p	10.328	10.0642	9.9839	10.4529	10.4967	9.96312	9.90254	9.83198	9.21548
11063	hsa-miR-330-3p	4.2791	4.33993	4.29588	4.31939	4.39701	4.36489	4.31988	4.35345	4.37773
42852	hsa-miR-760	5.20331	5.16409	5.13672	5.17913	5.23273	5.14897	5.17548	5.15245	5.29289
42673	hsa-miR-337-3p	5.10739	4.9991	5.00244	5.02191	5.00065	5.04471	5.06105	4.97229	5.04977
17532	ebv-miR-BART5-5p	5.50554	5.35028	5.10321	5.26296	5.45243	5.03463	5.10192	5.10171	4.97523
46272	hsa-miR-1200	5.23891	5.29536	5.21932	5.27452	5.27762	5.45846	5.36583	5.18953	5.39078
17918	hsa-miR-222-5p	4.86146	4.85356	4.87885	4.8568	4.88258	4.93611	4.9111	4.78449	4.98067
46419	hsa-miR-1185-5p	5.45331	5.51155	5.51194	5.48388	5.50362	5.54386	5.49912	5.44064	5.71084
29883	hsa-miR-606	4.81315	4.8135	4.81287	4.83219	4.79867	4.88921	4.8636	4.87255	4.93339
27545	hsa-miR-373-5p	5.81204	5.75358	5.50257	5.94517	5.85424	5.55043	5.57555	5.46089	5.50781
42641	hsa-miR-145-5p	7.04987	7.09208	7.1324	7.24377	7.17245	7.51921	7.13566	7.21562	7.70653
42951	ebv-miR-BHRF1-2-3p	8.0073	7.94204	8.57642	8.29519	7.98092	8.02706	8.6307	8.11325	8.64542
17668	hsa-miR-552	5.64666	5.65644	5.47279	5.58092	5.79933	5.31919	5.51562	5.40262	5.30625
30687	hsa-miR-93-5p	5.8623	5.86825	6.06777	5.53215	5.72772	5.70218	6.17943	5.87788	6.11628
17917	hsa-miR-873-5p	4.96981	4.99568	4.98266	4.96023	4.98479	5.16595	5.0352	4.996	5.11195
46495	hsa-miR-525-3p	4.91513	4.95539	4.91814	4.95503	4.99642	5.16338	4.95648	4.92612	4.94765
42788	hsa-miR-924	5.32778	5.45993	5.38818	5.43741	5.41191	5.56517	5.41592	5.31938	5.47942
46363	hsa-miR-1272	5.20061	5.28198	5.19693	5.26075	5.24952	5.24514	5.2196	5.1597	5.39816
17567	kshv-miR-K12-1-5p	5.26472	5.36747	5.33001	5.39285	5.43503	5.27902	5.37875	5.19262	5.51514
14270	hsa-miR-493-3p	5.31005	5.31133	5.38808	5.34027	5.30533	5.40438	5.36763	5.22377	5.46288
11104	hsa-miR-422a	5.797	5.80867	6.09473	6.05486	5.98151	6.32249	5.9846	5.65031	6.2315
42694	hsa-miR-485-3p	5.53776	5.50949	5.53846	5.39297	5.51646	5.35709	5.678	5.40783	5.38582
46231	hsa-miR-519b-3p	5.40011	5.29831	5.36661	5.40691	5.36471	5.53456	5.45487	5.37333	5.53081
42718	hsa-miR-130a-5p	5.56512	5.55016	5.547	5.63865	5.63621	5.61481	5.61788	5.59036	6.04011
23767	hsa-miR-759	4.97692	4.9681	4.97797	4.96995	4.93797	4.96433	4.98097	4.91219	5.11473
46355	hsa-miR-548p	4.98275	5.00674	4.97851	4.99749	4.97926	5.08163	5.03199	4.96084	5.06726
30592	hsa-miR-599	5.02167	4.98931	5.02668	5.04929	5.05032	5.07165	5.00587	5.02747	5.0922
11151	hsa-miR-516b-5p	6.50003	6.37657	5.92927	6.94557	6.51747	6.59779	5.98505	6.6695	5.64812
17944	hsa-miR-337-5p	5.17202	5.09095	5.14182	5.13206	5.11431	5.1909	5.16889	5.12529	5.19557
146025	hsa-miR-2277-3p	5.09783	5.11319	5.13344	5.11854	5.18823	5.30995	5.13098	5.22041	5.31938
146033	hsa-miR-103b	5.08131	5.16283	5.14407	5.08009	5.16349	5.27678	5.09596	5.1115	5.30218
17841	hsa-miRPlus-C1100	5.45137	5.46035	5.51242	5.50528	5.47804	5.48891	5.44864	5.4196	5.79793
42721	hsa-miR-503-3p	5.10703	5.15515	5.18248	5.27586	5.2422	5.41331	5.19929	5.13846	5.24173
146129	mcv-miR-M1-5p	4.82037	4.84382	4.86232	4.80183	4.87959	4.84555	4.63853	4.64685	4.92381
146185	bkv-miR-B1-5p	5.39754	5.54518	5.52016	5.56132	5.60266	5.56921	5.44998	5.43053	5.63908
19008	SNORD2	5.93089	5.72636	5.98345	5.46449	5.80426	5.45933	6.20275	5.50592	5.56834
145956	hsa-miRPlus-A1083	5.86994	5.83239	5.83966	5.96411	5.90426	5.95628	5.87236	6.07876	6.18421
145943	hsa-miR-100-5p	5.81688	5.805	5.67503	5.52897	5.79006	5.49273	5.79721	5.47057	5.50299
145647	hsa-miR-584-5p	6.08145	6.09896	6.20558	6.31157	6.22676	6.42545	6.24814	6.322	6.61305
145845	hsa-miR-20a-5p	6.07292	6.06179	6.61032	5.54194	6.02219	5.84959	6.72188	5.80287	6.3051
147790	hsv2-miR-H7-3p	9.2787	8.98969	9.24563	9.63502	9.54707	9.15416	9.02272	8.9576	8.93105
147514	hsa-miR-494	4.89428	4.92921	4.87582	4.86759	4.97855	4.97301	4.95295	4.85666	4.97509
147516	hsa-miR-4319	5.01452	5.09212	5.09598	5.17397	5.16234	5.33375	5.13799	5.00126	5.24187
147618	hsa-miR-4261	4.54067	4.44349	4.53367	4.51141	4.50424	4.47922	4.56632	4.48867	4.56924
147797	hsa-miR-4260	5.05851	5.05441	5.08917	5.04598	5.09909	5.13128	5.11742	5.06093	5.21119
147893	hsv2-miR-H5	4.94856	4.89035	4.86031	4.89283	4.89911	5.12269	4.93814	4.8262	4.96804
147701	hsa-miR-491-3p	11.7928	11.7728	11.2588	11.3937	11.9797	11.3897	11.1886	11.3575	10.4126
147842	hsv2-miR-H11-5p	5.11937	5.1457	5.12377	5.21269	5.14004	5.30988	5.24379	5.14915	5.29684
147838	hsa-miR-3194-5p	4.73883	4.78379	4.77794	4.76965	4.80091	4.71026	4.81311	4.74117	4.8905
147907	hsa-miR-4312	6.41206	6.5568	6.66676	6.73249	6.49221	6.90242	6.67465	6.69318	7.12952
148547	hsa-miR-3622b-3p	4.96098	4.96899	4.96328	5.00141	4.95753	5.19428	5.01562	5.0209	5.039
148358	hsa-miR-3657	5.56365	5.6078	5.64603	5.68931	5.62023	5.80552	5.70552	5.60632	5.99173
148024	hsa-miR-3923	4.98372	4.99976	4.99487	4.97526	4.96793	5.10459	4.98602	4.95451	5.12386
147545	hsa-miR-3128	4.88854	4.9647	4.90359	4.90808	4.92278	5.0972	4.91484	4.87344	4.96072
147664	hsa-miR-4311	6.51008	6.58008	6.73957	6.81597	6.59203	6.94771	6.68578	6.75427	7.30627
148086	hsa-miR-548aa/hsa-miR-548t-3p	5.03961	5.0478	5.05725	5.07406	5.05659	5.06261	5.10135	4.99981	5.14702
147596	hsa-miR-3168	4.61545	4.55915	4.42781	4.56516	4.47815	4.53913	4.62715	4.62613	4.69945
148162	hsa-miR-3661	5.09964	5.14881	5.11984	5.12288	5.17429	5.29332	5.16985	5.13107	5.29569
147360	hsa-miRPlus-J1004	5.23586	5.25466	5.27104	5.21862	5.34257	5.34972	5.35625	5.25136	5.45087
148452	hsa-miR-3678-5p	4.82339	4.80749	4.88704	4.89371	4.88473	4.99018	4.91095	4.84457	4.97219
147768	hsa-miR-4257	5.37201	5.40828	5.40023	5.42782	5.40035	5.49323	5.43112	5.26956	5.5549
148082	hsa-miR-3663-3p	4.79828	4.79469	4.82543	4.83009	4.85643	4.93339	4.85978	4.73652	4.88474
148610	hsa-miR-26a-1-3p	5.04826	5.12989	5.12464	5.09379	5.10034	5.2016	5.08195	5.14069	5.18814
17872	hsa-miR-148a-5p	4.69549	4.659	4.65022	4.642	4.68928	4.77239	4.69015	4.55151	4.75775
11085	hsa-miR-373-3p	5.38869	5.51569	5.55651	5.55246	5.496	5.51239	5.4952	5.45268	5.8393
146032	ebv-miR-BART5-3p	5.19671	5.2756	5.27866	5.24298	5.21827	5.47464	5.27906	5.21217	5.37819
168749	hsa-miR-138-1-3p	4.45705	4.48767	4.40608	4.36204	4.4868	4.54007	4.44803	4.43823	4.50671
168746	hsa-miR-4756-5p	5.04375	4.30263	4.41049	4.33669	4.41992	4.81728	4.39758	4.34282	4.38306
168911	hsa-miR-4682	5.19978	5.11508	4.91389	4.94946	5.12341	5.01733	4.99761	4.99698	4.83958
168908	hsa-miR-4655-5p	4.95152	4.98834	4.94692	5.04907	5.01676	4.9968	4.95403	4.87016	4.88331
168769	hsa-miR-5002-5p	6.49412	6.4131	6.0142	5.98826	6.53197	5.52879	6.19731	5.60549	5.21095
168645	hsa-miR-378i	4.42131	4.37292	4.43627	4.40262	4.48252	4.38442	4.4133	4.34135	4.50821
168916	hsa-miR-4670-3p	4.40608	4.53532	4.51912	4.48556	4.55435	4.76851	4.61874	4.53289	4.59267
168906	hsa-miR-4703-3p	4.70557	4.78145	4.69709	4.77952	4.78424	4.79064	4.79001	4.72287	4.86459
168889	hsa-miR-4697-5p	4.56606	4.60532	4.61316	4.58742	4.62351	4.49636	4.53244	4.67166	4.59534
168834	hsa-miR-5571-5p	4.68035	4.57672	4.51432	4.46141	4.62626	4.46557	4.49683	4.60403	4.51921
168853	hsa-miR-4671-5p	4.58906	4.61161	4.59398	4.52419	4.59279	4.56607	4.56295	4.61613	4.66183
168946	hsa-miR-4673	4.84682	4.79199	4.78939	4.8147	4.73153	4.81523	4.71242	4.82023	4.78509
168947	hsa-miR-3975	4.59602	4.47846	4.54026	4.59683	4.49974	4.65342	4.61528	4.35892	4.61813
168757	hsa-miR-4713-3p	4.96152	4.97446	4.97077	4.99901	4.98466	5.06663	4.99554	5.011	5.05501
168597	hsa-miR-5699	4.88734	4.94244	4.89868	4.92495	4.90628	5.02111	4.99266	4.96979	5.02475
168764	hsa-miR-4435	4.53398	4.66252	4.63822	4.61354	4.59365	4.73923	4.5507	4.49573	4.66756
168833	hsa-miR-4660	4.77359	4.7776	4.83612	4.76612	4.70861	4.93449	4.81991	4.73909	4.87578
168788	hsa-miR-4790-5p	4.43011	4.58361	4.49983	4.48326	4.50345	4.62705	4.56849	4.54055	4.67713
169014	hsa-miR-4714-3p	4.80177	4.88762	4.86062	4.82383	4.8802	5.00476	4.91459	4.84308	4.94006
168978	hsa-miR-371b-5p	11.4796	11.2642	12.0191	11.9549	11.3684	11.3352	12.055	11.6418	12.0002
169228	hsa-miR-4698	5.89195	5.66552	5.36953	5.57438	5.91713	5.21935	5.40064	5.19923	4.96416
169258	hsa-miR-5692c	4.6197	4.68828	4.64788	4.62796	4.67713	4.87677	4.72292	4.6536	4.78896
169097	hsa-miR-4735-3p	4.23429	4.40293	4.34727	4.2543	4.35992	4.49418	4.33518	4.24014	4.40348
169293	hsa-miR-4661-3p	4.27959	4.33518	4.29165	4.26616	4.37405	4.42197	4.37186	4.32302	4.38471
169318	hsa-miR-4649-3p	4.90935	4.95948	4.92037	4.93507	4.99646	5.07326	4.97403	5.01197	5.01599
169110	hsa-miR-4497	9.25837	8.9116	9.41494	9.99528	9.59002	9.08036	9.30657	8.95729	8.9001
169234	hsa-miR-4663	4.43434	4.33091	4.41806	4.35373	4.43472	4.40279	4.47137	4.49095	4.4898
169128	hsa-miR-4510	4.70437	4.74186	4.73215	4.72926	4.72298	4.8979	4.66147	4.59793	4.63524
169164	hsa-miR-4705	4.7551	4.84926	4.81777	4.78773	4.84804	4.90086	4.83984	4.75264	4.95052
169267	hsa-miR-548aj-5p/hsa-miR-548g-5p/hsa-miR-548x-5p	4.69477	4.71417	4.6945	4.67346	4.73495	4.68619	4.72623	4.74616	4.80046
169063	hsa-miR-4690-3p	4.40198	4.37067	4.35941	4.27096	4.31585	4.46962	4.47459	4.44604	4.38361
169091	hsa-miR-5006-5p	5.23165	5.1766	5.19787	5.29671	5.26213	5.20122	5.22932	5.20298	5.24211
169305	hsa-miR-4455	6.97327	6.93173	7.33443	7.21299	6.98494	7.07542	7.27327	7.14318	6.84755
168990	hsa-miR-5688	4.29225	4.25763	4.30174	4.25611	4.29728	4.39076	4.37721	4.34105	4.36135
169108	hsa-miR-4713-5p	4.81285	4.8373	4.81033	4.91922	4.85041	4.9582	4.92083	4.88361	4.92114
169029	hsa-miR-4471	5.00157	4.97252	4.98396	5.05063	4.99491	5.0423	4.98623	4.93404	5.12896
169041	hsa-miR-1245b-3p	4.60322	4.66156	4.55972	4.5447	4.63673	4.7188	4.63249	4.71264	4.70307
169402	hsa-miR-625-3p	6.18231	6.0552	5.54782	5.5828	6.18595	5.47585	5.78077	5.57239	5.38448
169410	hsa-miR-556-5p	4.72816	4.68348	4.70774	4.65445	4.73643	4.65624	4.62823	4.71153	4.73931
13143	hsa-miR-301a-3p	4.82501	4.80451	4.78964	4.71586	4.78792	4.73426	4.81837	4.84684	4.80524
17888	hsa-let-7a-3p	5.11988	5.10514	5.08632	5.03254	5.12616	5.08749	5.15653	5.1673	5.21171
17546	hsa-miR-585	6.324	6.03046	7.26379	6.79514	6.29767	6.37222	7.27806	6.43862	6.2926
17377	hsa-miR-600	4.71562	4.68774	4.71737	4.78573	4.72368	4.64567	4.70795	4.74339	4.70559
46741	hsa-miR-1295a	5.09592	5.08955	5.11699	5.07059	5.08136	4.94563	5.07679	5.169	5.13927
42660	hsa-miR-144-5p	4.78426	4.72009	4.7729	4.73245	4.75395	4.64122	4.8046	4.78814	4.83726
17641	hsa-miR-573	5.46071	5.39732	5.45526	5.4328	5.46631	5.25361	5.434	5.56514	5.62176
17482	hsa-miR-411-5p	4.95655	4.98589	4.76463	4.66225	4.89137	4.65664	4.77634	4.79947	4.80364
42739	hsa-miR-339-5p	6.3967	6.19609	5.29724	5.09114	5.94386	5.03953	5.41779	5.30886	4.99808
46214	hsa-miR-1250	5.18505	5.21198	5.26252	5.22947	5.20428	5.06051	5.23005	5.26657	5.2618
46398	hsa-miR-513c-5p	5.32697	5.29155	5.34658	5.32376	5.33528	5.17102	5.32355	5.40994	5.47744
42957	hsa-miR-323a-3p	4.61051	4.67027	4.61406	4.58024	4.67689	4.50574	4.64387	4.66258	4.6237
46467	hsa-miR-143-5p	5.4693	5.474	5.47238	5.50651	5.46187	5.66155	5.55283	5.50384	5.75185
42475	hsa-miR-221-5p	5.12972	5.0933	5.07169	5.05912	5.09613	4.96413	5.09916	5.09589	5.20409
11038	hsa-miR-299-5p	5.67034	5.70212	5.64289	5.9172	5.7491	5.57135	5.86512	5.86772	5.93488
46614	hsa-miR-1323	5.26902	5.25543	5.35541	5.29938	5.26085	5.14707	5.3239	5.39146	5.44227
46309	hsa-miR-1226-3p	5.24502	5.23504	5.20761	5.23728	5.27869	5.11311	5.3227	5.33445	5.36354
33407	hsa-miR-626	5.24361	5.23551	5.23715	5.1753	5.20877	5.09654	5.24582	5.30495	5.31834
42592	hsa-miR-338-3p	5.97189	5.88722	6.01065	5.8985	6.11602	5.55186	5.91899	5.93964	6.19069
11111	hsa-miR-432-5p	5.83903	5.82432	6.00487	5.86136	5.8564	5.58146	5.93952	5.92879	6.2226
46717	hsa-miR-1256	4.86309	4.84643	4.86217	4.84469	4.83339	4.69661	4.87892	4.82707	4.95153
42969	hsa-miR-10b-3p	7.17519	7.15885	7.27228	7.35023	7.16873	7.49657	7.3476	7.60387	8.03379
17570	hsa-miR-589-3p	4.73002	4.72573	4.79099	4.76386	4.77416	4.66437	4.8034	4.79066	4.76288
17636	ebv-miR-BART20-5p	4.94605	4.97079	4.98557	4.90284	4.96642	4.79104	5.00965	5.05114	5.05918
42466	ebv-miR-BART18-3p	5.59398	5.4801	5.57234	5.55704	5.57041	5.71552	5.67608	5.66764	5.71367
42497	hcmv-miR-UL70-5p	5.25252	5.19226	5.2609	5.30223	5.18419	5.47746	5.2057	5.35482	5.39895
42902	hsa-miR-185-5p	5.56498	5.51878	5.55422	5.68423	5.64194	5.43107	5.4967	5.49324	5.5291
42783	hsa-miR-197-3p	5.24006	5.21026	5.21991	5.0997	5.23564	4.98181	5.19948	5.14306	5.10752
17870	hsa-miR-628-5p	5.27744	5.27857	5.33911	5.35055	5.26282	5.16808	5.30708	5.33132	5.36889
10952	hsa-miR-146a-5p	5.05605	5.04116	5.30483	5.02188	5.02738	5.01796	5.37466	5.25583	5.22623
42747	hsa-miR-93-3p	5.06791	5.05873	5.10341	5.04688	5.05286	4.93966	5.05968	5.13057	5.15399
42800	hsa-miR-582-5p	5.10073	5.10106	5.18545	5.08286	5.16564	4.95397	5.12713	5.07438	5.2238
13177	hsa-miR-143-3p	6.84429	6.80461	6.05879	5.77563	6.66805	5.64167	6.28409	6.17294	5.99104
42827	hsa-miR-652-3p	5.26205	5.20802	5.28669	5.18004	5.29523	5.11477	5.3337	5.39047	5.3633
46707	hsa-miR-1253	4.58036	4.63406	4.57469	4.53563	4.67383	4.38816	4.57977	4.43404	4.53489
42749	hsa-miR-659-3p	6.72691	6.66902	6.74232	6.69092	6.81449	6.27261	6.60569	6.66389	6.47675
42661	hsa-miR-492	5.49356	5.46183	5.62073	5.45581	5.53826	5.17292	5.7155	5.39657	5.4057
11140	hsa-miR-508-3p	6.19309	6.28447	6.32611	6.34993	6.27177	6.07466	6.35421	6.40978	6.83177
46866	hsa-miR-1321	6.01234	5.90243	6.22725	5.9666	5.99193	5.78053	6.20562	6.10932	6.20455
146107	hsa-miR-762	5.99418	5.85324	5.52562	5.85806	6.07556	5.36218	5.54277	5.62447	5.45705
146121	hsa-miR-1470	6.90477	6.78538	6.52434	6.70934	6.80161	6.6654	6.68414	6.65452	6.28251
146153	ebv-miR-BART22	4.72395	4.6781	4.68749	4.68733	4.71487	4.76337	4.73934	4.74003	4.77997
145995	hsa-miR-196b-3p	5.03043	5.01815	5.10046	5.05902	5.02327	5.01059	5.09438	5.07766	5.15066
146029	hsa-miR-365b-5p	5.31817	5.26515	5.33038	5.26292	5.30968	5.12938	5.35009	5.31785	5.32197
146159	hsv1-miR-H4-3p	5.8884	5.78586	5.70908	5.81517	5.89934	5.40842	5.63602	5.89318	5.86995
28302	hsa-miRPlus-A1015	5.17284	5.15628	5.31529	5.29237	5.23714	4.92518	5.26159	5.08561	5.0318
145840	hsa-let-7f-1-3p	5.40449	5.42612	5.1698	5.06766	5.32404	5.03522	5.19305	5.25328	5.24519
146112	hsa-miR-30b-5p	6.7774	6.75645	5.98518	6.02677	6.65681	5.55367	6.1842	6.03424	5.6297
145640	hsa-miR-328	5.48458	5.43044	5.41826	5.36076	5.45538	5.5407	5.53704	5.51245	5.46604
145648	hsa-miR-598	5.03698	5.00164	5.03453	5.05445	5.07438	5.02499	5.07971	5.10622	5.16157
145756	hsa-miR-488-5p	4.77325	4.80694	4.79624	4.79112	4.8132	4.70477	4.83897	4.88151	4.84878
147792	hsa-miR-3165	5.06978	5.06241	5.13489	5.07386	5.1108	4.99176	5.1451	5.05787	5.17621
147652	hsa-miR-4293	4.67745	4.63152	4.61727	4.59975	4.6568	4.48726	4.69042	4.69946	4.73039
147988	hsa-miR-3135a	5.0551	5.05687	5.01919	5.02746	5.10604	4.87952	5.09407	5.1229	5.03811
147632	hsa-miR-4297	5.43709	5.35279	5.34626	5.34096	5.47503	5.21144	5.35437	5.48498	5.45481
147996	hsa-miR-3127-5p	5.24706	5.29716	5.33594	5.26899	5.29991	5.13991	5.3501	5.35265	5.39244
147917	hsa-miR-3151	5.28307	5.30272	5.30174	5.33215	5.31108	5.11564	5.30212	5.31318	5.39427
147905	hsa-miR-3139	4.92465	4.89693	4.87288	4.92453	4.89952	4.74438	4.87657	4.97371	4.96312
147860	hsv1-miR-H16	5.08299	5.10684	5.11234	5.01887	5.08566	4.92495	5.13141	5.11093	5.10218
147935	hsa-miR-3125	6.39427	6.34685	6.63133	6.48906	6.38322	6.59761	6.51222	6.61867	7.14992
148243	hsa-miR-3689a-3p	5.72014	5.70722	5.89913	5.90036	5.77709	5.82587	5.8537	5.88723	6.19102
148673	hsv1-miR-H15	4.72721	4.71351	4.73939	4.7239	4.7426	4.63386	4.68817	4.79575	4.83785
148288	hsa-miR-550b-3p	5.08175	5.04702	5.09947	5.09814	5.09443	5.1664	5.11674	5.09468	5.19661
148290	hsa-miR-3616-5p	4.89552	4.89482	4.89164	4.96473	4.93533	4.85478	4.9495	4.98074	4.99696
148098	hsa-miR-374b-5p	4.93909	4.91868	4.72976	4.70294	4.8518	4.62377	4.80198	4.80417	4.79206
147739	hsa-miR-3161	5.36664	5.28628	5.25263	5.1421	5.33401	4.98751	5.16428	5.20853	5.17406
148624	hsa-miR-942	5.48277	5.4913	5.53002	5.62681	5.64177	5.36303	5.51562	5.63847	5.85319
148626	hsa-miR-497-3p	4.83012	4.83509	4.96166	4.90958	4.87349	4.83186	4.96393	4.94622	5.00857
148668	hsa-miR-378a-3p	5.36415	5.36717	5.47533	5.26454	5.37394	5.09046	5.50513	5.34832	5.21802
148377	hsa-miR-3653	4.99631	5.00604	5.00048	4.94026	5.01471	4.84897	5.05295	5.02472	5.07743
148346	hsa-miR-3929	4.88545	4.89935	4.90225	4.86356	4.87719	4.78471	4.89964	4.88047	4.90951
148449	hsa-miR-3659	5.093	5.1789	5.22215	5.13367	5.16187	5.05796	5.20219	5.2105	5.26878
148059	hsa-miR-493-5p	5.23158	5.21608	5.28116	5.35	5.23152	5.13877	5.33656	5.26008	5.22694
148383	hsa-miR-103a-2-5p	4.70653	4.7072	4.68774	4.65395	4.70693	4.58072	4.75966	4.76859	4.81758
42570	hsa-miR-194-3p	5.49762	5.44687	5.45638	5.47796	5.53452	5.55275	5.48253	5.46619	5.57685
42620	hsa-miR-188-5p	5.22257	5.25105	5.27187	5.26073	5.28774	5.16714	5.27043	5.29684	5.34336
168819	hsa-miR-200a-3p	5.98233	5.92701	5.16202	4.97305	5.67134	4.92213	5.29464	5.08405	4.90444
168899	hsa-miR-1285-5p	5.05807	5.0168	4.95367	4.83832	5.00242	4.85328	5.00116	5.00065	4.98604
168922	hsa-miR-5584-3p	4.78743	4.748	4.73855	4.64538	4.81581	4.60417	4.73866	4.75641	4.67445
168836	hsa-miR-4496	4.62079	4.61816	4.63006	4.62053	4.5814	4.43511	4.5871	4.5626	4.46496
168840	hsa-miR-4457	4.6574	4.61103	4.74236	4.70821	4.52398	4.59715	4.69596	4.65382	4.61358
168848	hsa-miR-4700-3p	4.9725	4.94647	4.94541	5.03919	5.00623	4.93742	5.04556	5.08038	5.05202
168841	hsa-miR-5588-3p	4.32909	4.33744	4.32857	4.21321	4.26477	4.18005	4.29225	4.30736	4.30506
168972	hsa-miR-5004-3p	5.08951	5.00558	4.99135	5.00963	4.99151	4.84063	5.03895	5.02862	4.85631
168866	hsa-miR-4771	4.38591	4.3437	4.37781	4.3715	4.43005	4.43285	4.31245	4.58467	4.42385
168729	hsa-miR-4661-5p	4.61204	4.69941	4.64065	4.56906	4.6382	4.52262	4.63678	4.69777	4.75746
168659	hsa-miR-4438	4.62799	4.42415	4.47418	4.55618	4.62679	4.55005	4.58647	4.64629	4.64578
168968	hsa-miR-147b	6.32833	6.29787	7.45794	6.48586	6.26651	5.71	7.3647	5.9329	6.31179
168695	hsa-miR-5589-5p	4.85322	4.87833	4.89235	4.85474	4.89136	4.7763	4.95659	4.93783	4.91734
168681	hsa-miR-4751	4.54949	4.55554	4.56656	4.53123	4.57327	4.47303	4.59459	4.57493	4.53695
168753	hsa-miR-4741	4.99949	5.06149	4.8705	4.99851	5.06701	4.7522	4.85867	4.90105	4.79786
168960	hsa-miR-4436a	4.86251	4.88738	4.90006	4.88333	4.89806	5.03209	4.72723	4.86553	4.76032
168879	hsa-miR-4460	4.8151	4.81542	4.89407	4.85703	4.77845	4.89462	4.7484	4.83707	4.94474
168701	hsa-miR-4728-5p	4.91206	4.91182	4.88249	4.91248	4.98291	4.86695	4.90532	4.84915	4.63966
46731	hsa-miR-4657	5.39446	5.32809	5.31161	5.29642	5.41251	5.06899	5.40632	5.23173	4.97338
168867	hsa-miR-5003-3p	5.14572	5.15177	5.16027	5.22653	5.19187	5.07408	5.24483	5.2557	5.27101
169121	hsa-miR-1295b-3p	4.43077	4.33741	4.41783	4.33616	4.3685	4.2969	4.30198	4.54731	4.45502
169134	hsa-miR-4519	4.47726	4.4174	4.50923	4.52663	4.46403	4.4508	4.53485	4.38086	4.47877
169296	hsa-miR-5004-5p	4.63274	4.71073	4.51708	4.57679	4.63249	4.5203	4.52117	4.47711	4.40109
169260	hsa-miR-4436b-3p	4.90728	4.96256	4.75573	4.89271	4.93511	4.6617	4.81118	4.76053	4.68911
169378	hsa-miR-4430	4.40765	4.41282	4.55364	4.43945	4.44288	4.35024	4.4278	4.26538	4.44604
169322	hsa-miR-4534	6.9289	6.76882	6.15079	6.4733	6.98837	5.74844	6.07438	5.97214	5.25921
169326	hsa-miR-451b	4.81058	4.6704	4.63332	4.85433	4.85071	4.57469	4.64377	4.64966	4.47199
169223	hsa-miR-4680-3p	5.31622	5.33421	5.43551	5.37304	5.38818	5.27548	5.3798	5.53502	5.53259
169069	hsa-miR-3977	4.60632	4.54209	4.56395	4.51688	4.5674	4.40765	4.52289	4.63717	4.52739
169338	hsa-miR-4727-5p	4.51592	4.44027	4.4284	4.50777	4.60195	4.50535	4.6767	4.64168	4.64559
169212	hsa-miR-514a-5p	4.56119	4.55494	4.57048	4.53421	4.59419	4.48669	4.59963	4.60712	4.57939
169202	hsa-miR-1277-5p	4.2153	4.21526	4.17223	4.15045	4.17946	4.15194	4.18771	4.21825	4.03346
169017	hsa-miR-197-5p	4.77354	4.71918	4.81811	4.70125	4.62275	4.58976	4.66057	4.61282	4.74957
169313	hsa-miR-4800-3p	11.4759	11.1434	12.0865	12.1194	11.2673	11.8084	12.1627	11.7836	12.1662
169144	hsa-miR-1273g-5p	4.75527	4.70888	4.7375	4.72737	4.75736	4.71482	4.83084	4.65413	4.78726
169323	hsa-miR-4723-3p	7.17678	7.17189	7.48036	7.61062	7.39913	7.76246	7.47034	7.86633	8.04701
169345	hsa-miR-5008-5p	4.548	4.64427	4.60217	4.58816	4.62157	4.3934	4.6643	4.74914	4.68938
169155	hsa-miR-4480	4.56388	4.50323	4.58441	4.47164	4.53763	4.63026	4.57533	4.61732	4.57961
169381	hsa-miR-4421	8.23624	8.12484	8.17082	9.19766	8.40824	8.29256	8.19383	8.16468	7.61361
168985	hsa-miR-4722-5p	4.96383	4.96043	5.07237	5.07644	5.03783	4.94273	5.09925	4.9993	5.1073
169385	hsa-miR-4500	6.26393	6.31515	6.19699	5.73539	6.21456	5.3819	6.09591	5.63082	5.35094
169388	hsa-miR-663a	7.17754	7.05585	6.34235	6.51731	7.14223	5.6313	6.49107	6.08858	5.16405
29736	hsa-miR-656	5.1729	5.0504	4.75734	4.72179	4.97993	4.67207	4.83406	4.84881	4.75688
17822	hsa-miR-490-5p	5.26225	5.16572	5.33221	5.24621	5.25762	5.28836	5.36961	5.20866	5.14812
14280	hsa-miR-367-3p	4.83148	4.8369	4.89184	4.83949	4.86705	4.77306	4.8077	4.86553	4.90383
28396	hsa-miR-767-3p	5.0136	5.02865	5.10709	4.99875	5.06625	4.97359	5.0222	5.06744	5.12381
29460	hsa-miR-553	5.21038	5.20939	5.2641	5.27231	5.28586	5.36051	5.24778	5.32108	5.26565
42656	kshv-miR-K12-10a-3p	6.70378	6.73889	6.94307	6.94568	6.77032	7.06739	6.88362	7.11695	7.55533
11014	hsa-miR-214-3p	5.07235	4.96573	4.74228	4.68296	5.00293	4.74757	4.78625	4.78759	4.6647
17655	ebv-miR-BART14-5p	5.11795	5.10166	5.29549	5.12861	5.12266	5.15156	5.13272	5.15934	5.21733
46500	hsa-miR-520g/hsa-miR-520h	5.2495	5.21911	5.28706	5.35334	5.28899	5.08983	5.30336	5.31819	5.28572
19591	hsa-miR-199b-5p	5.68977	5.66034	5.57264	5.4946	5.64725	5.34584	5.58908	5.66953	5.68219
42925	hsa-miR-409-5p	5.00167	5.02121	5.05131	4.99692	4.98443	4.97926	5.05393	5.06136	5.10114
46439	hsa-miR-1243	4.95694	4.98013	4.97503	4.98382	5.01332	5.17693	5.00257	4.99975	5.07905
27961	hsa-miR-891a	5.17761	5.10574	5.14354	5.09416	5.24535	5.07467	5.19741	5.20048	5.12449
28966	hsa-miR-574-3p	6.37444	6.30844	6.00911	6.06205	6.29489	5.79412	6.01552	5.95883	5.90009
10985	hsa-miR-191-5p	6.05448	6.08653	5.36011	5.23834	5.78332	5.16874	5.49111	5.33916	5.16909
46705	hsa-miR-548k	6.44498	6.54052	6.66983	6.67004	6.49002	6.8485	6.64296	6.90785	7.2259
46751	hsa-miR-2278	5.2521	5.22223	5.33253	5.33307	5.25955	5.49949	5.31932	5.27673	5.3882
46408	hsa-miR-1322	5.56767	5.47707	5.58572	5.60955	5.5397	5.73797	5.56519	5.59178	5.68463
42729	hsa-miR-34c-3p	6.20419	6.17498	6.28425	6.29286	6.24075	6.64258	6.35219	6.52669	6.83568
[truncated: 80 more rows]

## Sheet: R
ProbeID	Annotation	HEK B 1	HEK B 3	HEK C UV 1	HEK C 3	HEK B 2	HEK C 2	HEK C UV 2	HEK C 1	HEK C UV 3
42638	hsa-miR-23a-5p	5.2301	5.1086	5.14027	5.20482	5.02403	4.65138	5.06969	4.83183	5.03373
17519	ebv-miR-BART1-3p	4.15278	4.37884	4.80035	4.37765	4.83066	4.42948	4.13964	4.77831	4.73455
46507	hsa-miR-921	5.51593	5.46711	5.47593	5.5586	5.4843	5.19265	5.45732	5.36756	5.33597
17928	hsa-miR-181a-2-3p	4.98554	5.13717	4.952	4.99845	5.06201	4.53223	4.95268	5.01473	4.91504
11134	hsa-miR-502-5p	5.2316	5.10762	5.16892	5.25175	5.17639	4.8845	5.08706	5.07447	5.07525
42812	hsa-miR-508-5p	5.3401	5.23946	5.23468	5.30247	5.15483	4.74617	5.24767	5.14716	5.30308
42918	hsa-miR-19b-2-5p	4.74552	4.69964	4.54232	4.78405	4.49636	3.92157	4.31729	4.59002	4.51994
42516	kshv-miR-K12-12-5p	4.62881	4.19411	4.70041	4.71758	4.40304	3.90556	4.30153	4.35518	4.64917
46752	hsa-miR-1270	5.22445	5.18806	5.07148	5.2336	5.05115	4.79296	5.11916	4.97827	5.08799
46427	hsa-miR-1248	5.83131	5.74734	5.84938	5.96591	5.87932	5.71763	5.77454	5.63947	5.71985
11052	hsa-miR-31-5p	5.80384	5.65044	5.67835	5.52744	5.68833	5.41741	5.7589	5.8945	5.87954
42696	hsa-miR-943	6.90423	6.77106	6.86689	7.13312	6.92936	6.95828	6.96803	6.85958	6.93784
42754	hsa-miR-586	4.48237	4.14909	4.75982	4.73062	4.43507	4.33037	4.24994	4.47704	4.41893
42818	hsa-miR-597	4.56974	4.16299	4.68752	4.64668	4.72673	4.70448	5.22803	4.85906	5.10749
42810	hsa-miR-149-5p	5.60802	5.55851	5.53351	5.54419	5.54187	5.14765	5.56292	5.46535	5.43734
42591	hsa-miR-634	6.84249	6.95736	6.91364	7.44633	7.15585	7.03335	6.87773	6.95203	6.90878
17585	ebv-miR-BART20-3p	4.51049	4.90749	4.8562	4.69105	4.89442	4.61255	5.11875	5.01018	5.01686
42848	hsa-miR-1180	4.79506	4.89504	4.90689	5.01872	4.76015	4.35281	4.61482	4.61415	4.52384
17506	hsa-miR-24-3p	11.0067	11.0418	10.8919	10.7015	10.7301	10.6759	10.9677	10.8641	10.7361
42795	kshv-miR-K12-3-5p	8.10215	8.42036	8.42012	9.01117	8.48153	8.32475	8.10617	7.95563	8.16797
42485	ebv-miR-BART10-5p	4.81164	5.06945	4.78199	4.82243	4.71018	3.86282	4.60743	4.63992	4.49598
46633	hsa-miR-1267	5.04083	4.86429	4.94078	4.86189	4.69175	4.50013	4.86609	4.5973	4.75308
42896	hsa-miR-450b-5p	5.2123	5.1306	5.11474	4.95158	5.02359	4.61592	5.08018	5.06024	5.0073
28480	hsa-miR-504	5.11011	5.00753	5.08917	4.96622	4.92178	4.08947	5.1056	4.93949	4.9333
42681	hsa-miR-1307-3p	5.20341	5.14325	5.19401	5.11892	5.08511	4.77324	5.10995	4.99272	4.979
42610	hcmv-miR-UL36-3p	4.99582	4.77752	4.72827	4.96955	4.59354	4.37763	4.57004	4.37772	4.44095
10919	hsa-miR-103a-3p	7.59907	7.59668	7.49205	7.53031	7.61934	7.61464	7.7186	7.68218	7.70021
46541	hsa-miR-1225-5p	4.85097	4.55526	4.54108	4.87087	4.63236	4.6547	4.42057	4.60829	4.44525
5250	hsa-miR-105-5p	4.65878	4.74752	4.62165	4.79359	4.6311	4.47918	4.25924	4.48728	4.68175
42734	hsa-miR-2110	4.85279	4.71383	4.80958	4.76579	4.63286	3.95435	4.74537	4.53157	4.51715
46411	hsa-miR-1203	4.83272	4.54094	4.5852	4.74529	4.58898	4.45312	4.22006	4.56086	4.80577
46747	hsa-miR-1263	4.54445	4.59861	4.76749	4.53371	4.18168	3.82363	4.76016	4.26607	4.17359
146190	hsa-miR-3927-3p	4.92756	4.96149	4.81169	4.79633	4.69284	4.16967	4.62799	4.67493	4.63731
146061	hsa-miR-1914-3p	4.92284	4.64059	4.85007	4.85552	4.83299	4.47997	4.61678	4.66956	4.40597
146138	hsa-miR-1909-5p	4.75478	4.77594	4.8624	5.10089	4.47354	4.52029	4.69994	4.68686	4.81033
146117	hsv1-miR-H6-3p	11.6408	11.8874	11.829	12.323	12.1734	12.338	11.9539	11.8502	12.0628
145831	hsa-miR-625-5p	5.44383	5.41516	5.23578	5.20366	5.20881	4.61688	5.2869	5.30647	5.19312
145963	hsa-miR-646	4.49206	3.85439	4.96849	3.81203	4.85504	4.32178	4.31313	5.05396	4.88472
145977	hsa-miR-1247-5p	5.63225	5.61892	5.74159	5.74823	5.74526	5.40204	5.70942	5.71456	5.79869
145675	hsa-miR-501-5p	5.36214	5.21703	5.30718	5.12489	5.05355	5.07999	5.11647	5.12136	5.11042
145838	hsa-miR-125b-1-3p	5.55387	5.48295	5.55191	5.63431	5.56286	5.35596	5.52753	5.37474	5.35631
145690	hsa-miR-512-5p	5.46451	5.43288	5.30515	5.35188	5.28902	4.97572	5.36462	5.26886	5.36333
145678	hsa-miR-150-5p	7.1726	7.1834	7.30936	8.1504	7.52661	7.5939	7.37079	7.38416	7.14012
145715	hsa-miR-648	4.65429	4.23253	4.76877	4.6459	4.33887	4.36571	4.103	4.55562	4.74802
147199	hsa-miR-27b-3p	9.40988	9.58782	9.30149	9.45462	9.52769	9.57392	9.50731	9.54829	9.56738
147535	hsa-miR-4309	4.07434	4.65546	4.81462	4.78489	4.89589	4.64477	4.8449	4.69649	5.04055
147892	hsa-miR-3152-3p	4.80879	4.6863	4.68596	4.7259	4.4186	4.4859	4.54706	4.77472	4.51087
147611	hsa-miR-4305	5.02193	4.93911	5.02489	5.0418	5.0078	4.78803	5.00571	5.01251	5.06842
147627	hsa-miR-4294	4.46451	4.30181	4.67819	4.67603	4.38028	4.21258	4.61386	4.19482	4.64131
147770	hsa-miR-4276	4.4474	5.01285	4.65036	4.29888	4.57447	4.46092	4.77956	4.81572	4.28099
147165	hsa-let-7b-5p	10.3828	10.4769	10.311	10.1108	10.3265	10.3458	10.5729	10.5978	10.5242
147705	hsa-miR-4320	4.85829	4.91992	4.71977	4.76131	4.67049	4.20841	4.72615	4.72117	4.73235
147848	hsa-miR-466	4.87796	4.41673	4.55551	4.68842	4.96929	4.61776	4.97689	5.17092	4.82538
147900	hsv2-miR-H6-3p	7.13784	7.46721	7.36302	7.91513	7.49143	7.58391	7.28716	7.39311	7.24476
147891	hsa-miR-3175	6.62898	6.69487	6.82191	7.4125	6.90184	6.66669	6.65587	6.49338	6.55138
147186	hsa-miR-200b-3p	7.19706	7.13402	7.04135	7.02914	7.11403	7.07734	7.18407	7.21255	7.09286
148231	hsa-miR-3918	4.71344	4.23929	4.83334	4.86192	4.67567	4.19545	4.65907	4.59328	4.66131
148635	hsa-miR-933	4.89613	4.78293	4.97618	4.89274	4.74745	4.29534	4.67727	4.71322	4.86502
147660	hsa-miR-4296	4.58557	4.57749	4.80687	4.37717	4.6101	4.55765	4.95208	4.76021	5.06824
147709	hsa-miR-3185	4.68373	4.56913	4.71353	5.07951	4.54224	4.23749	4.38766	4.68038	4.73061
148251	hsa-miR-3689a-5p/hsa-miR-3689b-5p/hsa-miR-3689e	4.57265	4.66289	4.71039	4.37423	4.38306	4.13099	4.3104	4.85097	4.61926
148599	hsa-miR-3680-5p	5.77087	5.74795	5.74659	5.77135	5.74006	5.65639	5.74843	5.6295	5.51651
148665	hsa-miR-510	5.45369	5.32163	5.21749	5.17669	5.16768	4.90826	5.16012	5.1023	5.08512
148363	hsa-miR-3652	5.30223	5.31985	5.34141	5.65406	5.32415	5.04945	5.20166	5.08682	4.91696
147703	hsa-miR-3181	4.44076	4.06988	4.41766	4.76056	4.62393	4.19721	4.23935	4.63264	4.81914
148062	hsa-miR-3667-3p	4.88491	4.61623	4.68391	4.63968	4.84552	4.42363	4.54367	4.68314	4.73882
148206	hsa-miR-3664-5p	4.99246	5.33063	4.97563	4.83215	5.0169	4.06933	4.34232	4.67646	4.48019
148306	hsa-miR-381-3p	4.85364	4.88409	4.69523	4.77464	4.84551	4.14196	5.18753	4.9404	4.97773
146024	hsa-miR-383	4.96144	4.72953	4.94677	4.88973	4.73488	4.47667	5.05672	4.75891	4.82122
30442	hsa-miR-802	4.88537	4.84928	4.87166	4.6616	4.84376	4.53754	5.08121	4.24839	4.41818
168574	hsa-miR-4428	4.8981	4.69604	4.95925	4.5227	4.89401	4.76263	4.01597	4.14114	3.94953
168970	hsa-miR-5590-5p	4.69643	3.75168	4.68786	4.77455	4.6328	4.25699	3.92689	3.7589	3.97317
168938	hsa-miR-5692a	3.77042	4.32301	4.02889	4.67299	3.80489	4.24405	3.75508	3.90109	3.84573
168825	hsa-miR-4729	4.8169	4.7246	4.8313	4.76265	4.90106	4.71745	4.99873	5.14076	4.92254
168640	hsa-miR-4475	7.41376	7.51666	7.39556	7.58592	7.47789	7.44334	7.42997	7.28512	7.42385
168874	hsa-miR-4535	3.74245	4.6908	4.60635	4.6495	4.87298	4.75384	4.8334	5.04861	3.90677
168656	hsa-miR-5002-3p	5.64659	5.59145	5.60473	5.63995	5.67233	5.514	5.64536	5.49295	5.5659
168861	hsa-miR-4754	5.56055	5.56243	5.63074	5.72743	5.62691	5.46654	5.55509	5.42617	5.40122
168667	hsa-miR-4999-3p	4.61727	4.85262	4.92011	4.19346	4.8643	4.22114	4.24388	3.90991	4.26006
168910	hsa-miR-4735-5p	4.58394	4.97413	4.96756	4.57879	4.73493	4.7061	5.12156	4.88245	4.61534
168664	hsa-miR-5683	4.74809	3.88938	4.9899	4.15038	4.39147	4.06543	3.81964	4.90201	3.77072
168766	hsa-miR-4772-5p	4.41304	4.7048	4.40012	4.03144	4.36743	3.93081	3.82405	4.06802	3.8598
168569	hsa-miR-5088	4.68709	4.708	4.7957	4.70536	4.78862	4.51338	5.05834	5.03965	4.80538
168883	hsa-miR-3689d	5.0367	4.79832	5.26951	4.71446	4.85904	4.97533	4.35135	5.07728	3.94227
168669	hsa-miR-5693	4.94575	4.21844	4.63343	4.55051	4.87683	4.55571	4.75529	4.40691	4.31358
168791	hsa-miR-4785	4.72988	4.26616	4.93213	3.99934	5.01061	4.68562	3.96486	4.33093	4.59962
168804	hsa-miR-4761-3p	4.2427	3.91003	4.55317	4.33331	4.45116	3.78799	4.87095	4.94255	4.9507
169368	hsa-miR-3529-3p	4.85483	5.1557	5.14544	4.59842	4.59856	4.40936	4.59448	4.29067	4.40165
169178	hsa-miR-4665-5p	4.43478	4.24379	4.79704	4.22149	4.87744	4.38427	4.61839	4.87928	4.06685
169221	hsa-miR-4748	4.61521	4.63831	5.09582	4.9705	4.99007	5.10182	5.12605	5.16899	5.21379
169076	hsa-miR-345-3p	5.204	5.22341	5.14106	5.38806	5.05591	4.81038	5.16829	5.16315	5.28772
169346	hsa-miR-5195-3p	3.82098	3.95245	4.29164	4.1563	4.34965	4.40005	4.92145	5.09071	5.03601
169031	hsa-miR-4726-5p	9.32574	9.37276	9.31647	9.51295	9.48591	9.39967	9.3746	9.46165	9.52095
169276	hsa-miR-4474-3p	4.71509	4.14309	4.84429	4.58655	4.66797	4.63552	5.08032	5.02602	4.9308
169170	hsa-miR-4472	7.26912	7.3334	7.55591	8.35327	7.51653	7.49188	7.30596	7.20387	7.17807
169168	hsa-miR-5580-3p	5.1075	4.9103	5.02037	4.94771	5.07503	4.78178	5.22617	5.20917	4.98778
169335	hsa-miR-4699-5p	4.8405	4.87897	5.00427	4.71659	5.05127	4.82354	4.60573	4.81681	4.54348
169043	hsa-miR-4462	5.11963	5.23804	5.07114	5.21012	5.10907	5.09612	5.17963	5.11744	5.01981
169136	hsa-miR-5006-3p	5.57555	5.58887	5.61822	5.53937	5.63571	5.2644	5.62626	5.60532	5.52898
169243	hsa-miR-3682-5p	4.9209	5.01779	4.78475	4.74452	4.80555	4.1218	4.70492	4.55591	4.57245
169205	hsa-miR-4640-3p	5.14287	5.0593	4.99209	5.05524	5.01857	4.75996	5.04554	5.0587	5.17978
169078	hsa-miR-548ai/hsa-miR-570-5p	5.03617	4.88807	5.16736	4.85351	4.94572	3.72478	4.81333	4.20213	4.26179
169130	hsa-miR-4764-3p	9.36168	9.37539	9.55991	9.60205	9.61038	9.51929	9.43287	9.15346	9.4053
169358	hsa-miR-4417	5.98743	5.92316	5.84942	5.6208	5.8581	5.40078	5.9256	5.95306	6.01672
169278	hsa-miR-4525	4.46776	4.54177	4.89572	4.61907	4.33504	3.98346	4.59333	4.63296	4.84689
169167	hsa-miR-4451	6.13684	6.0791	6.09673	6.25015	6.19891	6.20743	6.14171	6.05896	6.12014
169086	hsa-miR-4786-5p	5.00721	4.92601	5.05001	4.45534	5.03062	4.74195	4.5653	4.40108	4.44757
169398	hsa-miR-5096	5.20954	5.26755	5.2367	5.46924	5.20274	4.98252	5.19888	5.1448	5.26992
169386	hsa-miR-4427	4.67833	4.88245	4.93699	3.94463	4.71745	4.61987	3.79451	4.29143	4.20905
28019	hsa-miR-10a-3p	5.16662	5.17461	5.21791	5.17	5.12808	4.83472	5.08109	5.06673	5.0213
28191	hsa-miR-30e-5p	7.73246	7.67207	7.57796	7.56089	7.66256	7.59736	7.60304	7.57512	7.64331
42959	hsa-miR-514a-3p	6.49643	6.54257	6.36898	6.22396	6.41597	6.40646	6.52039	6.61409	6.67191
46415	hsa-miR-548l	4.49244	4.48935	4.51917	4.72392	4.47198	4.31127	4.44664	4.47325	4.66993
46558	hsa-miR-1268a/hsa-miR-1268b	4.77157	4.29632	4.45057	5.03682	4.73126	4.66685	4.58125	4.45355	4.56634
42756	hsa-miR-548d-5p	4.49786	5.02554	4.62678	4.66663	4.74699	4.66505	5.0907	4.64754	4.83811
17419	kshv-miR-K12-9-3p	4.41534	4.68057	4.77727	3.98029	4.95062	4.7197	4.8831	4.64501	4.33528
11260	hsa-miR-151a-5p	6.68974	6.59906	6.53049	6.37058	6.5261	6.70657	6.6409	6.6542	6.6583
42598	hsa-miR-452-3p	4.81576	4.38661	4.64129	4.61484	4.83066	4.87381	4.75058	4.61694	4.2493
31517	hsa-miR-561-3p	3.96851	3.81498	4.35058	4.32795	4.68578	4.72619	4.54749	4.11358	4.95215
11113	hsa-miR-448	4.19597	5.04474	4.14291	4.60523	4.15315	4.97091	4.57034	4.57313	4.79335
14313	hsa-miR-499a-5p	6.60186	6.50907	6.42951	6.30747	6.491	6.39057	6.56516	6.60812	6.64347
11181	hsa-miR-95	6.12055	6.08791	6.06677	5.81266	6.07196	6.12553	6.14178	6.12351	6.15532
17470	kshv-miR-K12-2-5p	4.77805	4.84303	4.76157	4.84523	4.75956	4.81237	4.86738	4.93766	4.94768
42811	hsa-miR-542-5p	5.3712	5.32612	5.26572	5.16004	5.25807	5.20254	5.24342	5.09511	5.21351
46796	hsa-miR-1302	4.65884	4.50322	4.19671	4.67163	4.26397	4.46802	4.71381	4.56519	4.85085
17289	hsa-miR-616-5p	5.07667	5.09143	4.97324	5.16533	5.05834	5.11352	4.98316	4.98342	4.7302
10954	hsa-miR-147a	5.02459	4.89528	4.7513	4.97119	4.84707	4.83375	4.56915	4.44526	4.52607
46875	hsa-miR-2276	4.67885	4.80659	4.59972	4.79346	4.76523	4.83095	4.42416	4.76246	4.70023
11018	hsa-miR-218-5p	5.92258	5.92371	5.88396	5.73435	5.93317	5.97005	6.02353	5.98907	5.95822
11077	hsa-miR-363-3p	5.94919	5.93607	5.8095	5.63339	5.84699	5.90209	6.02352	5.97422	5.94033
46924	hsa-miR-1252	5.43948	5.42738	5.2821	5.47408	5.32415	5.36152	5.28613	5.28614	5.25916
46454	hsa-miR-520g	6.14432	6.20497	6.1673	6.09465	6.17798	6.22278	6.16	6.13326	6.10465
42686	hsa-miR-136-3p	5.42321	5.43569	5.34367	5.24514	5.28417	5.20386	5.31019	5.34393	5.3637
17302	hsa-miR-578	4.89947	4.776	4.56166	4.89031	4.63337	4.64108	4.47892	4.48952	4.27867
42932	hsa-miR-920	5.63496	5.58045	5.62839	5.58994	5.69341	5.60988	5.67497	5.64566	5.69406
13485	hsa-miR-10a-5p	7.74247	7.82201	7.59535	7.57784	7.70289	7.6077	7.61012	7.71129	7.67963
46791	hsa-miR-1204	5.2161	5.14562	5.01653	5.11567	5.00744	5.0307	4.8915	4.85184	5.00318
46750	hsa-miR-1254	4.68203	4.70582	4.49029	4.57609	4.59332	4.77825	4.51259	4.54865	4.4228
46624	hsa-miR-1236-3p	6.27272	6.25454	6.37047	6.45186	6.31781	6.35133	6.29156	6.30542	6.34865
46917	hsa-miR-205-5p	8.23602	8.43049	8.42822	8.45519	8.27226	8.27728	8.50521	8.51647	8.74028
42769	hsa-let-7b-3p	5.76249	5.83944	5.7522	5.6352	5.69781	5.82005	5.82969	5.76558	5.96604
11240	hsa-miR-409-3p	4.9689	4.92126	4.70044	4.85959	4.72373	4.91096	4.78681	4.72192	4.96438
42964	hsa-miR-7-2-3p	5.1257	4.96567	4.72207	4.94819	4.92543	5.10454	4.99505	4.91852	5.02437
46803	hsa-miR-503-5p	5.0219	5.16083	4.89491	5.1366	5.01817	4.99119	4.83145	4.64727	4.82968
146105	hsa-miR-1539	4.21553	4.15568	3.96985	4.74981	4.44846	4.70205	4.82466	4.66963	4.75645
146077	hsv2-miR-H3	4.77007	4.60426	4.7261	4.78769	4.63018	4.75144	4.71448	4.41137	4.43625
42838	hsa-miRPlus-C1076	5.44547	5.31696	5.30846	5.47903	5.35247	5.19176	5.32082	5.31113	5.3077
145661	SNORD65	5.43345	5.5018	5.28116	5.20493	5.30259	5.0808	5.35032	5.275	5.40399
19605	SNORD6	7.89493	7.87348	7.63128	7.39139	7.67956	7.75403	7.7698	7.88173	8.06261
146152	hsa-miR-3179	4.76756	4.83927	4.79719	4.88865	4.81792	4.96452	4.75658	4.75392	4.73568
145745	hsa-miR-335-3p	7.68418	7.69515	7.66336	7.50218	7.62079	7.72616	7.75413	7.80268	7.88275
145697	hsa-miR-367-5p	4.14615	3.81748	4.05643	4.50793	4.66444	4.42214	4.38887	4.26965	4.94849
145701	hsa-miR-668	5.2639	5.17514	5.118	5.2162	5.12698	4.62812	5.03798	4.93001	5.12557
145843	hsa-miR-330-5p	4.89756	4.85927	4.8183	4.81416	4.78509	4.37203	4.84149	4.70241	4.66931
145754	hsa-miR-523-3p	5.34173	5.23071	5.184	5.06694	5.29392	4.94928	5.27813	5.21871	5.22498
145696	hsa-miR-655	4.34744	4.40911	4.21234	4.48886	4.4876	4.64048	4.39824	4.32277	4.52372
145638	hsa-miR-29a-5p	5.68398	5.67267	5.50748	5.46496	5.60821	5.38976	5.66623	5.66879	5.70071
145741	hsa-miR-545-3p	4.69728	4.52689	4.46667	4.66052	4.5581	4.76029	4.67123	4.28138	4.72852
147827	hsa-miR-3130-3p	4.23054	4.00241	4.68319	4.60824	4.01894	4.80032	4.34442	4.88347	4.66096
147820	hsa-miR-3133	5.97282	6.0301	6.1102	6.35801	6.16752	6.15933	6.03117	5.89013	5.91276
147845	hsa-miR-3173-3p	5.58757	5.6302	5.61714	5.69839	5.65647	5.53169	5.41883	5.44784	5.39933
145897	hsa-miR-92b-3p	5.69252	5.71168	5.66486	5.58531	5.7355	5.60508	5.71988	5.7318	5.73889
147195	hsa-miR-18a-5p	4.74331	4.87426	4.63921	4.68532	4.90875	4.98852	4.74669	4.64546	4.7245
147203	hsa-miR-302a-3p	6.15677	6.17676	6.14546	5.98442	6.13044	6.16892	6.21694	6.25922	6.39441
147865	hsa-miR-4330	4.08353	4.68743	3.98071	4.13131	4.42464	4.84555	4.80143	4.76479	4.48395
147870	hsa-miR-548s	3.93737	3.91593	3.74577	4.4096	4.35595	4.81518	5.0465	4.53393	4.91531
147919	kshv-miR-K12-12-3p	6.40945	6.5109	6.56047	6.90419	6.57507	6.56718	6.44903	6.42326	6.46422
147837	hsa-miR-3119	4.702	4.76166	4.56108	4.77565	4.71071	4.88331	4.61954	4.72009	4.84303
147981	hsa-miR-4325	5.10518	5.05244	4.82592	5.12883	4.88704	5.02214	4.8148	4.76122	4.62396
147562	hsa-miR-4253	4.84518	4.32796	4.57201	4.97503	4.65944	4.00183	4.63575	4.28242	4.66038
147846	hsa-miR-4313	5.13069	4.9993	4.92979	5.03143	4.99939	4.31389	4.95762	4.80379	4.926
147748	hsv1-miR-H12	3.95171	4.53283	4.62199	4.25935	4.4748	4.05321	4.72138	4.54721	4.8432
148430	hsa-miR-374c-5p	6.71801	6.68651	6.70628	6.68319	6.70521	6.74308	6.71176	6.68594	6.67329
148495	hsa-miR-3915	6.54209	6.6649	6.59777	6.87991	6.68154	6.65876	6.59188	6.49104	6.58226
148335	hsa-miR-3606-5p	5.44631	5.42451	5.21359	5.2387	5.31019	5.17841	5.29209	5.22574	5.28788
148208	hsa-miR-3610	4.64432	4.55618	4.80324	4.62843	4.86237	4.7997	5.05287	4.94139	4.73905
147715	hsa-miR-4251	5.08879	5.11264	5.05875	5.27249	5.05986	4.96226	4.99174	4.74585	4.94666
148042	hsa-miR-3662	4.51456	4.79041	4.5643	4.82873	4.6881	4.82405	4.169	4.30255	4.62592
148332	hsa-miR-3692-5p	4.3092	3.93696	4.49712	4.76279	4.39751	4.68058	4.74418	4.7151	4.79746
147334	hsa-miR-3613-5p	5.21602	5.3142	5.1751	5.27562	5.23106	5.22681	5.09945	5.01459	4.96021
147722	hsa-miR-4306	9.14534	9.19979	9.11084	9.35778	9.14196	9.17123	8.99	9.02082	9.13332
147718	hsv1-miR-H3-5p	5.04855	5.0763	4.90191	5.08891	4.90243	5.05825	4.93554	4.78103	4.89485
148040	hsa-miR-1247-3p	4.50126	4.65101	4.03767	4.71594	4.53346	4.83187	4.92226	4.76653	5.059
147595	hsa-miR-3178	6.15072	6.15532	6.17757	6.09973	6.18628	6.28405	6.17569	6.19576	6.34019
147712	hsv1-miR-H1-5p	4.8893	4.8106	4.84315	5.08035	4.93282	4.9864	4.80281	4.74417	4.95591
148453	hsa-miR-3074-5p	4.71658	4.74192	4.52228	4.6871	4.63614	4.66837	4.43528	4.36947	4.80914
146094	hsa-miR-1911-3p	4.13992	4.54052	4.45226	4.01105	4.77866	3.8873	4.94424	4.90258	5.01475
46592	hsa-miR-548j	3.86482	3.93821	3.97752	4.31139	3.88206	4.11887	4.65782	4.69523	4.81708
27565	hsa-miR-423-5p	7.77403	7.77601	7.86533	8.45354	7.9009	8.04324	7.8193	7.76128	7.84225
168805	hsa-miR-4478	6.73204	6.79954	6.78554	7.18834	6.89589	6.82956	6.73703	6.75186	6.86288
168648	hsa-miR-4687-5p	5.56352	5.66894	5.67085	5.92439	5.84112	5.7748	5.71372	5.75969	5.79743
46474	hsa-miR-766-5p	4.86955	5.09915	5.03705	4.95834	5.00376	5.20831	4.95275	4.60939	4.67073
168799	hsa-miR-4710	5.00931	5.02118	4.93163	5.37362	5.15298	5.13589	5.12639	5.14777	5.11072
168591	hsa-miR-4789-3p	4.83496	4.84148	4.77121	4.8415	4.78124	4.54143	4.82962	4.72442	5.00305
168675	hsa-miR-4433-3p	5.77826	5.86972	6.08949	6.4897	6.07184	5.96139	5.83142	5.69386	5.71046
168885	hsa-miR-5194	4.45414	4.54809	4.84022	4.57165	4.75585	4.84832	4.86608	4.78226	5.06765
168673	hsa-miR-4656	4.9524	4.91935	4.91721	4.97971	4.93099	5.09572	4.93547	4.98094	5.13764
168814	hsa-miR-4463	5.52314	5.56571	5.74506	5.8089	5.7129	5.69239	5.61535	5.50114	5.40823
168744	hsa-miR-4746-5p	4.80263	4.59067	5.16041	4.54462	4.67355	5.23583	4.29102	4.28218	3.99658
168628	hsa-miR-5695	3.51213	4.77303	4.08275	4.89086	4.11576	4.71745	4.26049	3.93992	4.05216
168742	hsa-miR-4722-3p	4.74482	4.7256	4.60224	4.74479	4.72969	4.9705	4.94757	4.719	4.77572
168933	hsa-miR-5581-3p	7.30629	7.29756	7.31795	7.34372	7.29456	7.37172	7.33365	7.31747	7.39291
168619	hsa-miR-1260b	12.5419	12.9443	13.0845	12.6119	13.2933	12.6983	13.3862	13.0957	12.5172
168568	hsa-miR-1290	6.82595	6.91905	6.98212	7.34348	7.04767	7.00733	6.8034	6.64172	6.58694
168620	hsa-miR-548au-3p	4.94236	4.72982	4.91585	4.29235	4.75618	4.88098	4.34246	3.95882	3.81868
168954	hsa-miR-5580-5p	5.49336	5.45386	5.41929	5.51279	5.4538	4.95097	5.36554	5.33632	5.37094
168811	hsa-miR-1255b-2-3p	5.6562	5.63811	5.65804	5.61963	5.67679	5.53262	5.71062	5.62185	5.66193
168801	hsa-miR-4477b	4.31788	4.79466	4.62727	4.28687	4.9376	5.00902	4.96802	4.72493	3.99889
168697	hsa-miR-3189-5p	4.85204	4.79382	4.73178	4.60596	4.87031	4.75876	4.97148	4.9241	5.11996
169333	hsa-miR-3194-3p	5.17619	5.10713	4.99783	4.86611	5.09906	4.87505	4.93703	4.98165	4.52532
169279	hsa-miR-499b-3p	3.88027	4.95783	4.31554	4.72923	4.38529	4.75962	3.84415	3.8477	4.17734
169117	hsa-miR-4759	4.10688	4.66713	4.9606	4.11613	4.70985	4.82577	3.6085	3.72296	4.04036
169195	hsa-miR-4798-3p	3.7848	4.00705	4.30257	4.78758	3.87709	4.28912	3.72691	3.84012	3.95983
168988	hsa-miR-4799-5p	4.05409	4.12947	4.40479	4.47946	3.75015	4.72952	3.4029	3.65198	3.82057
169151	hsa-miR-4526	4.97172	5.0998	4.95262	5.02717	4.98552	4.99289	4.96775	5.12033	5.16998
169147	hsa-miR-548am-5p/hsa-miR-548au-5p/hsa-miR-548c-5p/hsa-miR-548o-5p	4.8375	4.75168	4.94741	4.43889	4.69153	4.76417	3.82274	4.01992	3.93456
169174	hsa-miR-4709-5p	4.60699	4.80715	4.51495	3.93655	4.81333	5.08973	4.96105	4.28117	4.17781
169241	hsa-miR-5571-3p	4.59142	4.68113	4.73976	4.45482	4.75898	4.79387	4.66049	4.62096	4.48503
169211	hsa-miR-5704	8.15586	8.0549	8.2185	8.38334	8.23767	8.67383	8.14785	8.25403	8.50397
169188	hsa-miR-4443	12.2606	12.1627	12.2945	11.7381	12.0307	12.1668	12.3323	12.4001	13.1786
169336	hsa-miR-17-5p	7.18146	7.1473	7.06334	6.92945	7.0762	7.19301	7.13173	7.07249	7.11474
169354	hsa-miR-4493	4.13464	4.34049	3.87552	4.09839	3.94459	4.74906	3.85608	3.8882	4.52567
169090	hsa-miR-5186	4.83453	4.9823	4.88281	3.95988	4.89882	4.97948	4.45909	3.69213	3.75277
169222	hsa-miR-4760-5p	4.30406	4.95857	4.69551	4.02933	4.92658	5.01975	3.87644	3.76868	3.80512
169176	hsa-miR-5587-5p	4.45251	4.55066	4.3027	4.57732	4.60552	4.60334	3.74782	3.86458	3.84508
169353	hsa-miR-5582-3p	3.97987	4.25119	4.39797	4.34759	3.84434	4.2687	3.72174	3.80422	3.75274
169193	hsa-miR-4725-5p	6.03164	6.04478	6.04639	5.92813	6.10478	5.82499	6.09493	6.08396	6.15053
169317	hsa-miR-3614-5p				3.66072
169032	hsa-miR-4737	4.44979	4.72166	4.97624	4.025	4.76386	5.03303	4.0311	4.52408	3.87291
169412	hsa-miR-1260a	7.74365	8.2539	8.19735	8.67166	8.55478	8.13226	7.86333	7.9721	7.8455
17608	hsa-miR-425-5p	5.71247	5.68564	5.61795	5.58733	5.68539	5.47259	5.77183	5.70643	5.73577
30787	hsa-miR-125b-5p	12.5532	12.2153	11.9863	11.6316	11.8457	11.8086	12.1995	12.0917	11.802
11159	hsa-miR-518e-3p	5.97552	6.02541	5.95935	5.7194	5.94062	5.81178	6.02832	5.93359	6.04505
42613	ebv-miR-BART19-5p	5.01763	5.00213	4.78625	5.02541	4.83754	4.87104	4.74021	4.77374	4.68246
17541	ebv-miR-BART1-5p	4.93126	4.67547	4.58763	4.69345	4.66106	4.82084	4.94112	4.54209	4.32097
11084	hsa-miR-372	4.17952	3.94224	4.84142	4.69465	4.66284	4.11832	4.54631	4.75946	4.85856
17358	ebv-miR-BART16	5.69553	5.75293	5.65512	5.72983	5.68318	5.33023	5.74287	5.62642	5.73015
17312	hsa-miR-592	4.67648	4.78848	4.21506	4.73828	4.48061	3.93318	3.91171	4.16528	4.16908
11171	hsa-miR-521	6.45406	6.40542	6.3393	6.12581	6.2882	6.03406	6.37391	6.33776	6.41243
46301	hsa-miR-621	4.20538	3.78682	4.66981	4.53558	4.84342	4.63758	4.79676	4.59878	4.65978
42524	hsa-miR-21-3p	5.30532	5.15426	5.12515	5.05506	5.12163	4.95234	5.17362	5.0481	5.14421
14301	hsa-miR-361-5p	6.60468	6.69786	6.61098	6.48328	6.60929	6.5853	6.75044	6.72481	6.70715
46689	hsa-miR-1229-3p	5.20202	5.18798	4.94238	5.09518	5.06676	4.92826	5.00985	4.83592	4.96811
46647	hsa-miR-1324	3.94196	3.94659	4.22727	4.32815	4.27621	4.38104	4.15341	4.77071	4.89823
42970	hsa-miR-744-3p	4.61268	4.77841	4.51792	4.81313	4.61274	4.51915	4.49482	4.40209	4.15618
27740	hsa-miR-574-5p	6.61809	6.55005	6.54907	6.43764	6.50902	6.48211	6.60126	6.54005	6.60433
11141	hsa-miR-509-3p	5.58536	5.54888	5.42888	5.46439	5.34354	5.14321	5.49444	5.39605	5.4757
42766	hsa-miR-554	4.23776	4.22967	4.53357	4.41619	4.43152	4.27232	4.91599	4.92151	4.93306
46501	hsa-miR-1305	4.47717	4.02002	3.91261	4.84304	4.22279	4.67292	4.64755	4.11706	4.26188
17272	hsa-miR-551a	5.2268	5.27081	5.16803	5.35696	5.18717	4.70059	5.18964	5.10449	5.04868
42965	hsa-miR-424-5p	9.68861	9.59126	9.53187	9.43398	9.55408	9.44368	9.58464	9.51424	9.66748
42683	hsa-miR-922	4.91356	4.96843	4.68712	4.93256	4.84237	4.85791	4.88402	4.77586	4.9604
42865	hsa-miR-181a-5p	7.47469	7.34039	7.34047	7.24111	7.29914	7.28881	7.46841	7.37296	7.47562
42667	hsa-miR-302b-5p	3.79146	4.25543	3.94102	4.46063	4.42468	4.2808	4.59736	4.88748	4.71557
10138	hsa-miR-130a-3p	7.55716	7.44839	7.34711	7.08518	7.34877	7.25769	7.54567	7.42911	7.44188
46381	hsa-miR-1298	6.02138	5.98097	5.97502	5.95943	6.00573	5.77966	6.04824	5.9809	6.02632
42523	hsa-miR-26b-3p	5.32753	5.24321	5.14586	5.18783	5.11869	5.03741	5.24258	4.98338	5.07728
42892	hsa-miR-450b-3p	5.02371	5.0508	4.79958	5.08189	4.76409	4.92239	4.62489	4.71702	4.46236
42824	ebv-miR-BART9-5p	4.58444	4.8166	4.32814	4.98314	4.69028	4.31357	4.5679	4.41136	4.53638
17606	kshv-miR-K12-4-5p	4.29882	3.83756	3.718	4.58461	4.09497	3.83427	4.15772	4.53359	4.38891
46925	hsa-miR-1277-3p	4.21457	3.87516	4.00479	4.54647	4.34685	4.07602	4.58961	3.81847	3.88165
46832	hsa-miR-1202	3.99722	4.568	4.02576	4.66225	4.46672	4.20482	4.0603	4.10022	3.99529
146064	hsa-miR-718	5.22618	5.24102	5.23836	5.59424	5.25128	5.02221	5.20377	5.12737	5.37637
146091	hsa-miR-1914-5p	5.17605	5.19526	5.05388	5.23397	5.1567	5.13937	5.20887	5.04991	5.16014
42780	hsa-miR-1307-5p	5.44472	5.4196	5.29182	5.10537	5.27476	5.35449	5.40127	5.34124	5.4004
46205	SNORD48	7.96668	8.06885	8.02904	7.75512	7.96294	7.93759	8.17621	8.05905	8.28197
145934	hsa-miRPlus-B1114	4.9573	5.03378	4.9194	5.09362	4.8874	4.85056	4.79599	4.7034	4.62652
146020	hsa-miR-449c-3p	4.69249	4.62298	4.09023	4.81094	4.71647	4.26485	4.39469	4.50539	4.52132
145990	ebv-miR-BART21-3p	4.72917	5.0238	4.78308	4.95814	4.78551	4.77571	4.76329	4.5171	4.70978
145717	hsa-miR-516a-3p/hsa-miR-516b-3p	4.7895	4.93686	4.47948	5.00441	4.81078	4.36806	4.42871	4.4143	4.46747
145984	ebv-miR-BART2-3p	4.79934	4.82517	4.7847	5.01115	4.86877	5.05731	4.60368	4.90505	4.86159
146009	hsa-miR-376a-3p	5.27658	5.26841	5.21393	5.24446	5.23063	5.0597	5.15868	5.06131	5.09174
145785	hsa-miR-526b-3p	5.04692	5.11837	4.77492	4.87767	4.80548	4.51034	4.69829	4.85237	4.94453
145641	hsa-miR-369-5p	4.50582	4.47195	4.01579	4.76497	4.75975	4.65267	4.85035	4.83788	4.82184
145842	hsa-miR-658	4.56488	4.56451	4.41611	4.79796	4.49692	4.72788	4.56011	4.45965	4.49433
146086	hsa-miR-30a-5p	7.75267	7.82062	7.82256	7.91827	7.91339	7.8575	8.01289	7.82395	8.05581
145905	hsa-miR-518a-5p/hsa-miR-527	5.70925	5.82826	5.77736	5.63857	5.77899	5.73656	5.83501	5.74098	5.85572
147854	hsa-miR-548u	3.93096	4.64223	4.64494	4.64417	4.93131	4.41847	4.93611	4.41034	4.66516
147835	hsa-miR-3143	4.37779	4.5824	4.44473	4.21804	4.79896	4.30205	4.78531	4.28316	3.89094
147796	hsa-miR-4327	4.54896	4.30494	3.78768	4.36286	4.08259	4.33142	3.8928	4.71874	4.38063
147776	hsa-miR-4317	6.30552	6.35568	6.42227	6.47893	6.42098	6.35116	6.36206	6.25524	6.22577
147840	hsv2-miR-H9-3p	5.58575	5.59251	5.65181	5.8044	5.72782	5.52778	5.72926	5.67394	5.82356
147901	kshv-miR-K12-7-5p	4.10766	3.90428	3.94971	4.38499	4.23495	4.23777	4.62718	4.35981	4.86719
147941	hsa-miR-3160-3p	4.32383	4.80166	4.8101	4.64014	4.92271	4.50158	4.08705	3.91219	3.90729
147767	hsa-miR-4279	12.5528	12.5341	12.9846	13.6846	13.0925	12.74	12.8725	13.0093	13.1442
147832	hsa-miR-4326	4.6845	4.9363	4.53775	4.96772	4.76757	4.72006	4.88842	4.87172	4.91512
147851	hsa-miR-3201	4.93609	5.0974	4.87093	5.23882	4.99645	4.85309	4.90339	4.64107	4.86179
147706	hsa-miR-4255	4.01648	4.37962	4.01051	4.61566	4.29759	4.4379	4.61021	3.95859	4.86074
147821	hsa-miR-3169	4.65751	4.7888	4.09987	4.77802	4.69847	4.61451	4.53098	4.21994	4.28163
147654	hsa-miR-3138	4.84646	4.80986	4.89823	4.9568	4.79001	4.80904	4.81838	4.73496	4.66795
147623	hsa-miR-4304	4.53579	4.55396	4.30199	4.39873	4.70254	4.50726	4.94646	4.46238	4.07089
147836	hsv2-miR-H7-5p	5.02939	5.04866	4.84644	4.90268	4.88534	4.90022	4.94411	4.64551	4.53067
148683	hsa-miR-888-3p	4.16938	4.56542	3.96615	4.66116	4.72313	4.60448	4.65254	4.68737	4.50669
148467	hsa-miR-3939	4.1474	3.81762	4.16276	4.57521	4.44624	4.60074	5.22203	4.98739	5.08681
147986	hsa-miRPlus-K1303*	4.99368	4.89712	4.7388	4.9431	4.98923	4.75232	4.89412	4.99798	4.95623
148387	hsa-miR-3942-5p	4.0475	4.25602	3.882	4.38059	4.65958	4.68921	4.87283	5.04862	4.81483
148285	hsa-miR-3941	6.96724	6.95134	6.94036	6.87247	6.9021	6.78643	6.90504	6.80362	6.79631
148466	hsa-miR-3937	4.47823	4.58063	4.23436	4.94204	4.37482	4.67159	4.3622	4.59511	4.46749
148682	hsa-miR-483-3p	10.5897	10.8779	11.1547	11.5007	11.2585	11.1961	10.9434	11.2866	11.3594
148264	hsa-miR-3665	5.66024	5.6548	5.83437	6.12861	5.89284	5.52439	5.70201	5.49166	5.66311
148640	hsa-miR-34b-3p	5.00505	5.10026	4.83485	5.04105	4.91458	4.46621	4.96507	4.85156	4.70865
148327	hsa-miR-3651	5.72854	5.70982	5.66047	5.56642	5.6351	5.49084	5.84101	5.73719	5.8156
147555	hsv2-miR-H19	4.27004	4.48426	4.08371	4.96134	4.35349	4.55006	4.70231	4.79033	4.49216
148012	hsa-miR-203b-3p	4.26442	3.93354	3.95418	4.3538	4.59298	4.49986	4.82049	4.64782	4.88948
148661	hsa-miR-486-3p	4.73774	4.75375	4.34679	4.87209	4.72674	4.49723	4.7032	4.22675	4.38398
145759	hsa-miR-181c-3p	4.68423	4.38866	4.58201	4.60061	4.79285	4.79494	4.4969	4.77442	4.87083
17835	hsa-miR-450a-5p	4.61259	4.75916	4.50616	4.85366	4.72956	4.68897	4.03725	4.24047	4.62234
42732	hsa-miR-532-3p	5.43889	5.35986	5.27553	5.48453	5.33979	5.17798	5.32255	5.29371	5.19342
145734	hsa-miR-33b-3p	4.17974	4.60141	4.4927	4.59392	4.60865	4.49981	4.74531	4.34709	4.68354
42493	hsa-miR-892b	4.31428	4.6252	4.18597	4.8017	4.23464	4.81278	4.03419	4.58569	4.36119
168878	hsa-miR-5100	14.0813	14.0858	14.0775	13.9335	14.041	14.0346	14.0224	14.019	14.1135
168605	hsa-miR-4653-3p	4.21969	4.86177	4.76211	4.72391	4.66467	4.70901	5.1627	4.95204	4.74834
168856	hsa-miR-4494	4.72907	4.65994	4.63054	3.90445	4.75929	4.79111	3.86155	3.7422	3.78207
168558	hsa-miR-5585-3p	5.63123	5.60639	5.61179	5.65421	5.65979	5.55128	5.56372	5.48129	5.51834
168700	hsa-miR-5696	4.40575	4.7467	5.12415	4.72727	4.96946	4.60683	4.71589	4.07148	4.45502
168829	hsa-miR-4794	4.18092	4.21886	4.29573	4.08579	4.86335	4.34658	3.81098	3.77322	3.7073
168602	hsa-miR-4666a-3p	4.86568	4.36273	4.42355	4.45601	4.39217	4.33913	3.89925	3.46138	3.83452
168894	hsa-miR-3978	3.49329	4.11458	3.6208	3.78269	3.81208	3.78376	3.6949	3.56444	3.75992
168918	hsa-miR-4491	4.96267	4.78779	4.77812	4.79327	4.89149	4.56856	4.664	4.20385	4.1823
168704	hsa-miR-506-5p	4.90073	5.05188	4.89011	4.89479	5.07909	4.66491	4.56296	4.93128	5.01718
168708	hsa-miR-296-5p	5.11659	5.10699	5.11122	5.1502	5.05671	4.94267	5.1095	5.00452	5.05278
168621	hsa-miR-4796-5p	3.87796	4.40393	5.07271	4.0672	4.51371	4.24126	3.78401	3.8121	3.90368
168670	hsa-miR-4694-5p	5.13155	5.10968	5.13666	4.96198	5.0529	4.66274	5.13182	5.11912	4.63962
168767	hsa-miR-4681	4.49706	4.6134	4.50955	4.19399	5.00638	4.94403	4.8263	4.54688	3.98873
168594	hsa-miR-3150b-5p	4.57032	4.18895	4.29713	4.78434	4.57405	4.66494	4.67338	4.46814	4.69342
168844	hsa-miR-4532	9.87451	9.89401	10.0613	10.4249	10.1165	10.0236	9.89617	9.86084	10.0663
168975	hsa-miR-4528	4.28062	4.60896	5.00939	4.22552	5.03665	4.6613	3.83885	3.78478	3.81878
168570	hsa-miR-2682-3p	4.89047	4.98589	4.94719	4.91334	4.95079	4.83669	5.02004	4.9316	4.93021
168649	hsa-miR-3129-3p	4.76729	4.86465	4.79317	3.73784	4.40512	4.75269	3.64938	4.25796	3.82499
168786	hsa-miR-3618	4.06862	4.59612	4.84139	3.97383	4.76544	4.64592	3.98171	4.23609	3.91487
169074	hsa-miR-3972	4.64634	4.20324	4.65573	4.73529	4.7098	4.74098	5.09007	4.8703	4.74118
169106	hsa-miR-4783-3p	6.09249	6.09365	6.2866	6.58101	6.30816	6.35795	6.13566	6.04184	6.13976
169071	hsa-miR-4639-5p	4.10198	3.7991	4.35135	3.85817	4.76045	4.52285	4.72367	5.06299	4.15663
168984	hsa-miR-4637	4.71312	4.24141	3.74617	3.78126	3.81398	4.78307	3.66763	3.70552	3.87872
169265	hsa-miR-4733-3p	4.3488	4.53208	4.60705	4.50105	4.80159	4.5036	4.87413	4.91015	4.67869
169099	hsa-miR-4790-3p	4.06504	4.17465	4.84307	4.15694	4.89542	4.97364	3.93245	3.66826	3.84031
169201	hsa-miR-5047	4.11234	4.26947	4.98729	4.12863	4.7853	5.00375	3.89797	3.7157	3.76547
169132	hsa-miR-382-3p	5.87266	5.84431	5.95476	6.0484	5.97716	6.09397	5.93224	5.82005	5.93752
169122	hsa-miR-5687	3.76169	4.28664	4.69988	4.38964	4.91823	4.75964	4.21008	4.02571	3.84812
169227	hsa-miR-3064-5p	4.7892	4.82798	4.6783	4.54123	4.57887	4.55943	4.69801	4.79317	4.84592
169289	hsa-miR-4692	4.5802	4.66971	4.58533	3.978	4.72034	4.61297	4.05453	3.76177	3.93291
169308	hsa-miR-4503	4.92539	5.05837	5.01174	5.0044	5.1486	4.80713	4.77488	4.53507	4.67854
169282	hsa-miR-4290	12.3994	12.2015	13.2848	13.4538	12.943	12.6301	12.5419	12.4813	12.3405
169172	hsa-miR-4445-3p			4.68133	5.03936	4.77254	4.96965	4.70241	4.55182	4.74675
169199	hsa-miR-4518	4.90743	4.84505	4.87247	5.00766	5.11638	4.82965	5.05753	4.93201	5.06272
169034	hsa-miR-642b-5p	12.3648	12.1125	12.6898	13.0982	12.5298	12.1821	12.2458	12.087	12.4466
169173	hsa-miR-5590-3p	4.36021	4.71489	4.20703	3.95617	4.2559	4.68636	3.70095	3.77404	3.8938
169231	hsa-miR-4766-3p	4.98133	3.89721	4.77072	4.46395	4.0111	4.59302	3.70151	3.80225	3.84519
169315	hsa-miR-4676-3p	3.93803	4.35641	4.86559	3.90195	4.7704	4.61305	4.06614	3.80835	4.09508
169005	hsa-miR-520b/hsa-miR-520c-3p	4.31969	4.64579	4.54128	4.65533	4.81969	4.65641	4.84425	4.80089	4.81767
169416	hsa-miRPlus-A1086	6.62834	6.58959	6.53409	6.0825	6.44046	6.37956	6.62936	6.66636	6.79427
13170	hsa-miR-380-5p	4.44658	4.72353	4.72039	4.66271	5.01605	4.60622	4.31946	4.99159	4.91104
46324	hsa-miR-320b	7.22309	7.16441	7.06513	6.81915	7.11389	7.08291	7.16128	7.15497	6.96723
17676	hsa-miR-152	6.163	6.0934	5.9997	5.86778	6.08181	5.95218	6.08603	6.1335	6.10677
17593	hsa-miR-650	4.84461	4.82679	4.99716	5.10052	5.05533	4.35897	5.11189	4.78009	4.7541
46483	hsa-miR-27a-3p	9.1395	9.1046	9.16586	9.43705	9.31507	9.2865	9.09341	9.00986	8.93946
46438	hsa-let-7g-5p	9.74584	9.74697	9.59934	9.66454	9.72933	9.70274	9.72879	9.70003	9.60866
42703	hsa-miR-490-3p	5.82941	5.82538	5.77051	5.74564	5.79566	5.75588	5.89091	6.0544	5.89159
17625	hsa-miR-627	4.98465	5.18256	4.91554	4.95189	4.71297	4.56614	4.89644	4.65099	4.81028
27568	hsa-miR-744-5p	9.19351	9.30153	9.42141	9.99746	9.45663	9.31771	9.18946	9.097	9.07415
42478	hsa-miR-593-5p	5.2882	5.23932	5.09024	5.05413	5.12838	4.75285	5.12688	5.05522	5.20591
42457	hsa-miR-323a-5p	4.6149	4.23454	4.66899	4.46364	4.26186	3.95185	4.78625	4.32842	4.66099
17589	ebv-miR-BART3-3p	4.66765	4.74196	4.79881	4.50411	4.62876	3.71197	3.94821	4.26941	4.36114
42832	hsa-miR-638	7.95699	8.06846	8.36235	9.12253	8.564	8.35062	8.1457	8.04221	8.31853
46462	hsa-miR-1224-5p	4.91606	4.96904	5.01422	4.87406	4.86266	4.42852	4.78605	4.80343	4.93579
46822	hsa-miR-1178-3p	4.57025	4.8857	4.8286	4.95556	4.62303	4.12685	4.52134	4.54625	4.72109
28759	hsa-miR-758-3p	4.86208	4.57312	4.95533	4.83451	4.70247	4.07014	4.57758	4.5743	4.56986
42496	hsa-miR-181c-5p	4.99739	4.82584	4.86198	5.04472	4.82579	4.78455	5.01198	5.05909	4.89004
10306	hsa-miR-146b-5p	6.96022	6.91955	6.84808	6.6966	6.9288	6.91408	6.92992	6.9265	7.00782
17882	hsa-miR-20b-3p	5.30034	5.2559	5.10157	5.20285	5.14663	5.18363	5.06401	5.06795	5.1142
27551	hsa-miR-612	5.14942	5.30454	5.08274	5.10908	4.84502	4.91759	4.95014	4.90394	4.88615
42504	hsa-miR-593-3p	5.14472	4.95151	4.99433	5.0161	4.92068	4.07823	4.86506	4.81769	4.82492
42897	ebv-miR-BART15	5.09498	4.72459	4.92522	4.93602	4.81	4.12489	4.34593	4.66714	4.79653
42874	hsa-miR-16-2-3p	5.2439	5.19464	5.00027	5.0908	4.99757	4.19483	5.00434	5.04939	5.09122
17490	hsa-miR-571	4.84605	4.36506	4.93109	4.88018	4.37842	4.35385	4.44163	4.73836	4.48302
46565	hsa-miR-1207-5p	5.10933	5.05562	5.05058	5.0118	4.99347	4.7404	5.05238	4.91865	4.88082
15619	hsa-miR-649	4.7335	4.55622	4.86753	4.89431	4.56812	4.53768	4.32838	4.66854	4.82193
10943	hsa-miR-136-5p	6.48771	6.42917	6.4364	6.38666	6.4594	6.39234	6.53528	6.53536	6.64877
10977	hsa-miR-183-5p	5.45377	5.4442	5.29995	5.42983	5.26252	4.80562	5.28705	5.20662	5.26278
42530	hsa-let-7a-2-3p	5.42694	5.40151	5.26761	5.40283	5.22323	5.09825	5.24273	5.3017	5.32002
10990	hsa-miR-196a-5p	5.67164	5.60534	5.65784	5.63203	5.63196	5.39378	5.72041	5.71245	5.69541
14285	hsa-miR-487b	5.60654	5.56996	5.56637	5.58948	5.58725	5.44403	5.6131	5.63984	5.54071
27546	hsa-miR-380-3p	4.68696	4.64009	4.6299	4.44782	4.37062	4.97735	4.33954	4.79822	4.71129
31026	hsa-miR-101-3p	8.15119	8.00289	8.03819	8.03954	8.13252	8.14477	8.08616	8.27453	8.41919
11040	hsa-miR-29b-3p	9.74794	9.69864	9.7669	10.1516	9.88223	9.77202	9.72352	9.55578	9.46628
13130	hsa-miR-517-5p	5.12179	5.31379	5.01924	4.86923	4.98415	4.76341	5.0186	4.96794	4.9333
11138	hsa-miR-506-3p	5.11999	5.11606	4.89495	4.93329	4.85356	4.72579	4.7478	4.88633	4.95154
146045	hsv2-miR-H4-5p	4.58013	3.95126	4.67463	4.59721	4.2095	4.02082	4.63621	4.65717	4.75781
145987	hsa-miR-2054	4.55152	4.79637	4.99633	4.97078	4.44704	3.94773	4.25619	4.64261	4.63463
146111	hsa-miR-767-5p	5.90112	5.95542	5.94287	5.90544	5.94604	5.81196	5.9899	5.96332	5.96594
145933	hsa-miR-652-5p	5.29725	5.37067	5.30048	5.44536	5.29754	4.79457	5.23394	5.19474	5.27375
146058	hsv1-miR-H3-3p	5.02494	5.04627	4.97351	5.18418	4.88286	5.03213	4.82132	4.81376	4.85085
145666	SNORD110	6.48742	6.45957	6.43837	6.39393	6.47779	6.46213	6.55605	6.5204	6.4962
146098	hsv1-miR-H5-3p	5.45763	5.41169	5.30315	5.50346	5.37762	5.29186	5.37847	5.29049	5.25681
146161	hsa-miR-2115-3p	5.61959	5.53294	5.51697	5.62336	5.59382	5.525	5.58439	5.62024	5.44476
146168	hsa-miR-1912	4.54905	4.52871	4.75328	4.76015	4.26081	4.54467	4.01568	4.23036	4.66309
146090	hsv1-miR-H7-3p	9.19255	9.51595	9.58906	10.107	9.83183	9.79759	9.53837	9.64157	9.39929
145736	hsa-miR-605	5.35529	5.20839	5.20786	5.14543	5.10007	4.86818	5.24641	5.23806	5.14776
145721	hsa-miR-875-5p	4.51443	4.31553	4.52078	4.15033	4.72893	4.39251	4.79341	4.95356	4.88024
145693	hsa-miR-92a-3p	7.24041	7.09322	7.09259	6.82481	7.11436	7.01042	7.19547	7.32021	7.24551
145962	hsa-miR-639	5.28564	5.2262	5.14557	5.18377	5.20393	4.89322	5.21425	5.15947	5.18434
145705	hsa-miR-431-5p	5.19555	5.09767	5.09113	5.19693	4.89446	4.78793	4.88433	4.94734	4.88532
145727	hsa-miR-501-3p	5.1624	5.08797	5.07826	4.98025	4.96349	4.79585	5.03624	5.09752	5.12869
145637	hsa-miR-187-3p	5.50161	5.43278	5.27951	5.22879	5.34983	4.92346	5.34683	5.42229	5.39482
145748	hsa-miR-518f-3p	5.52151	5.50783	5.4357	5.25182	5.40256	4.91531	5.42566	5.47758	5.55445
147193	hsa-miR-572	4.63833	4.16599	4.88887	4.91119	4.19359	4.60522	4.59179	4.95187	4.89619
147608	hsa-miR-4307	4.78141	4.7391	4.82392	4.87972	4.32366	4.43613	4.63656	4.78869	4.90325
147872	hsv2-miR-H13	4.55789	4.53988	4.54281	5.10721	4.61676	4.53076	4.65948	4.8629	5.0711
147938	hsa-miR-4287	4.99348	4.78697	4.94961	4.94478	4.88764	4.75604	4.90103	4.92893	4.88954
147814	hsa-miR-3159	4.37105	4.7554	4.99657	4.60962	4.63112	4.85165	4.8074	4.94506	5.07306
147760	hsa-miR-4316	4.40125	4.75211	4.75257	4.66328	4.67802	4.27959	4.42834	4.76095	4.78988
147544	hsa-miR-4314	4.72672	5.03061	4.71897	4.85996	4.83257	4.15933	4.79686	4.53276	4.82914
147830	hsv1-miR-H18	5.24751	5.2425	5.21426	5.25856	5.24545	4.85111	5.26949	5.06219	5.09681
147671	hsa-miR-4323	5.41499	5.4402	5.35681	5.5047	5.3119	5.0425	5.32305	5.36621	5.31245
147897	hsa-miR-3136-5p	5.02964	5.01547	5.04201	5.04429	4.70703	4.53905	4.72637	4.70628	4.6152
147698	hsv2-miR-H22	4.96575	4.91109	4.88071	4.80829	4.84065	4.48463	4.70886	4.86313	4.88763
148627	hsa-miR-615-5p	4.78932	4.64364	4.68796	4.78179	4.58655	4.13851	4.24149	4.69807	4.78329
148669	hsa-miR-185-3p	5.2331	5.27743	5.29111	5.24056	5.21352	4.83008	5.12286	5.15142	5.19454
148687	hsa-miR-1908	11.4108	11.5108	11.6528	11.9842	11.8034	11.6601	11.4766	11.4596	11.5093
148234	hsa-miR-3667-5p	7.4054	7.38935	7.33861	7.63827	7.54502	7.47998	7.49832	7.37625	7.45149
148677	hsa-miR-637	4.78654	4.45589	4.82544	4.91257	4.51937	4.31854	4.58608	4.76729	4.77712
148654	hsa-miR-184	4.8468	4.79529	4.98798	5.02076	4.77761	4.3694	4.63164	4.83619	4.82647
148079	hsa-miR-3673	4.63238	3.9969	4.80235	4.94013	4.63876	4.1715	4.85002	4.93316	4.93564
148474	hsa-miR-3622a-5p	4.84903	4.8449	4.87615	4.86891	4.67629	4.5516	4.64887	4.62464	4.65138
148625	hsa-miR-941	5.14619	5.12202	5.06987	4.95598	5.00375	5.05859	4.96279	4.97442	5.00927
147640	kshv-miR-K12-10a-5p	4.53509	4.60458	4.69712	4.84408	4.40522	4.73292	4.49917	4.75734	4.64626
147318	hsa-miR-3660	4.82872	5.17196	4.88806	4.97669	4.85576	4.65396	4.9328	4.64054	4.8539
147666	hsa-miR-4277	4.65669	4.88002	4.73614	4.54311	4.75963	4.09681	4.78336	4.82215	4.90958
148181	hsa-miR-203b-5p	4.88817	4.79142	4.8183	4.90055	4.60778	4.37452	4.57435	4.54215	4.72688
148386	hsa-miR-2964a-5p	4.98702	4.8068	4.82795	4.87746	4.83382	4.49225	4.98199	4.89807	4.95378
148284	hsa-miR-208b	5.56096	5.55706	5.53079	5.38419	5.58442	5.29948	5.62868	5.59129	5.71345
11164	hsa-miR-519e-3p	6.32	6.23981	6.20967	6.16174	6.26326	6.12527	6.25064	6.2518	6.24479
17886	hsa-miR-301b	4.58123	4.40631	4.60695	4.50835	4.25519	4.09757	4.60675	4.81598	4.6387
168684	hsa-miR-5010-5p	4.54449	4.7798	4.64674	4.33565	4.64748	4.51288	4.87643	4.9635	4.74401
168679	hsa-miR-4763-3p	4.84725	4.94186	4.89043	5.06255	4.79102	4.72174	4.92523	4.88236	5.09143
168718	hsa-miR-4684-3p	4.69542	4.99611	4.85829	4.51716	4.28955	4.79042	4.02135	4.2985	4.45871
168945	hsa-miR-326	5.07425	4.99272	4.93146	4.97288	4.90766	4.67056	5.06591	5.10909	5.01053
168964	hsa-miR-4450	5.70338	5.65109	5.74095	5.78334	5.72566	5.76128	5.80999	5.79171	5.80844
168932	hsa-miR-5094	4.65743	4.27789	5.06118	4.468	4.81835	4.75318	4.8317	4.70271	4.60055
168934	hsa-miR-4999-5p	4.10293	4.3076	4.73544	4.43807	4.34012	4.66782	5.03999	4.80935	5.09181
168795	hsa-miR-4706	5.18308	5.25888	5.23999	5.20184	5.20365	4.68781	5.13931	5.14406	5.18884
168755	hsa-miR-4479	4.25511	4.67882	4.58105	3.80171	4.97334	3.86607	3.76727	4.31552	4.16952
168827	hsa-miR-548ac	4.71747	4.84353	4.86199	3.97802	4.91031	3.83857	3.8536	4.05114	4.33115
168676	hsa-miR-499b-5p	4.01138	4.11395	4.43592	4.65608	4.85363	4.08606	4.90366	4.96388	4.93618
168852	hsa-miR-4764-5p	5.56572	5.54094	5.54839	5.64048	5.63917	5.31084	5.55031	5.55839	5.38487
168611	hsa-miR-4753-3p	4.95893	4.83472	4.92209	4.89319	4.74789	4.65611	4.8295	5.01751	4.83144
168572	hsa-miR-4507	6.52404	6.48137	6.51927	6.84708	6.56765	6.61174	6.48447	6.44544	6.49039
168743	hsa-miR-548ad	4.2512	4.5714	5.09493	3.904	4.21932	3.79939	3.98855		3.90865
168812	hsa-miR-875-3p	4.00013	4.50634	4.67974	4.14544	4.8128	4.42449	4.67161	5.00141	5.0803
169186	hsa-miR-4520a-3p	4.45506	4.43128	4.92301	4.36732	4.67009	3.83767	3.74949	4.25692	4.26501
169118	hsa-miR-5009-3p	4.6069	4.7202	4.982	4.50339	4.88828	4.6638	3.93376	4.49895	3.86883
169320	hsa-miR-4468	6.02715	5.97154	6.00424	6.05023	6.07005	5.92961	6.03279	6.01491	6.09373
169321	hsa-miR-4691-3p	4.86081	4.76753	4.91997	4.00355	5.12446	4.9052	3.78965	4.36696	3.97717
169070	hsa-miR-4695-3p	7.45054	7.3759	7.23093	7.22267	7.40038	7.62022	7.28149	7.49416	7.11155
169113	hsa-miR-4755-5p	4.97839	4.90951	4.84379	5.00573	4.61409	4.38535	4.78909	4.75782	4.83147
169182	hsa-miR-4728-3p	7.32496	7.66305	7.81645	8.96102	8.16723	8.13182	7.83828	7.88295	7.88061
169036	hsa-miR-4745-3p	4.58911	4.69006	4.73954	4.29937	4.65124	4.73349	4.89837	5.05723	5.04069
169230	hsa-miR-4747-3p	4.73819	4.83017	4.80767	4.72847	4.7064	4.6986	5.02502	5.04235	4.99552
169157	hsa-miR-4755-3p	4.15242	4.7848	4.9477	4.15326	4.85106	4.96208	3.85803	3.786	4.19245
169000	hsa-miR-5707	3.76516	5.35146	5.00985	4.40328	4.42698	3.93385	3.84031	4.26507	3.90785
169319	hsa-miR-3136-3p	6.43643	6.52834	6.52965	6.71494	6.61683	6.48136	6.49673	6.54309	6.42054
168996	hsa-miR-4524a-3p	4.91626	4.80139	4.72983	4.74639	4.76065	4.61083	4.78001	4.86473	4.8808
169064	hsa-miR-4778-3p	4.99083	5.08688	4.93277	4.95131	4.94747	4.08049	5.12551	5.00068	4.96007
169112	hsa-miR-4727-3p	4.8397	4.76853	4.84092	4.82987	4.89028	4.48128	5.07481	4.98844	5.05364
169169	hsa-miR-5684	10.694	10.7189	10.7892	11.2007	10.9769	10.7951	10.6771	10.4277	10.468
168987	hsa-miR-4523	4.73579	4.74585	4.84455	3.94169	4.92034	4.31093	4.90839	4.64908	4.36454
169365	hsa-miR-3974	4.74458	4.68486	4.8027	4.60778	5.01081	4.11825	4.37387	4.74467	4.82229
169160	hsa-miR-4633-3p	4.5244	4.8713	4.76768	4.22192	4.93648	4.47026	4.03086	4.50703	4.2581
168992	hsa-miR-5092	4.32739	4.31334	4.76878	4.15012	4.85435	4.52668	3.88227	4.34076	4.25167
46340	hsa-miR-1289	4.23001	4.30764	4.28467	4.22104	3.99567	4.33628	4.30157	4.6575	4.78871
46627	hsa-miR-1271-5p	5.086	4.91037	4.85574	4.79986	4.89994	5.04341	4.93754	5.0335	5.1122
42750	hsa-miR-636	5.17074	5.17696	5.08844	5.21044	5.17846	4.71862	5.1128	5.03057	5.01772
42717	hsa-miR-92b-5p	4.25657	4.38089	4.65516	4.39535	4.62278	4.91356	3.99874	4.20984	4.01794
11045	hsa-miR-302c-5p	5.50378	5.5606	5.54543	5.616	5.57535	5.6106	5.50073	5.57146	5.50361
42640	hsa-miR-20b-5p	6.62247	6.68339	6.56251	6.54816	6.58893	6.65969	6.60509	6.51589	6.54782
17562	ebv-miR-BHRF1-2-5p	4.8215	4.39141	4.65415	3.80729	4.86954	4.98219	4.1913	4.30493	3.8807
10937	hsa-miR-132-3p	5.216	5.22886	5.13723	5.0505	5.22606	5.27518	5.22695	5.11595	5.09538
32731	hsa-miR-190b	4.73364	4.67089	4.30477	4.73047	4.64346	4.94023	4.69074	4.61628	4.59715
17359	ebv-miR-BART4-5p	4.28269	5.06604	4.33811	4.29551	4.47074	4.79999	4.27451	4.67614	4.72303
19016	hsa-miR-217	4.09735	4.5675	4.32604	4.65434	4.37105	4.83651	4.6976	4.96564	4.96039
46684	hsa-miR-1225-3p	4.57703	4.91087	4.74597	4.91732	4.74091	4.95544	4.68631	4.76307	4.74343
46531	hsa-miR-1231	4.71482	4.98554	4.50468	4.84175	4.29929	4.96862	4.44465	4.26261	4.4685
17571	kshv-miR-K12-11-3p	4.54952	4.9335	4.3225	4.76936	4.45938	4.94556	4.10032	4.15654	4.54722
46556	hsa-miR-623	5.06902	4.5963	4.71926	4.87214	4.74498	4.98415	4.65503	4.65965	4.44347
27838	hsa-miR-302d-3p	4.68064	4.7464	4.64922	4.74467	4.29583	4.43735	4.19193	4.47733	4.4301
42700	hsa-miR-631	4.69976	4.7201	4.83713	4.52653	4.76547	4.86533	4.88899	4.97263	5.08597
17508	hcmv-miR-UL112	4.9187	4.44979	4.83372	4.69593	4.59055	4.74283	4.32829	4.75455	4.67253
42778	hsa-let-7g-3p	4.45126	4.50755	4.68527	4.58172	4.44898	4.93577	4.61211	4.96333	4.7942
17463	hsa-miR-151a-3p	6.14416	6.01495	5.93837	5.71227	6.01681	6.01417	6.00433	6.05715	6.01271
46944	hsa-miR-1297	6.94043	7.04604	7.15254	7.36267	7.26292	7.27392	6.99631	6.90862	6.89255
46860	hsa-miR-1205	4.7754	4.48776	4.19076	4.84155	4.58774	4.80149	4.00756	4.21695	4.22923
46661	hsa-miR-1294	5.05184	5.20928	4.62591	4.89443	4.79502	5.06597	4.79712	4.71225	4.66988
42541	hsa-miR-302a-5p	4.10019	4.5623	4.49414	4.55279	4.34636	4.83662	4.68629	4.18093	4.61537
11058	hsa-miR-325	4.68505	5.08045	4.28495	4.95032	4.53712	4.98551	4.32267	4.21606	4.44305
42744	hsa-miR-23a-3p	10.0267	10.0545	10.0585	9.92105	10.045	10.2142	10.021	10.1136	10.1012
14271	hsa-miR-539-5p	4.80319	4.91725	4.83029	4.87024	4.69938	4.64349	4.61248	4.38945	4.36612
42971	hsa-miR-96-3p	4.28459	3.9705	4.32401	4.10668	4.71465	4.60837	4.88962	4.78856	4.78394
42502	hsa-miR-204-3p	7.10806	7.47154	7.44254	7.87194	7.52998	7.447	7.36741	7.33356	7.37966
29872	hsa-miR-340-5p	6.12894	6.10231	6.05364	5.99795	6.09278	6.13178	6.08551	6.06474	6.12504
46744	hsa-miR-526b-5p	5.95559	5.91932	5.90099	5.77065	5.82154	5.82068	5.93379	5.94132	5.9858
11074	hsa-miR-34c-5p	6.1705	6.14285	6.06685	5.90859	6.04679	6.09991	6.12291	6.11017	6.13178
46416	hsa-miR-1293	5.05939	5.05291	4.96404	5.07273	4.99467	5.03334	4.59322	4.69221	4.70858
46789	hsa-miR-513b	5.89065	5.94842	5.88158	5.85977	5.94282	5.93678	5.93979	5.89753	5.97301
42522	ebv-miR-BART19-3p	5.94293	6.0887	6.00078	5.99567	5.98486	6.07364	5.98154	5.97664	6.05294
46622	hsa-miR-518f-5p	6.2237	6.21929	6.27602	6.07377	6.2101	6.32765	6.28317	6.23743	6.26329
17612	hsa-miR-555	4.7667	4.94086	4.89913	4.47668	4.79487	4.87889	4.6241	4.7627	4.70919
146005	hsa-miR-3129-5p	4.51634	4.73409	4.72054	4.82442	4.31894	4.67866	4.11366	4.5037	4.53424
17858	hsa-miRPlus-A1073	5.35971	5.44143	5.25288	5.4647	5.22266	5.41575	5.16055	5.21639	5.24408
146085	hsa-miR-3170	5.4153	5.19315	5.16368	5.14803	5.1227	5.20987	5.18479	5.17037	5.208
146116	hsa-miR-2116-3p	5.88239	5.84422	5.80142	6.09229	5.7832	5.95356	5.69136	5.60036	5.81201
145980	hsa-miR-939-5p	4.72693	4.8988	4.05651	4.69237	4.6217	4.87381	4.4247	4.55161	4.7654
145973	hsa-miR-664a-3p	6.43001	6.41593	6.44501	6.40461	6.39117	6.45883	6.46908	6.52077	6.60465
145965	hsa-miR-518d-3p	4.77217	4.77724	4.50805	4.7435	4.51624	4.97438	4.78189	4.86839	5.0644
145687	hsa-miR-384	4.89629	4.96283	4.67556	4.821	4.89295	4.60865	4.8264	4.55221	4.77286
145651	hsa-miR-99a-3p	4.99368	4.99929	5.02861	5.06144	4.95078	4.92152	5.00556	4.99718	4.98686
145677	hsa-miR-139-5p	6.45445	6.41759	6.42335	6.22455	6.40049	6.4768	6.45664	6.58546	6.59865
145633	hsa-let-7d-3p	6.31894	6.24557	6.34431	6.3751	6.35163	6.46719	6.30771	6.34493	6.34647
146008	hsa-miR-26b-5p	10.1941	10.2955	10.341	10.573	10.5008	10.4366	10.296	10.1951	10.2793
145643	hsa-miR-382-5p	5.42619	5.31925	5.1874	5.11936	5.2419	5.12238	5.22736	5.15372	5.11813
147864	hsv2-miR-H24	5.56845	5.51999	5.48785	5.58826	5.49363	5.48995	5.38794	5.50827	5.49875
147895	kshv-miR-K12-2-3p	4.63639	4.11895	4.69185	4.21948	4.60834	4.92864	4.80284	4.84206	5.0648
147953	hsa-miR-491-5p	5.00324	5.17339	4.85963	4.76825	4.96421	4.94704	5.10734	4.97718	5.20029
147817	hsa-miR-3196	8.37547	8.44299	8.7569	8.98163	8.8475	8.81082	8.52937	8.48268	8.60005
147831	kshv-miR-K12-1-3p	5.31233	5.22214	5.14017	5.14849	5.1064	5.24746	5.21662	5.17976	5.14037
147898	hsa-miR-2861	4.93081	5.10705	4.76415	4.92319	4.89547	5.0661	4.85331	4.76771	4.81118
147743	hsa-miR-4275	4.71791	4.72063	4.76393	4.90081	4.8091	4.98198	4.81737	4.48056	4.82279
147799	hsa-miR-3156-5p	4.10196	4.89444	3.88407	4.57113	4.14302	4.80795	4.90689	4.68323	5.08584
147763	hsa-miR-4272	4.09149	4.77022	4.70447	4.38552	4.29713	4.90213	4.71544	4.52687	4.82884
147921	hsa-miR-3131	4.51262	4.33143	4.60428	4.71018	4.77836	4.55643	4.71349	4.75877	4.8448
148593	hsa-miR-3605-3p	4.74668	4.89345	4.71958	4.58983	4.61806	4.66398	4.53952	4.52861	4.68742
148058	hsa-miR-3672	4.71962	4.45203	4.82166	4.07971	4.9608	4.60016	4.96588	4.9783	4.51261
148420	hsa-miR-3607-3p	7.32123	7.2852	7.27208	6.99897	7.2344	7.24342	7.28389	7.3255	7.5426
148434	hsa-miR-3692-3p	4.66968	4.45695	4.15541	4.78564	4.68666	5.0142	4.82795	4.57743	4.8984
148063	hsa-miR-3713	4.91415	4.79289	4.70142	4.84847	4.7747	4.9133	4.41721	4.45815	4.60102
148382	hsa-miR-3609	5.13917	5.07596	4.96489	5.03013	4.94066	5.0811	5.12206	5.03098	5.09498
148465	hsa-miR-3611	6.34436	6.33775	6.37331	6.58187	6.47819	6.55419	6.34528	6.36506	6.32013
147589	hsa-miR-1193	4.42134	4.43257	4.53787	4.77238	4.59481	4.78114	4.33765	4.23885	4.44718
147621	hsa-miR-4278	3.90103	4.71377	3.99311	4.34064	4.04791	4.72697	4.75591	4.72925	4.50118
147633	hsa-miR-3163	3.85644	4.19606	4.026	3.97854	4.75048	4.7966	5.01198	4.63841	4.86025
147957	hsa-miRPlus-J1002	3.87474	4.18491	4.28932	4.50617	4.09785	4.87593	4.57267	3.86413	4.49392
148380	hsa-miR-3913-5p	4.6582	4.70817	4.232	4.73	4.32	4.87734	4.24497	4.48279	4.54736
148080	hsa-miR-3921	4.58087	4.48183	4.30357	4.58646	4.16516	4.82866	4.57683	4.5162	4.72215
148595	hsa-miR-34a-3p	5.0823	5.03168	4.53899	4.91826	4.78027	4.98088	4.82622	5.03366	4.88404
148089	hsa-miR-208a	4.7219	4.52217	4.65386	4.14233	4.89578	4.80622	4.71342	5.05152	4.24425
148215	hsa-miR-3591-3p	5.18572	5.28074	5.13125	5.00972	5.02194	5.13229	5.03678	4.99289	4.90917
13132	hsa-miR-519e-5p	6.27582	6.28976	6.3001	6.25104	6.32955	6.34646	6.31704	6.43053	6.40583
32711	hsa-miR-633	4.5083	4.73036	4.65398	4.6193	4.31259	4.76606	4.38624	4.70029	4.75053
42629	hsa-miR-376c-3p	5.88583	5.88871	5.77336	5.68142	5.83449	5.74285	5.8933	5.91584	5.9227
168734	hsa-miR-4465	4.5761	4.36891	4.61139	4.13432	4.95139	4.64782	3.71496	3.42881	3.90235
46863	hsa-miR-3157-3p	4.73049	4.88541	5.06316	4.78323	4.86034	5.13801	5.00464	5.10079	4.87675
168730	hsa-miR-4464	4.75487	4.54362	4.83556	4.22218	4.52708	5.11655	4.76205	4.28903	4.01969
168644	hsa-miR-4775	4.73208	4.5221	4.66811	4.641	4.65997	4.89406	4.88638	4.79423	5.09811
168770	hsa-miR-4699-3p	4.97577	4.84962	4.79985	4.76038	4.80618	4.8747	4.84764	4.82486	4.80059
168890	hsa-miR-1306-5p	5.2193	5.20103	5.15495	5.08621	5.11806	5.22477	5.116	5.06855	5.14753
168877	hsa-miR-5583-5p	4.87701	4.17004	4.23623	4.65619	4.47387	4.62891	3.93407	4.17496	3.92451
168618	hsa-miR-4783-5p	4.85688		4.63824	4.24819	4.92687	5.04852	3.89105	4.14525	3.84321
168855	hsa-miR-4675	4.70659	4.5951	4.55093	4.16908	4.27299	5.07119	4.97091	4.19316	3.98319
168919	hsa-miR-4456	10.8592	11.0843	11.2253	11.0884	11.2188	11.3843	11.1336	11.3688	11.4408
168560	hsa-miR-4676-5p	4.30033	4.51302	4.84632	4.61444	4.91148	5.00496	5.17859	4.93617	4.9133
168963	hsa-miR-664b-5p	6.28381	6.25318	6.1295	5.69934	6.05924	6.14325	6.23175	6.24522	6.43056
168671	hsa-miR-3140-5p	3.90851	4.90903	3.74799	4.68987	4.36872	4.6656	3.85647	3.77042	4.01922
168745	hsa-miR-4667-3p	4.89086	5.19592	4.77424	4.9641	4.8613	5.08	4.83363	4.75195	4.87175
168668	hsa-miR-4732-3p	6.78481	6.79812	6.77315	6.76679	6.7929	6.94665	6.76464	6.80871	6.82796
168839	hsa-miR-4774-3p	4.27687	4.48869	4.3982	4.05303	4.6903	4.50655	4.68284	4.75007	3.84101
168917	hsa-miR-4511	5.53352	5.54746	5.5099	5.53422	5.53879	5.37001	5.5299	5.51372	5.45115
168661	hsa-miR-4531	8.43091	8.59747	8.71445	8.91548	8.84926	8.87326	8.71714	8.78971	8.85872
168776	hsa-miR-4795-3p	5.88697	5.80354	5.79555	5.68247	5.81316	5.9079	5.87985	5.95744	5.92522
168576	hsa-miR-4693-3p	3.98004	3.80597	4.11272	3.80233	4.4807	4.87549	4.78722	4.68601	4.32648
169098	hsa-miR-3691-3p	4.72834	4.67036	4.77907	3.96449	5.0026	4.35057	3.84234	4.11154	4.26716
169107	hsa-miR-4782-5p	4.9142	4.98061	4.77877	4.55773	4.42131	4.43215	3.76065	3.93827	4.20382
169272	hsa-miR-4419b	10.804	10.8779	10.6022	10.8173	10.7471	10.7385	10.7713	10.701	10.9898
169159	hsa-miR-4521	5.15429	5.21861	5.12557	4.91327	5.24016	5.30114	5.2531	5.21932	5.35389
169023	hsa-miR-4712-3p	6.74429	6.74171	6.81982	7.17868	6.89175	6.96981	6.67868	6.62343	6.68627
169242	hsa-miR-5686	4.46557	4.60829	4.11958	4.60628	4.26876	4.81215	4.56916	4.63006	4.70112
169194	hsa-miR-4513	5.4712	5.48754	5.33402	5.55673	5.57544	5.50405	5.3595	5.39198	5.33963
169311	hsa-miR-4714-5p	8.98525	9.21585	9.45896	9.88363	9.60312	9.50757	9.28062	9.34217	9.37845
169156	hsa-miR-4515	4.66587	4.27838	4.33543	4.25306	4.14967	5.01564	3.77281	4.13094	3.81141
169309	hsa-miR-4802-5p	4.39424	4.58566	4.88321	4.24805	4.8292	4.90016	4.03685	4.85792	3.94653
169126	hsa-miR-4486	5.10447	5.15629	5.14158	5.13803	5.09122	5.29221	5.17661	5.13101	5.03785
169083	hsa-miR-371b-3p	5.42557	5.66214	5.33125	5.36044	5.30013	5.41192	5.32382	5.33314	5.30293
169247	hsa-miR-4477a	4.7672	4.46415	4.63376	4.73286	4.90362	5.01545	5.08997	4.79555	4.7043
169297	hsa-miR-4777-3p	4.459	4.25502	4.2946	4.36109	4.61294	4.87692	5.07673	4.79197	4.13769
168989	hsa-miR-4447	5.40139	5.41448	5.35301	5.4814	5.3321	5.38244	5.33806	5.30203	5.33913
169092	hsa-miR-548am-3p	3.90932	4.26616	4.09828	4.04834	4.3832	4.75046	4.63522	4.6326	4.32603
169120	hsa-miR-4787-3p	5.55094	5.51363	5.49007	5.6257	5.54541	5.69715	5.51962	5.48899	5.41836
169256	hsa-miR-4666a-5p	4.86815	3.8221	4.8761	3.81773	5.05413	4.8028	3.85312	3.83122	3.88169
168998	hsa-miR-4508	9.12146	9.22808	9.38088	9.63863	9.40459	9.37804	9.17693	9.24973	9.31997
168982	hsa-miR-4757-3p	4.36823	4.92048	4.57986	4.07585	4.77038	4.85205	3.80687	4.89553	4.35162
169419	hsa-miR-300	4.92005	4.97488	4.78853	4.76802	4.4982	4.49052	3.91977	4.36497	4.15782
169415	hsa-miR-187-5p	3.91101	3.81368	4.74448	5.00183	4.81629	4.71192	3.92081	3.89547	4.49129
169407	hsa-miR-4301	9.94395	10.1515	10.5457	11.0955	10.7227	10.564	9.98261	10.0242	10.1159
42843	hsa-miR-654-5p	4.95056	5.02996	5.03787	4.69395	4.97998	4.99185	5.10308	5.02578	4.89221
46617	hsa-miR-1197	4.62678	4.50457	4.88312	4.18109	4.89965	5.05206	3.72511	3.89294	3.77514
17626	hsa-miR-575	4.76239	4.85026	4.59238	4.69765	5.02498	4.72563	5.13994	5.00855	5.05877
42926	hsa-miR-92a-1-5p	4.41984	4.66223	4.38068	4.5718	4.60245	4.58675	4.6479	4.79864	4.82178
10928	hsa-miR-125a-5p	9.94851	9.86756	10.016	9.69126	9.93711	9.76519	9.95298	9.96083	9.99903
11154	hsa-miR-517c-3p	5.62341	5.5956	5.63408	5.69443	5.64503	5.65755	5.62447	5.40101	5.37617
42746	hsa-miR-647	5.1141	5.1247	4.99842	5.12893	5.06145	5.06203	5.07199	5.13208	5.23225
29529	hsa-miR-369-3p	5.04701	4.98535	4.85925	4.93634	5.03819	4.82305	5.10843	5.04555	5.15879
42782	hcmv-miR-UL148D	6.08944	6.0559	6.21969	6.4379	6.25073	6.19525	6.12362	6.1577	6.11666
28251	hsa-miR-770-5p	3.96383	3.85941	3.91252	4.36562	4.31075	4.55842	4.7573	4.61835	4.83649
33902	hsa-miR-128	6.06983	5.99988	6.01123	5.9236	6.0224	5.78581	6.05871	6.03086	6.08988
42940	hsa-miR-876-5p	4.20106	4.58456	4.42829	4.78369	4.35222	4.52073	4.18031	4.43257	4.65789
46336	hsa-miR-1284	5.55593	5.54536	5.44943	5.41332	5.53711	5.44722	5.54531	5.55293	5.5679
42791	hsa-miR-548b-5p	4.34557	4.43618	4.09326	4.46368	4.59462	4.63478	4.90847	4.62135	4.79356
17445	hsa-miR-610	4.7591	4.55857	4.2775	4.75484	4.67555	4.6268	4.99361	4.86687	5.01163
11083	hsa-miR-371a-3p	4.30848	4.77229	4.58971	4.76329	4.61249	4.80653	4.63966	4.46318	4.80291
32608	hsa-miR-761	5.38337	5.43021	5.28551	5.51099	5.29148	5.43183	5.23119	5.12346	5.18186
42615	hsa-miR-135b-3p	4.58692	4.61478	4.35397	4.79828	4.66252	4.50064	4.37583	4.18948	4.42426
46818	ebv-miR-BART17-5p	4.64055	4.7889	4.54753	4.70554	4.32555	4.88635	5.08292	4.662	4.76134
46703	hsa-miR-548e	4.92302	5.00277	4.85333	5.04177	5.01605	5.14501	4.99783	4.83913	4.9442
17415	ebv-miR-BART10-3p	4.21824	4.47744	4.21584	4.36042	4.12388	4.64494	4.44204	4.84258	4.84555
17315	kshv-miR-K12-3-3p	3.87309	3.74693	3.89216	3.89769	4.10553	4.39212	4.20151	4.62849	4.57387
42850	hsa-miR-150-3p	3.80599	3.85281	3.81569	4.03113	3.97592	4.49298	4.74318	4.84748	4.57656
46300	hiv1-miR-TAR-3p	5.06081	4.84776	4.57453	4.82532	4.68232	4.69611	4.6994	4.8604	4.88798
31038	hiv1-miR-N367	4.93972	4.84827	4.74884	4.89337	4.72177	4.70889	4.55694	4.45469	4.60526
46450	hsa-miR-548o-3p	4.14965	4.40701	3.6383	4.6669	4.18059	4.01548	3.77318	4.43478	4.12966
46695	hsa-miR-1228-3p	5.2546	5.22839	4.95857	5.15064	5.01157	4.95959	5.04166	4.93025	5.03365
17624	hsa-miR-532-5p	5.38282	5.3087	5.2195	5.22774	5.30263	5.27304	5.32621	5.235	5.22228
42666	hsa-miR-26a-2-3p	5.18175	5.18163	5.04178	4.9987	4.97143	4.99543	5.13272	5.04965	4.92678
42581	hsa-miR-513a-5p	7.04456	7.02812	7.06889	7.19089	7.09476	7.04344	7.06006	6.9292	7.04756
46223	hsa-miR-1306-3p	4.21637	4.78024	4.26176	4.78219	4.59423	4.90541	4.03113	4.2036	4.52231
17299	hcmv-miR-UL22A-3p	4.75327	4.55282	3.86896	4.87484	4.54011	4.45686	4.29546	3.91785	4.73464
19585	hsa-miR-148b-3p	6.24876	6.17599	6.21976	6.06903	6.18712	6.18718	6.25081	6.21523	6.26578
14272	hsa-miR-542-3p	5.66196	5.62519	5.62842	5.62944	5.60334	5.4618	5.67033	5.6065	5.4826
42772	hsa-miR-566	4.84045	4.92342	4.51157	4.70305	4.74687	4.81363	4.93488	4.90313	4.94595
46326	hsa-miR-1233-3p	4.86146	4.7524	4.45749	4.99843	4.55377	4.70765	4.68143	4.45118	4.69823
42773	ebv-miR-BART17-3p	5.16909	5.14018	5.14774	5.13189	5.04371	4.99525	4.9358	4.86103	5.03996
27541	hcmv-miR-UL70-3p	5.19716	5.09898	5.09743	5.35049	5.17837	5.1058	5.1245	4.93689	4.91169
10964	hsa-miR-155-5p	5.98594	5.87606	5.80468	5.71496	5.84993	5.76488	5.93474	5.90636	5.89762
17332	ebv-miR-BART9-3p	4.4106	4.6374	3.93997	4.45752	4.52653	4.5665	3.89638	4.02327	4.45731
42507	hsa-miR-202-5p	6.06068	6.06309	6.08305	6.00989	6.10428	5.86582	6.13149	6.10336	6.15596
19011	SNORD10	8.29304	8.03042	8.10062	7.79997	8.0367	7.9415	8.18314	8.10005	8.50491
17848	hsa-miRPlus-A1087	5.98178	5.93174	5.95772	5.90906	6.00042	5.94982	6.01563	5.98638	6.05045
42492	hsa-miRPlus-A1031	4.67422	4.78228	4.61967	4.63543	4.77809	4.81144	4.72961	4.5029	4.62288
146006	hsa-miR-670	4.59119	4.86308	4.52797	4.91604	4.65035	4.83886	4.48183	4.52647	4.63844
146166	hsa-miRPlus-G1065-5p	4.1229	4.46546	4.40601	4.82111	4.42379	4.70929	4.84834	4.6301	4.91706
146089	hsv1-miR-H8-5p	5.25531	5.21275	5.17721	5.25659	5.1394	5.183	5.12522	4.99387	5.04648
145844	hsa-miR-374a-5p	6.71169	6.66321	6.63949	6.53923	6.64281	6.55607	6.65358	6.6218	6.71532
145859	hsa-miR-33a-5p	6.15477	6.04808	6.10907	5.89576	6.08123	5.93792	6.13871	6.1516	6.27859
105441	hsa-miR-518c-3p	6.18621	6.15826	6.17372	5.92897	6.15168	6.17263	6.20968	6.26718	6.31004
145827	hsa-miR-200a-5p	4.45137	4.26529	4.48589	4.69699	4.57074	4.67802	4.44043	4.50614	4.61006
145950	hsa-miR-33b-5p	5.06341	5.1211	4.97387	4.99177	4.9504	5.14348	5.02644	5.09212	5.17263
145732	hsa-miR-346	4.6283	4.66813	4.43134	4.52375	4.51822	4.85105	4.69382	4.6623	4.56936
145821	hsa-miR-518c-5p	5.25678	5.30019	5.08216	5.22727	5.18645	5.06931	5.11942	5.00638	5.01731
145889	hsa-miR-196b-5p	5.51089	5.50287	5.40126	5.45873	5.31923	5.40204	5.38719	5.3274	5.37203
147794	kshv-miR-K12-8-3p	5.01429	4.89492	4.82834	5.07303	4.84823	4.85607	4.9753	4.68291	4.81902
147863	hsa-miR-3155a	3.97191	3.89657	4.05375	4.55896	4.01773	4.9025	4.29612	4.56348	4.83418
147793	hsa-miR-4252	4.52477	4.36846	4.81458	4.34381	4.57515	4.93743	4.88556	4.88352	4.97672
147801	hsv1-miR-H11/hsv2-miR-H11-3p	4.55943	4.65047	3.95863	4.69226	4.90574	4.59361	4.83389	4.81469	5.04902
147554	hsa-miR-4273	4.27214	4.46588	4.15747	4.59185	4.5937	4.53092	4.99775	4.76308	5.22898
147826	hsa-miR-3153	3.82994	4.43026	4.32356	4.60824	4.44915	4.66613	4.65074	4.4817	4.81643
147803	hsv2-miR-H10	8.39384	8.27781	9.04701	9.35752	8.88428	8.6356	8.45726	8.2314	8.57975
147537	hsa-miR-4264	4.58388	4.66601	4.46381	4.3616	5.03819	5.02936	4.27245	3.83964	3.98914
147795	hsa-miR-3186-3p	4.07839	4.28527	3.84899	4.5161	4.319	4.60845	3.83784	4.45777	4.15391
147673	hsa-miR-4262	4.77074	4.99308	4.64505	4.93767	4.99544	4.7251	5.11077	4.81026	5.09301
147884	hsv2-miR-H25	9.44807	9.44012	9.83607	10.0794	9.72671	9.57717	9.57361	9.50079	9.53044
147929	hsa-miR-1273c	4.70551	4.69002	4.77627	4.69978	4.89159	5.13972	5.11764	4.70201	4.9043
148239	hsa-miR-3916	4.27779	4.24765	4.49896	4.67364	4.46888	4.71326	4.59923	4.74392	4.73278
148691	hsa-miR-602	4.30031	4.48238	4.66702	4.39289	4.71064	4.90672	5.12344	4.93257	4.7014
147376	hsa-miR-3679-5p	4.86171	4.7846	4.83114	4.97562	4.99195	4.9808	4.8284	4.90866	4.83358
147572	hsa-miR-3120-3p	4.79974	4.8589	4.77717	4.57202	4.71553	4.78602	4.8634	4.68121	4.59925
148398	hsa-miR-3908	3.91534	4.11872	4.43433	4.3772	4.7662	4.76251	4.68255	4.98407	4.44917
148241	hsa-miR-3649	4.85443	4.72203	4.60599	4.8042	4.93273	5.08909	4.90365	4.90021	5.08773
148147	hsa-miR-181b-3p	5.45106	5.35874	5.37123	5.41735	5.31684	5.21771	5.38994	5.27662	5.41094
148289	hsa-miR-3675-5p	4.54338	4.56096	4.79924	4.80195	4.4936	4.913	5.08519	4.67603	4.96105
147964	hsa-miRPlus-J1005	4.20281	4.35099	4.2057	4.61343	4.56901	4.88294	4.39918	4.34973	4.27298
148489	hsa-miR-3674	4.07815	4.61458	3.88732	4.36096	4.44712	4.62876	4.99805	4.99507	4.84563
148038	hsa-miR-3679-3p	6.22907	6.22972	6.30416	6.52423	6.29525	6.28254	6.19212	6.23726	6.3116
148637	hsa-miR-198	4.7364	4.93937	4.5766	4.85077	4.77819	4.8622	4.64486	4.37905	4.84008
148388	hsa-miR-3677-3p	4.0351	4.14777	4.10997	4.43076	3.79288	4.66945	4.92522	4.8467	4.79999
147602	hsa-miR-2682-5p	4.03081	4.02102	4.27815	3.91431	4.89148	4.64131	4.67974	5.00733	4.75854
146158	hsa-miR-3202	7.29453	7.34857	7.53044	7.85153	7.57164	7.50787	7.5457	7.46036	7.33316
11155	hsa-miR-518a-3p	5.27528	5.20788	5.18532	5.28771	5.22891	5.21332	5.29479	5.07019	5.11952
42755	hcmv-miR-US33-3p	4.73738	4.77305	4.73799	4.19285	4.91526	4.86195	4.33104	4.42403	4.189
168579	hsa-miR-5706	4.6018	4.56078	4.5852	4.57632	4.68567	4.90771	4.71389	5.04897	3.97059
168690	hsa-miR-4466	5.86225	5.85155	6.10437	6.38539	6.09935	5.97863	5.92216	5.80183	5.76196
168698	hsa-miR-3127-3p	4.94846	4.98513	4.74647	4.97214	4.85103	5.09279	4.90053	4.90185	4.8624
46808	hsa-miR-4485	5.27974	5.08459	5.15909	5.31769	5.20648	5.1526	5.25719	5.21344	5.17205
168843	hsa-miR-5694	3.82433	4.45001	4.85094	4.67332	4.81378	4.75564	3.84984	3.85406	3.79899
168732	hsa-miR-5011-5p	3.59693	4.1077	3.62414	4.68403	3.87416	4.81693	3.71059	3.75679	3.80297
168674	hsa-miR-4716-5p	6.45032	6.44999	6.74114	6.62586	6.51954	6.5073	6.64038	6.68573	6.75909
168575	hsa-miR-4763-5p	4.77931	4.90664	4.67921	4.92979	4.97161	4.55068	5.05243	5.07526	4.67284
168756	hsa-miR-548al	3.94969	4.73008	4.8774	4.11404	4.57402	4.18935	4.1343	4.96596	5.1085
168665	hsa-miR-3619-3p	4.52185	4.93729	4.82924	4.59711	4.85083	4.81205	4.63729	4.5162	4.594
168862	hsa-miR-1343	3.81504	4.75173	4.62951	4.27494	4.65998	4.71468	4.70792	4.69862	4.99653
168943	hsa-miR-4769-3p	5.64894	5.57169	5.67666	5.95906	5.64108	5.73029	5.62217	5.5496	5.60091
168598	hsa-miR-5007-3p	4.92857	4.9047	5.00903	5.05458	5.12338	4.82687	4.80588	4.45413	4.56129
168940	hsa-miR-5579-5p	4.1284	4.84883	4.34646	3.71406	3.83007	4.65635	3.86745	3.75298	3.77169
168735	hsa-miR-5586-3p	4.58513	4.30691	4.15602	4.58504	4.70711	4.59079	4.93602	4.56719	4.80433
46762	hsa-miR-3928	4.57499	4.71948	4.25254	4.16268	4.66737	5.14305	3.89679	3.94871	3.79987
168642	hsa-miR-642b-3p	5.38911	5.41545	5.35127	5.55042	5.50952	5.45625	5.37105	5.34825	5.314
168909	hsa-miR-3152-5p	5.42664	5.36807	5.32017	5.21217	5.32362	5.24873	5.37329	5.2824	5.37232
168872	hsa-miR-24-1-5p	5.8103	5.72335	5.76925	5.56305	5.72729	5.86319	5.81701	5.76702	5.79123
168763	hsa-miR-3676-5p	6.73796	6.7907	6.87656	6.72042	6.83671	6.70456	6.92012	6.84917	7.14693
169192	hsa-miR-4437	4.08372	3.95909	4.49376	4.37257	4.88799	4.80765	4.96773	4.91357	4.83507
169019	hsa-miR-4524a-5p	4.88522	4.81113	4.96456	3.84212	4.86871	4.83622	4.26903	4.01388	3.90324
169312	hsa-miR-548an	5.39717	5.45621	5.29778	5.34889	5.34606	5.25699	5.30481	5.33189	5.3799
169299	hsa-miR-4538	4.8338	4.78514	4.77237	4.67595	4.686	4.71581	5.15077	5.00365	5.05814
169066	hsa-miR-4802-3p	3.62323	3.90319	3.72318	4.61955	3.641	4.80443	3.69655	3.74085
169109	hsa-miR-5003-5p	4.99294	4.93855	4.82617	4.61706	4.92789	4.83448	4.04261	4.76964	4.40101
169006	hsa-miR-4527	4.39409	4.52745	4.81262	4.40918	4.67854	4.82734	3.67498	3.95197	3.95922
169018	hsa-miR-4640-5p	4.79432	4.989	4.71086	4.86329	4.93857	4.84993	5.11019	5.06973	5.03429
169009	hsa-miR-548ap-5p/hsa-miR-548j	6.96983	6.99712	7.05228	6.85851	6.92482	6.83153	7.10363	7.03869	7.22468
169142	hsa-miR-550a-5p	4.759	5.00114	5.01468	4.68967	5.15422	4.96441	4.79647	4.53626	4.20928
169295	hsa-miR-4725-3p	7.366	7.56641	7.8704	8.72778	7.82764	7.6808	7.40174	7.31289	7.33174
169370	hsa-miR-4693-5p	4.27053	4.96609	4.80226	3.86231	4.74096	4.83757	3.62857	3.82678	4.05127
168995	hsa-miR-4791	7.01193	6.87758	6.95143	6.87847	6.95169	6.8946	6.88973	6.7951	6.90264
168976	hsa-miR-3135b	4.60335	4.80475	4.40727	4.6299	4.59459	4.71812	4.9498	4.7834	4.76744
169016	hsa-miR-4743-5p	5.00874	4.90841	4.97021	4.99451	5.08452	5.01277	5.28981	5.10334	4.99681
169154	hsa-miR-4803	4.48441	3.95449	4.28912	4.56537	4.71353	4.5746	4.82777	4.69812	4.07993
169050	hsa-miR-4787-5p	14.7468	14.6802	14.7468	14.7225	14.7332	14.6513	14.7082	14.7312	14.7468
169372	hsa-miR-5011-3p	3.81997	4.55685	4.68395	3.94545	4.99009	4.47146	3.81275	4.005	3.87412
169133	hsa-miR-4537	4.7113	4.76558	4.87532	4.46018	4.8596	4.94052	4.54546	4.29423	4.17438
169339	hsa-miR-5579-3p	4.43737	4.88664	4.60371	4.33791	4.85911	4.71524	3.75445	3.89579	3.84459
169397	hsa-miR-3184-5p	4.36454	4.15902	4.78605	4.31105	4.77879	4.76335	3.90865	4.34231	4.06188
46210	hsa-miR-1249	5.54209	5.47259	5.43225	5.60024	5.37613	5.00022	5.3542	5.42856	5.37053
42543	hsa-miR-608	4.68684	4.78167	5.06134	4.90365	4.81186	4.50921	5.08023	4.99041	5.09753
42923	hsa-miR-30c-5p	9.92692	9.99221	9.81724	9.72469	9.84148	10.032	9.91715	9.87316	9.9364
42633	hsa-miR-885-3p	5.12866	5.14379	5.32568	5.63001	5.27857	4.92155	5.20761	5.10687	5.17706
42808	hsa-miR-874	5.7596	5.68207	5.67602	5.66028	5.72248	5.51684	5.74342	5.78294	5.87676
45775	hsa-miR-1279	4.69445	4.63142	4.8028	4.83417	4.26082	4.84027	4.48163	4.46637	4.82248
17810	hsa-miR-29b-1-5p	5.6112	5.5885	5.68026	5.70551	5.61783	5.46891	5.67392	5.67641	5.52085
17353	hsa-miR-609	4.89434	4.71431	4.74584	4.88251	4.62441	4.70803	4.45805	4.75474	4.65316
42584	hsa-miR-432-3p	4.83822	4.68117	4.9254	4.82082	4.52851	4.28098	4.56502	4.77831	4.78716
42446	hsa-miR-576-5p	5.29904	5.26148	5.14082	5.07122	5.11001	4.84392	5.17227	5.13684	5.06594
10975	hsa-miR-182-5p	5.38194	5.43278	5.30212	5.09828	5.20578	4.7014	5.35134	5.36753	5.28999
17437	kshv-miR-K12-7-3p	4.65604	4.64933	4.62021	4.50582	4.22889	4.02133	4.69655	4.86603	4.79861
46356	hsa-miR-30b-3p	5.44989	5.39551	5.32282	5.34744	5.27107	5.0626	5.27113	5.21131	5.28361
33596	hsa-miR-126-5p	8.07445	7.94381	7.82299	7.82688	8.03288	7.96701	8.07086	8.08133	7.96534
29190	hsa-miR-708-5p	6.07612	6.03811	5.95675	5.7924	5.97815	5.79234	6.0765	6.09561	6.12091
14962	hsa-miR-581	4.91341	4.92843	4.98307	5.02916	4.71515	4.44381	4.64101	4.80097	4.91047
17946	hsa-miR-192-3p	5.32754	5.25799	5.22362	5.08483	5.1599	4.78999	5.16156	5.20214	5.23197
17563	hsa-miR-644a	5.02679	4.7887	4.89646	4.92706	4.66469	4.353	4.84684	4.78917	4.80057
17623	ebv-miR-BART14-3p	5.0826	4.93996	4.94922	5.1183	4.27053	4.61149	4.51982	4.60221	4.76893
11121	hsa-miR-489	5.89028	5.93923	5.99298	6.02865	6.00231	5.83255	5.97235	5.86078	5.87155
46929	hsa-miR-548n	4.75309	4.73055	4.79847	4.8282	4.39304	4.14847	4.52	4.72666	4.69868
42663	hsa-miR-20a-3p	5.25177	5.00492	5.06596	4.95688	4.90645	4.63762	5.14941	5.14744	5.13386
10988	hsa-miR-194-5p	8.31848	8.39597	8.03012	7.95656	8.12899	8.20325	8.16052	8.19523	8.22844
14854	hsa-miR-569	5.11777	4.88335	4.87861	4.87264	4.7817	4.43887	4.81956	4.79485	4.86959
32946	hsa-miR-486-5p	5.95945	5.97677	5.97032	5.84699	5.97562	5.72823	6.05007	6.02877	6.10356
46735	hsa-miR-1179	4.77113	4.83334	4.91774	4.90653	4.63514	4.39288	4.579	4.39553	4.65163
46479	hsa-miR-1304-5p	6.23054	6.16098	6.19957	6.35399	6.24166	6.11303	6.24002	6.18045	6.18034
31076	hsa-miR-559	4.56298	4.31119	4.80193	4.31398	4.6752	4.70655	4.69955	4.87215	5.07884
42557	hsa-miR-624-5p	4.87827	4.41338	4.94194	4.65778	4.54088	4.34974	4.74712	4.41552	4.58913
27537	ebv-miR-BART13-3p	6.05767	6.13701	6.17425	6.48076	6.23436	6.29795	6.17513	6.09712	6.0447
42553	hsa-miR-216a-5p	4.92435	4.83328	4.86221	4.70238	4.39836	4.88127	4.71847	4.93503	5.02975
32891	hsa-miR-769-5p	5.092	5.15115	5.03508	4.84736	4.94304	4.61381	5.03532	5.04689	4.98625
31867	hsa-miR-145-3p	6.40105	6.3041	6.26599	6.10271	6.27078	6.15602	6.3462	6.43851	6.45056
146165	hsa-miR-1973	6.87921	6.82074	6.73579	6.69505	6.83542	6.77519	6.87295	6.96462	6.99971
146096	hsa-miR-764	4.92816	4.72052	4.75394	4.96959	4.5254	4.4993	4.99358	4.80962	4.76023
146151	hsa-miR-449c-5p	5.11043	5.07213	5.04176	4.94469	4.87921	4.76604	5.11266	5.07669	5.01626
146173	hsa-miR-2114-3p	4.80047	4.42482	4.72415	4.63394	4.64554	4.66883	4.72121	4.7242	4.59462
17932	hsa-miR-381-5p	5.04006	5.7513	4.92348	4.94926	4.89603	4.43095	4.80201	4.78243	4.83874
146136	hsa-miR-518d-5p/hsa-miR-520c-5p/hsa-miR-526a	5.56193	5.48983	5.50863	5.41211	5.54605	5.25611	5.5998	5.63281	5.60738
145852	hsa-miR-210	5.8092	5.74991	5.79705	5.7249	5.75665	5.4773	5.82171	5.8248	5.81259
145742	hsa-miR-935	5.26197	5.1937	5.1171	5.13827	5.02011	4.82662	5.16978	5.25233	5.28018
145750	hsa-miR-614	4.47937	4.78183	4.54884	4.69243	4.25901	4.52916	4.98793	4.91453	4.96205
145981	hsa-miR-1285-3p	6.3301	6.28949	6.30515	6.48093	6.39027	6.39017	6.32823	6.23977	6.3204
145634	hsa-miR-132-5p	5.23699	5.11278	5.0947	4.99823	5.00602	4.42891	5.23051	5.14702	5.09402
145847	hsa-miR-766-3p	5.38451	5.43407	5.34501	5.48756	5.39789	5.18869	5.37098	5.44705	5.34713
147954	hsa-miR-4318	4.32449	4.50255	4.54442	4.9163	4.60338	4.43976	4.85211	4.84263	4.58252
147902	hsa-miR-3193	4.49839	3.98456	4.7194	4.80335	4.16483	4.6312	4.55972	4.78686	4.7843
147751	hsa-miR-4274	5.46707	5.45152	5.4541	5.60917	5.35957	4.8373	5.27104	5.32337	5.30389
147979	hsa-miR-3150a-3p	4.74234	4.94303	4.96523	4.85461	4.6293	4.81822	4.66095	4.73806	4.8364
147540	hsa-miR-4310	4.88423	4.85741	4.89079	4.56562	4.70297	4.24253	5.06372	4.95623	4.98357
147828	hsa-miR-3121-3p	4.8197	4.91101	4.9316	4.84511	4.98389	4.50032	4.91165	5.03043	5.17756
147564	hsa-miR-4266	4.99196	4.8238	4.45274	4.75962	4.59687	4.52274	4.79587	4.78516	4.90767
147614	hsa-miR-4299	8.041	7.97788	8.20945	9.29806	8.77372	8.61746	8.11342	7.98492	7.77407
147822	hsv2-miR-H23-5p	4.62819	4.64445	4.74383	4.80873	4.38032	4.48079	4.72328	4.5554	4.78786
147780	hsa-miR-4267	4.73355	4.65142	4.92438	4.77774	4.64306	4.24171	4.66873	4.77634	4.80481
148351	hsa-miR-3945	4.96946	4.80121	4.94803	4.81864	4.7562	4.52221	4.69338	4.79145	4.77657
148454	hsa-miR-3682-3p	4.5755	4.47904	4.79178	4.81735	4.66019	4.0831	4.73519	4.54626	4.79754
148282	hsa-miR-3714	5.08695	5.07838	5.04015	5.28526	4.94519	4.707	4.80595	4.99404	4.96703
148039	hsa-miR-3925-5p	4.23436	4.79914	4.69786	4.52772	4.69442	4.65475	5.14573	5.06626	5.04112
148601	hsa-miR-3617-5p	5.01626	4.6311	4.84904	4.65405	4.66904	4.28237	4.65132	4.88794	4.92599
147638	hsv2-miR-H12	4.64408	4.73768	4.63767	4.4905	4.60446	4.74105	4.54794	4.84829	4.84043
147600	hsa-miR-4292	5.75324	5.91102	5.80179	5.92458	5.84477	5.81073	5.78729	5.83493	5.83617
147707	hsa-miR-3154	4.89241	5.66007	4.96034	4.85907	4.79464	4.83905	4.87472	4.83422	4.92671
148371	hsa-miR-3620-3p	5.45157	5.45173	5.4906	5.57176	5.4052	4.99174	5.32285	5.42353	5.36332
148192	hsa-miR-421	4.73438	4.83964	4.8557	4.75748	4.84086	4.79005	5.17339	5.08604	4.90028
46264	hsa-miR-298	5.51366	5.49804	5.51874	5.51571	5.46518	4.98945	5.45394	5.49131	5.36282
42738	hsa-miR-340-3p	5.70848	5.58075	5.64439	5.60482	5.59443	5.42265	5.65443	5.61439	5.60284
168631	hsa-miR-4723-5p	4.75477	4.80605	5.01565	4.87603	4.74844	4.32712	4.88309	4.97673	4.83755
168952	hsa-miR-4781-3p	5.0216	4.84883	5.0606	4.86112	4.21179	4.31399	4.19294	4.93629	4.24848
168564	hsa-miR-548at-5p	5.32212	5.30725	5.27733	5.05469	5.18329	5.01237	5.21607	5.43445	5.23164
168595	hsa-miR-1185-2-3p	5.45183	5.44777	5.38746	5.55959	5.44041	5.07766	5.3713	5.38781	5.29159
168622	hsa-miR-4652-5p	4.68311	4.53702	4.48894	4.50818	4.40637	4.62276	4.97225	5.069	5.0767
168571	hsa-miR-550b-2-5p	5.16123	5.12854	5.04168	5.10286	5.09201	4.90344	5.09429	5.12583	5.16989
168727	hsa-miR-4426	5.54231	5.5275	5.4773	5.56952	5.60617	5.37458	5.4379	5.57532	5.48401
168951	hsa-miR-548as-3p	7.68536	7.72023	7.44758	8.54553	7.91944	7.81496	7.51746	7.7263	7.63836
168800	hsa-miR-4724-5p	4.63184	5.21081	4.89793	4.60051	4.91618	4.91939	5.06591	4.75216	4.39052
168567	hsa-miR-3177-5p	4.89967	4.95372	5.02167	4.87833	5.1736	4.71471	4.93544	4.36605	5.04095
168748	hsa-miR-320e	5.50377	5.49737	5.58863	5.50584	5.52674	5.22377	5.50195	5.43304	5.3389
168655	hsa-miR-5588-5p	4.79114	4.59836	4.90556	4.65019	4.74329	3.93211	4.23127	4.78992	4.43552
168725	hsa-miR-4700-5p	4.5259	4.81662	4.99749	4.35228	4.93653	4.58851	4.9849	4.83458	5.07797
168691	hsa-miR-3677-5p	4.86815	4.92668	4.94108	4.49695	4.93776	4.72151	4.86104	4.87793	4.57429
168626	hsa-miR-4662a-5p	4.59456	4.43355	4.83639	4.64901	4.87364	4.4832	4.98438	5.09853	4.99397
168900	hsa-miR-4721	4.39712	4.30288	4.84801	4.64498	4.61604	3.93573	4.86145	5.02083	4.75618
168736	hsa-miR-4796-3p	5.05789	5.10239	5.09891	5.00587	5.01219	4.70362	5.15834	5.17401	5.23702
168971	hsa-miR-4449	4.97561	5.09574	5.06342	4.96117	4.97624	4.80665	4.96817	5.09277	4.98356
168875	hsa-miR-5091	4.76328	4.4192	5.07844	4.62521	4.88872	4.31292	4.8856	4.80709	4.35311
168999	hsa-miR-4749-3p	5.20865	5.24689	5.14662	5.28999	5.08022	4.85536	5.1298	5.13964	5.16913
169139	hsa-miR-5192	4.49726	4.50913	4.62672	4.42423	4.46955	4.45387	5.09376	5.06867	4.79237
169218	hsa-miR-5189	5.18028	5.13043	5.08533	5.23374	5.25193	4.91026	5.16668	5.30889	5.24076
169101	hsa-miR-4469	4.64347	4.3985	4.89562	4.90477	4.85564	4.6098	4.79377	4.92971	5.02914
169119	hsa-miR-4786-3p	4.43198	4.29849	4.98442	4.40196	5.02082	4.58534	4.34118	4.42563	4.47518
169367	hsa-miR-4444	5.51647	5.50568	5.58221	5.60489	5.61415	5.53256	5.51688
169087	hsa-miR-149-3p	7.9912	8.05535	8.37612	9.049	8.58567	8.45531	8.16936	8.32753	8.14213
169081	hsa-miR-4707-3p	5.2175	5.13233	5.15639	5.24043	5.18361	4.77241	5.20615	5.23848	5.2203
169033	hsa-miR-5680	3.99503	4.11076	4.64193	4.18164	5.05199	4.66835	4.46363	4.66884	3.92867
169027	hsa-miR-3973	4.34302	4.77127	4.84778	4.26337	3.80271	3.99601	3.94055	4.63794	4.01866
169004	hsa-miR-4798-5p	3.76037	5.02504	4.71469	4.45196	4.55607	4.74106	5.18164	4.87479	4.97569
169055	hsa-miR-3529-5p	4.38715	4.6338	4.55025	4.53798	4.38521	3.76947	4.83636	4.76516	5.03744
169255	hsa-miR-4708-5p	4.77748	4.42907	4.56199	4.20565	4.23804	3.73402	4.76561	4.68516	5.07455
169359	hsa-miR-3160-5p	5.35423	5.28299	5.28102	5.23642	5.20731	4.66961	5.26141	5.26931	5.28027
169141	hsa-miR-4423-3p	5.01403	4.83775	4.97652	4.81698	5.03803	4.49575	4.2271	4.97492	4.58273
169048	hsa-miR-4736	5.08659	4.77731	4.8231	4.81238	4.92505	4.94462	5.12903	4.99719	4.86634
168997	hsa-miR-5584-5p	5.08401	4.58194	4.93298	4.87047	5.03918	5.21794	4.783	4.97643	4.54761
169273	hsa-miR-548ar-3p	4.15448	4.59376	4.67692	4.40539	4.64288	4.13706	5.04956	4.76049	4.93753
169303	hsa-miR-378g	5.37831	5.35167	5.46873	5.5726	5.5136	5.15443	5.35001	5.33624	5.2966
169138	hsa-miR-4504	4.78939	4.62173	4.84857	4.55136	4.91424	4.71856	4.64686	4.48924	4.50242
169420	hsa-miR-193b-5p	5.09085	5.14078	5.15678	5.3965	5.03786	5.02006	5.1654	5.16588	5.21867
169408	hsa-miR-181d	6.24637	6.23874	6.14786	6.06084	6.16516	6.12586	6.18704	6.16243	6.13102
42576	hsa-miR-342-5p	5.05176	5.13116	5.07852	4.93753	5.05332	5.02593	5.17192	5.00297	5.2418
46869	hsa-miR-1258	5.03815	4.80459	4.93173	4.95712	4.88487	4.99563	4.89678	4.99203	5.06095
11004	hsa-miR-203a	6.07397	6.06597	5.98592	5.88851	6.00597	6.04185	6.06675	6.07798	6.1046
19588	hsa-miR-17-3p	5.5221	5.52691	5.40326	5.38165	5.437	5.49129	5.52724	5.53777	5.54066
46732	hsa-miR-1264	6.20544	6.29707	6.24838	6.23473	6.26827	6.29292	6.25675	6.22637	6.27945
29328	hsa-miR-582-3p	4.79493	4.83568	4.7456	4.45341	4.9905	4.84333	4.5439	4.99348	4.5284
42622	hsa-miR-579	4.54539	4.21637	4.23589	4.3368	4.68396	4.75669	4.91617	4.73791	4.87896
46404	hsa-miR-1244	5.04281	4.9963	4.83594	4.95236	4.85586	5.00685	4.88283	4.9074	4.85685
17875	hsa-miR-500a-5p	5.45913	5.31564	5.24438	5.16437	5.19165	5.40202	5.23367	5.14521	5.24471
42572	hsa-miR-154-3p	4.77255	4.81653	4.79824	4.58645	4.90817	5.00998	4.94935	4.81694	4.93951
29577	hsa-miR-374a-3p	4.94454	4.81256	4.8555	4.93772	4.81697	4.81657	5.0161	4.84786	4.9692
46625	hsa-miR-1303	5.25968	5.25213	5.19154	5.1674	5.19315	5.27032	5.17394	5.11855	5.11119
10995	hsa-miR-199a-3p/hsa-miR-199b-3p	9.31204	9.19966	9.12677	9.14897	9.29093	9.33622	9.25466	9.25419	9.32976
27549	hsa-miR-548d-3p	4.58944	4.12985	4.56493	4.66742	4.29563	4.66968	4.76126	4.29865	4.74647
11182	hsa-miR-98-5p	7.62842	7.69515	7.75813	8.71038	7.92574	8.08352	7.64355	7.542	7.50251
27536	hsa-miR-190a	6.18993	6.16639	6.11238	6.0221	6.12698	6.1065	6.21439	6.19843	6.28895
42837	hsa-miR-577	5.36795	5.28249	5.04353	5.073	5.03272	5.173	5.04277	5.1672	4.98103
46788	hsa-miR-1299	5.6853	5.69523	5.64596	5.56363	5.65049	5.74844	5.66702	5.67276	5.78445
11061	hsa-miR-329	5.10043	5.09098	5.00446	5.0188	4.98909	5.10982	5.05532	4.99312	5.10239
17349	hsa-miR-595	4.94727	4.73463	4.82545	4.88015	4.78202	4.96942	4.79227	4.75143	4.64357
46766	hsa-miR-1208	4.72432	4.69222	4.15147	4.44798	4.22475	4.90142	4.80913	4.68948	4.509
42642	hcmv-miR-US4	4.07709	4.64448	4.48456	4.63551	4.13688	4.84791	4.77613	4.52638	4.98029
46320	hsa-miR-31-3p	5.21416	5.2918	5.14463	5.13406	5.11619	5.19709	5.23988	5.05194	5.1524
11065	hsa-miR-335-5p	7.12491	7.16997	7.06482	6.85441	6.9989	7.12543	7.10873	7.06394	7.14237
10925	hsa-miR-10b-5p	8.1541	7.96598	8.11672	7.9267	8.03361	8.18306	8.16157	8.14853	7.98467
46872	hsa-miR-1262	5.01807	4.97523	4.81924	4.93167	4.79536	4.79848	4.88527	4.84662	4.86217
21702	hsa-miR-219-1-3p	4.88479	4.83959	4.90687	4.86479	4.79462	5.05084	4.84595	4.87798	4.93705
46246	hsa-miR-1226-5p	4.71515	4.73753	4.68692	4.83461	4.37886	4.93078	4.69947	4.59326	4.74163
46640	hsa-miR-1257	4.80003	4.85897	4.79723	4.95931	4.69047	4.91917	4.94513	4.83449	5.02497
11022	hsa-miR-221-3p	7.38698	7.2874	7.2444	7.21177	7.23565	7.3659	7.28777	7.26345	7.37527
42627	hsa-miR-212-3p	5.28183	5.34254	5.11513	5.02319	5.07621	5.21651	5.14097	5.23874	5.13412
45745	hsa-miR-302f	4.61279	4.18582	4.32513	4.31413	4.36941	4.76868	3.99756	4.70383	4.74981
10936	hsa-miR-130b-3p	5.56854	5.57036	5.50041	5.49576	5.54824	5.58717	5.55891	5.63041	5.5347
17851	hsa-miR-200c-5p	4.95225	4.96247	4.9533	4.98571	4.70513	5.0077	4.6592	4.64612	4.7137
42906	ebv-miR-BHRF1-1	5.66877	5.71426	5.64118	5.62146	5.67335	5.75396	5.75518	5.6869	5.82578
42730	hsa-miR-423-3p	6.56443	6.59388	6.53687	6.31549	6.48397	6.61133	6.55142	6.64235	6.6647
17825	hsa-miR-338-5p	5.3574	5.3124	5.19556	5.20648	5.12182	5.27242	5.22672	5.13567	5.20085
146109	hsa-miR-1910	4.10141	4.55852	4.37974	4.61572	4.71762	4.94706	4.82129	4.91688	4.75889
146046	jcv-miR-J1-5p	4.64234	4.78244	4.72686	4.81097	4.88153	5.00284	4.81567	5.0862	4.83655
19606	SNORD12	5.84389	5.92949	5.84806	5.79572	5.87407	5.95007	5.82484	5.84668	5.83854
146196	hsa-miR-711	5.62679	5.61411	5.66091	5.84145	5.71427	5.76507	5.71022	5.65596	5.62389
42839	hsa-miR-135a-5p	7.84813	7.71862	7.6806	7.47203	7.73453	7.83936	7.89985	7.86233	7.79907
146103	hsa-miR-1913	5.43383	5.48416	5.20667	5.42782	5.20467	5.36738	5.19691	5.19754	5.23655
146149	hsv2-miR-H2	4.6265	4.34369	4.30122	4.78179	4.86958	4.98944	4.88386	4.48943	4.93154
145686	hsa-miR-548c-3p	3.9281	4.02729	4.21542	4.20915	4.57676	4.77522	4.65629	4.60239	4.67256
145819	hsa-miR-520c-3p	5.19006	5.21965	5.12814	4.90319	5.09398	5.18251	5.17103	4.71108	5.08289
145724	hsa-miR-887	4.80539	4.80472	4.51448	4.76675	4.87535	4.6553	4.67296	4.67006	4.88401
145753	hsa-miR-484	5.59122	5.54636	5.57279	5.57795	5.56646	5.53013	5.54778	5.57649	5.66242
145974	hsa-miR-200b-5p	5.16661	5.04091	5.04806	4.94185	4.84794	5.04027	4.87684	4.88407	4.93347
145839	hsa-miR-662	4.36922	4.67261	4.69089	4.5944	4.88864	5.04156	4.99974	5.06156	4.96925
145826	hsa-miR-18b-3p	4.93961	4.94834	4.8895	5.1193	4.8762	5.05969	4.99926	4.98232	4.99003
145976	hsa-miR-663b	5.17827	5.1382	4.95864	4.78304	4.95181	4.92796	5.07964	5.23385	5.19429
147816	hsa-miR-3162-5p	5.01877	5.11308	5.13666	5.17637	5.1276	5.20915	5.08943	5.03599	4.96262
147819	hsa-miR-3117-3p	4.83151	4.50764	4.50272	4.88384	4.39427	5.03388	4.62484	4.87039	4.87736
147871	hsa-miR-3180-5p	5.33419	5.32884	5.14112	5.37346	5.1626	5.32337	5.13899	5.20245	5.17663
147683	hsa-miR-3188	4.79958	4.8232	4.61907	4.9333	4.61482	4.92125	4.56615	4.53239	4.66317
147809	hsa-miR-514b-3p	5.4353	5.41827	5.34464	5.51581	5.37166	5.46349	5.31087	5.18061	5.13899
147805	hsa-miR-3183	6.06829	6.23214	6.13317	6.05182	6.10893	6.19436	6.08176	6.07313	6.0797
147852	hsa-miR-4295	4.18365	5.0302	4.60299	4.33537	3.99779	4.7982	4.44228	4.72628	4.77433
147882	hsa-miR-2909	4.48769	4.3855	4.35151	4.85046	4.66855	4.90085	4.99279	4.92122	4.89981
147866	hsa-miR-3134	4.89244	4.66612	4.52661	4.82148	4.31248	4.41522	4.24849	4.85601	4.60813
147786	hsa-miR-3198	4.91032	4.87862	4.82179	4.94097	4.77358	4.85201	4.83465	4.7635	4.7131
148384	hsa-miR-3648	4.95242	4.74929	4.9453	4.71772	4.84716	5.00659	4.94262	4.99984	4.92787
148085	hsa-miR-3687	6.88744	6.88253	6.85299	6.64007	6.85356	6.89671	6.92899	6.96402	7.10997
148188	hsa-miR-2277-5p	4.83733	4.86302	4.59394	4.89375	4.99004	4.85231	4.70721	4.81239	4.89666
147280	hsa-miR-1185-1-3p	4.88629	4.91704	4.81554	4.97894	4.80025	5.06591	4.94491	5.02412	4.9641
147469	hsa-miR-3909	4.73	4.30341	4.55081	4.90029	4.44962	4.88865	4.57901	4.8705	4.62526
147779	hsa-miR-3180-3p	4.46106	3.91016	4.5034	4.5364	4.17293	4.68413	4.9033	4.92371	4.76226
148590	hsa-miR-3919	4.8266	5.04583	4.86519	4.63417	4.94871	5.04473	5.07337	5.06533	5.04825
148065	hsa-miR-3689b-3p/hsa-miR-3689c	5.07413	4.90768	4.90925	4.97523	4.86881	5.11301	4.81041	4.79783	4.70576
147386	hsa-miR-212-5p	4.73814	4.42842	4.4801	4.62861	4.64336	4.97604	4.39099	4.73042	4.79338
148402	hsa-miR-3920	4.98802	4.95327	4.79321	4.92587	4.82344	4.96076	5.06754	4.82426	4.99963
148628	hsa-miR-3199	4.75135	4.85082	4.8145	4.81693	4.839	5.00005	4.63743	4.42699	4.60041
148064	hsa-miR-3926	5.47684	5.53617	5.38235	5.48765	5.43235	5.53684	5.39563	5.25493	5.34446
148317	hsa-miR-3621	6.53192	6.58979	6.61599	6.72905	6.63234	6.81087	6.5667	6.54706	6.56129
11144	hsa-miR-512-3p	6.08651	6.05364	5.9822	5.80433	6.02791	5.99017	6.07605	6.11387	6.08932
11037	hsa-miR-299-3p	5.04333	4.95831	5.03338	4.86259	4.98358	5.06896	5.18687	5.19996	5.03116
42774	kshv-miR-K12-9-5p	5.04101	4.97559	4.99111	4.87411	5.12325	5.16439	5.0377	5.08245	4.88751
168646	hsa-miR-4731-3p	4.95454	4.89935	5.01276	5.01037	4.91931	5.01082	5.08732	5.04269	5.15154
168958	hsa-miR-2681-5p	5.61167	5.67516	5.6628	5.55333	5.63768	5.71751	5.68565	5.73199	5.75365
168808	hsa-miR-4779	3.65416	3.76981	3.85271	5.0719	3.87029	4.85245	4.56142	4.42063	4.43018
168796	hsa-miR-3664-3p	5.03404	5.10221	4.89324	4.73406	4.92744	5.12263	5.15981	5.09934	4.89217
168625	hsa-miR-4539	4.96713	4.84906	4.87404	4.77497	4.86372	5.0146	4.85063	5.03641	5.07563
168593	hsa-miR-4726-3p	4.614	4.68099	4.9726	4.17527	5.00452	4.99408	4.90659	5.13577	4.58239
168632	hsa-miR-5188	5.0226	4.59393	4.76992	4.64194	4.39938	4.58096	3.79883	3.72003	4.02794
168898	hsa-miR-5008-3p	5.4521	5.44173	5.33358	5.43677	5.4449	5.46033	5.44192	5.36202	5.42272
168559	hsa-miR-15a-3p	5.24816	5.44922	5.21089	5.15144	5.25575	5.34688	5.29432	5.20383	5.32942
168765	hsa-miR-4448	5.05823	5.12062	4.91122	5.01298	4.98466	5.24492	5.09573	5.03519	5.20066
168849	hsa-miR-4635	5.38673	5.42382	5.29399	5.22699	5.24114	5.40461	5.34519	5.40576	5.40829
168614	hsa-miR-5197-5p	5.03172	5.07679	4.93705	4.96424	5.11634	5.31314	5.19157	5.05033	4.84253
168683	hsa-miR-4792	4.88479	5.36144	4.86713	4.79668	4.86557	5.0471	4.92145	4.69069	4.91248
168790	hsa-miR-3120-5p	5.00136	5.03067	4.96414	4.8473	4.85283	5.18651	5.09325	5.05485	5.01236
168806	hsa-miR-4659a-3p	4.77525	4.75684	4.70298	4.8596	4.77924	4.73073	4.73366	4.95774	4.9029
168924	hsa-miR-4720-5p	4.5711	4.69842	4.90729	4.19972	4.7699	4.87856	4.97827	4.93148	4.83886
168891	hsa-miR-1271-3p	4.78388	4.56532	5.12518	4.28477	4.92187	5.00322	3.95167	4.36325	4.53344
168928	hsa-miR-4431	5.02222	5.06192	4.96475	4.84146	4.95782	5.08323	5.15656	5.06847
168702	hsa-miR-4540	5.91117	5.89937	5.89172	5.71658	5.90734	5.94925	5.95832	6.01917	5.98939
169080	hsa-miR-4684-5p	4.34686	4.40303	4.48181	4.17238	4.88772	4.9953	5.21227	4.87711	4.41476
169056	hsa-miR-4669	5.24236	5.3224	5.22126	5.39575	5.23404	5.32473	5.33107	5.31415	5.47052
169253	hsa-miR-4690-5p	5.53125	5.5302	5.4641	5.63676	5.61841	5.5708	5.51161	5.50586	5.43061
169022	hsa-miR-4797-5p	5.56479	5.59637	5.57572	5.56331	5.59746	5.64462	5.63056	5.59247	5.65125
169266	hsa-miR-378d	7.42811	7.27808	7.18807	7.01418	7.21915	7.27035	7.20228	7.15277	7.2236
169334	hsa-miR-548ao-5p	4.83126	4.66122	4.84362	3.96336	4.96927	5.15628	4.7058	4.50183	4.31641
169262	hsa-miR-5009-5p	5.00964	5.0114	4.49846	4.79673	4.65586	4.93092	5.02137	4.96963	5.06376
169079	hsa-miR-4667-5p	6.39571	6.50349	6.49714	6.68364	6.56334	6.60635	6.48419	6.44819	6.50838
169213	hsa-miR-4768-3p	5.18209	5.01937	4.98989	4.99221	4.94359	5.1825	5.23963	5.21576	5.03145
169355	hsa-miR-2355-5p	5.01519	4.87106	5.01351	4.95438	4.9752	5.10669	5.07216	5.15181	5.15187
169238	hsa-miR-4654	5.67009	5.63729	5.69645	5.86116	5.82076	5.86137	5.78034	5.67744	5.78107
169363	hsa-miR-320c	6.75256	6.79243	6.80464	6.54277	6.78301	6.94964	6.84599	6.84888	6.75528
169061	hsa-miR-548x-3p	4.65525	4.58164	4.7671	4.69255	4.66007	4.91348	5.0711	4.76425	4.83322
169082	hsa-miR-1275	8.21489	8.30679	8.38662	8.85041	8.60124	8.46339	8.244	8.1822	8.10969
169096	hsa-miR-4804-3p	5.15805	5.1858	5.21579	5.10187	5.11883	5.31133	5.2923	5.25264	5.17145
169304	hsa-miR-4793-5p	4.82446	5.25983	4.75102	4.68733	4.10754	4.98684	3.77079	3.62702	3.91941
169171	hsa-miR-4436b-5p	6.104	6.14618	6.27697	6.22495	6.26469	6.35829	6.2782	6.26358	6.34036
169356	hsa-miR-548aa/hsa-miR-548ap-3p/hsa-miR-548t-3p	5.49237	5.48761	5.48587	5.66203	5.57285	5.56111	5.48889	5.35257	5.37329
169084	hsa-miR-5708	4.65293	4.49007	4.95123	4.14015	4.92086	4.77991	5.0088	4.88027	5.07714
169020	hsa-miR-4506	5.17429	5.10577	5.11364	4.98264	5.07942	5.1837	5.12252	5.1549	5.15343
169414	hsa-miR-525-5p	5.72034	5.80665	5.72766	5.49046	5.7062	5.78801	5.75924	5.80386	5.85122
169399	hsa-miR-4750-5p	11.7809	11.9919	12.2019	12.5732	12.0387	12.2914	11.6552	11.5374	11.6118
17418	kshv-miR-K12-4-3p	4.13085	4.00626	4.19883	4.56668	4.5271	4.72925	4.28039	4.82891	4.55603
42757	hsa-miR-619	4.1368	4.22795	4.55058	4.75776	4.48652	5.01634	5.10701	4.9767	4.81779
11108	hsa-miR-425-3p	5.08984	5.15092	4.96977	5.00065	5.01222	4.99507	5.19877	5.05139	5.11102
42829	hsa-miR-127-3p	5.33203	5.18158	5.24042	5.05333	5.23681	5.27432	5.26902	5.19597	5.19793
46259	hsa-miR-885-5p	5.17388	5.23499	5.11611	5.33206	5.12324	4.92956	5.12124	5.09046	4.93483
46737	hsa-miR-1265	5.46613	5.4721	5.45259	5.42965	5.46256	5.41506	5.43922	5.28698	5.23927
42535	hsa-miR-661	4.4649	4.55512	4.5222	4.65187	4.38929	4.50729	4.98721	4.98811	5.19042
42542	hsa-miR-589-5p	5.06388	4.96179	4.77995	4.7694	4.92465	4.75263	5.0675	4.9656	4.84043
42607	hsa-miR-653	4.50041	3.9035	4.18382	4.76887	4.72459	4.55053	4.69916	4.91559	4.61905
17646	ebv-miR-BHRF1-3	5.0325	5.1217	4.88443	5.05144	4.98601	4.93199	4.93864	5.0041	5.05604
17893	hsa-miR-362-3p	5.77834	5.77348	5.70591	5.60417	5.7439	5.81869	5.81302	5.76143	5.78046
6880	hsa-miR-297	5.00877	5.06809	4.93538	5.09998	4.97314	5.10298	4.89841	4.9337	4.81018
32095	hsa-miR-624-3p	4.62877	3.95032	4.77041	4.37438	4.97672	4.90721	5.11975	4.95879	4.0777
42567	hsa-miR-590-3p	4.84808	4.76592	4.79387	5.00638	4.78006	5.17273	4.77839	4.7684	4.83693
17325	hsa-miR-643	4.65464	4.44054	4.08949	4.8497	4.30161	4.64891	4.44403	4.76743	4.35786
17630	hsa-miR-588	4.26745	4.15065	4.17667	4.53605	3.90991	4.69315	4.12365	4.0775	4.54978
42941	hsa-miR-218-1-3p	4.77495	4.76311	4.7151	4.93751	4.80557	4.50397	4.78756	4.81011	4.84808
42944	hsa-miR-564	4.71467	4.33246	4.20633	4.71246	4.85093	4.44266	4.91128	4.94233	4.95987
42562	hsa-miR-105-3p	4.36282	4.5703	4.108	4.87643	4.4061	4.7025	4.37153	4.21891	4.50385
42571	hsa-miR-129-1-3p	5.89168	5.82743	5.96371	5.96478	5.94232	5.78821	5.86355	5.75422	5.79613
17439	hcmv-miR-UL36-5p	4.42028	4.71935	4.6866	4.77826	4.54019	4.75944	4.39996	4.66942	4.66577
46443	hsa-miR-193a-5p	5.69843	5.69783	5.72126	5.65778	5.71229	5.61378	5.73814	5.63792	5.69207
10923	hsa-miR-107	6.78522	6.64908	6.72649	6.6705	6.73754	6.63809	6.7358	6.64306	6.76082
46850	hsa-miR-1237-3p	5.00957	5.14004	4.8751	5.19055	4.99518	5.10857	4.77184	4.82189	4.84801
27672	hsa-miR-615-3p	5.5058	5.54461	5.58235	5.47954	5.56984	5.67037	5.53043	5.56334	5.43521
17503	hsa-miR-590-5p	5.45287	5.46972	5.29612	5.30901	5.35817	5.30765	5.37549	5.25672	5.3257
13140	hsa-miR-138-5p	6.44298	6.35004	6.39004	6.22821	6.35854	6.38304	6.46534	6.38334	6.48366
11013	hsa-miR-181a-3p	4.54067	4.64895	4.36456	4.21226	4.74766	5.0573	4.88712	4.96926	4.75138
29802	hsa-miR-144-3p	7.33861	7.22693	7.39252	7.1227	7.31303	7.26015	7.34066	7.42701	7.48523
42551	hsa-miR-122-3p	5.31614	5.27368	5.20722	5.10625	5.18663	4.99657	5.21843	4.96258	5.25423
42899	hsa-miR-377-5p	5.06237	5.09911	4.73733	4.99676	4.91499	4.94252	4.9298	4.84651	4.82332
42885	hsa-miR-376a-5p	5.45209	5.39239	5.28808	5.1913	5.31262	5.26891	5.35666	5.25467	5.36459
42956	hsa-miR-545-5p	4.78971	4.9048	4.43235	4.85792	4.65002	4.41378	4.37285	4.59658	4.53082
17732	hsa-miR-192-5p	7.67549	7.63436	7.67197	7.31529	7.5459	7.4695	7.63612	7.52565	7.57281
46746	hsa-miR-1269a	4.49695	4.40518	3.95994	4.65653	4.33213	4.56681	4.10764	4.64071	4.87784
42669	hsa-miR-505-3p	5.48837	5.46462	5.29616	5.23148	5.32124	5.12493	5.35881	5.3399	5.30975
4040	hsa-miR-9-5p	7.29384	7.08091	7.19697	6.98951	7.17912	7.1334	7.3359	7.35807	7.34427
42793	hsa-miRPlus-A1072	6.39893	6.35014	6.39151	6.49859	6.42337	6.45357	6.35469	6.38587	6.40974
17892	hsa-miRPlus-C1087	4.57708	4.69937	4.51469	4.70873	4.74706	5.12957	4.65461	4.37752	4.71678
146010	hsa-miR-2116-5p	6.54969	6.60642	6.57515	6.75145	6.62759	6.64233	6.58794	6.56621	6.63713
146140	hsa-miR-1976	5.5577	5.53499	5.67146	5.75536	5.60686	5.45671	5.62905	5.559	5.42455
146142	hsa-miR-1972	5.0725	5.06342	4.8645	5.04822	4.94233	4.78921	4.91374	4.82647	4.83574
146163	hsa-miR-224-3p	5.55463	5.60324	5.59103	5.50733	5.61465	5.38796	5.67231	5.67764	5.77842
19013	SNORD14B	5.7092	5.73137	5.79148	5.7586	5.77161	5.62929	5.78922	5.67681	5.83075
145749	hsa-miR-137	5.07228	4.73419	4.67785	4.5401	4.88971	4.74338	4.1439	4.51968	4.343
145970	hsa-miR-129-2-3p	4.6014	4.62022	4.76459	4.82573	4.75572	5.16022	4.73321	4.87869	4.83075
145822	hsa-miR-214-5p	5.47327	5.44258	5.36886	5.24957	5.27097	5.25552	5.43377	5.44794	5.39146
145789	hsa-miR-550a-3-5p/hsa-miR-550a-5p	5.2667	5.24715	5.2951	5.54598	5.31656	5.4544	5.22266	5.16657	5.09881
145768	hsa-miR-665	9.25292	9.25388	9.53463	10.2929	9.59276	9.51205	9.25219	9.02307	9.16033
145972	hsa-miR-141-5p	5.32627	5.22193	5.15934	5.09127	5.18841	5.31139	5.17302	5.25557	5.22777
145746	hsa-let-7i-3p	5.44502	5.37896	5.28978	5.24057	5.32432	5.1165	5.36108	5.37369	5.49851
145676	hsa-miR-30e-3p	6.76458	6.74145	6.76498	6.54006	6.72618	6.71796	6.85937	6.75524	6.87199
147604	hsa-miR-4285	13.6233	13.5946	13.7614	13.7871	13.6968	13.6344	13.3726	13.2805	13.5409
147915	hsa-miR-3174	4.84385	5.01895	4.66316	4.9128	4.71086	4.65664	4.62187	4.78304	4.76765
147804	hsv1-miR-H17	6.43784	6.47864	6.70323	7.05157	6.70464	6.61098	6.47584	6.33509	6.36497
147613	hsa-miR-3145-3p	4.54042	4.76705	4.72499	4.83022	4.62799	4.34559	4.8295	4.70455	4.66323
147570	hsa-miR-4271	6.30467	6.18142	6.26128	6.10482	6.18723	6.03217	6.31382	6.29702	6.44469
147523	hsa-miR-4263	4.48622	4.67497	4.12016	4.75722	4.31226	4.56407	4.49095	4.39421	4.33831
147947	hsa-miR-4308	5.39783	5.38251	5.17859	5.2197	5.26107	5.08218	5.37823	5.21576	5.31112
147694	hsa-miR-4281	4.70689	4.72971	4.41381	4.92201	4.7456	5.02958	4.38578	4.65125	4.49633
147772	hsa-miR-4303	5.02978	5.11024	4.89771	5.16658	4.93985	5.22219	4.83383	4.8357	4.81309
148374	hsa-miR-3936	4.84484	4.84206	4.75073	4.95841	4.89204	5.04629	4.89052	4.93241	4.86671
148263	hsa-miR-1273e	6.2592	6.1667	6.1968	6.30062	6.22704	6.2397	6.1853	6.10087	6.18758
148585	hsa-miR-3912	4.49833	4.95597	4.8321	4.24283	4.76012	4.98166	4.31389	4.32712	4.3811
148331	hsa-miR-3655	4.74921	4.70153	4.38844	4.93318	4.67703	5.00872	4.83482	4.33637	4.3443
147262	hsa-miR-548h-3p/hsa-miR-548z	5.07826	5.02689	5.01009	5.10749	5.02602	5.05536	5.10805	4.9073	5.12819
148410	hsa-miR-3676-3p	7.71376	7.81645	8.11638	7.9479	7.97866	7.74146	7.95013	8.09198	8.76303
148214	hsa-miR-3675-3p	6.6901	6.69502	6.79682	6.73203	6.69109	6.76041	6.70298	6.66003	6.90364
147684	hsa-miR-3200-5p	3.96888	4.77075	4.50881	4.68812	4.84716	4.75238	4.86494	4.99685	4.97546
148228	hsa-miR-3656	8.30982	8.27749	9.02523	9.28966	8.90548	8.49437	8.58882	8.25032	8.65232
148641	hsa-miR-518b	5.93836	5.87295	5.92461	5.88158	5.9078	5.88106	5.96748	5.95359	6.04055
148353	hsa-miR-3681-5p	4.58025	4.67281	4.03421	4.60531	4.25783	4.88012	4.57715	4.64041	4.7843
148132	hsa-miR-3622a-3p	5.4613	5.42876	5.32103	5.56611	5.34906	5.32133	5.31808	5.24025	5.30244
148272	hsa-miR-3615	4.86352	4.69449	4.67879	4.83522	4.60762	4.67386	4.93658	4.93253	5.16457
148216	hsa-miR-3907	4.88039	4.96744	4.89298	5.06867	4.95038	4.88215	5.02223	4.86613	4.96016
148621	hsa-miR-892a	5.00845	5.09454	5.03437	4.95522	5.03025	4.65323	4.9656	4.8566	4.92962
147389	hsa-miR-3691-5p	4.35397	4.57591	4.28486	4.71544	4.67462	4.88307	4.67358	4.81408	4.88724
148250	hsa-let-7f-2-3p	4.2275	4.61522	4.70284	4.65871	4.5931	4.71213	4.83859	4.63274	4.75057
46367	hsa-miR-1283	5.49287	5.47899	5.44336	5.38182	5.51632	5.4613	5.51001	5.37187	5.42083
145999	hsa-miR-517a-3p/hsa-miR-517b-3p	6.87649	6.81515	6.92801	6.87508	6.9118	6.88888	6.86881	6.71745	6.62488
145723	hsa-miR-519c-3p	5.73877	5.62188	5.60685	5.52294	5.66549	5.57303	5.7131	5.67911	5.71156
168563	hsa-miR-4761-5p	4.67406	4.78512	4.84528	4.26748	5.09218	4.99858	3.92558	4.19097	3.94688
168635	hsa-miR-378e	6.5646	6.61785	6.64691	6.64304	6.63321	6.60936	6.54924	6.41406	6.4167
168803	hsa-miR-4696	4.59778	4.82559	4.31275	4.69081	4.78741	4.94782	3.69803	3.98712	3.77515
168692	hsa-miR-3688-5p	5.46416	5.3345	5.32163	5.48275	5.36119	5.29455	5.33315	5.32752	5.3541
168739	hsa-miR-1269b	4.75164	4.64468	4.89886	4.60225	4.85285	4.8899	4.90875	4.75478	4.57614
168711	hsa-miR-548ak	4.6063	4.44624	4.64496	4.15344	4.36839	4.98246	4.3399	4.10289	3.91177
168768	hsa-miR-4423-5p	5.61075	5.54705	5.51875	5.52344	5.54571	5.2278	5.53144	5.43819	5.4194
168589	hsa-miR-4671-3p	3.74962	4.83103	4.7512	4.06452	4.76109	4.80016	3.87571	4.13405	4.14605
168923	hsa-miR-4688	5.31243	5.29503	5.34098	5.3555	5.33479	4.96567	5.33298	5.23149	5.24269
168772	hsa-miR-224-5p	5.28438	5.16833	5.13404	4.92398	5.20226	4.99008	5.2697	5.13923	4.98111
168973	hsa-miR-1268b	5.91636	5.88826	6.06347	6.01622	5.98816	5.96624	6.00172	5.89733	5.95246
168793	hsa-miR-4483	4.87581	4.87842	4.9621	4.98121	4.81362	4.83497	4.99369	4.81721	4.99372
168731	hsa-miR-548ah-3p	4.18024	4.30287	4.37882	4.12951	4.72741	4.43739	4.35194	4.78138	4.28537
168950	hsa-miR-4646-3p	5.85488	5.91093	6.0815	6.33235	6.09084	5.83965	5.94231	5.99478	5.95096
168578	hsa-miR-5190	5.1377	5.1138	5.09794	5.20446	5.12799	5.03223	5.23278	5.1662	5.00308
168722	hsa-miR-4742-3p	5.76644	5.78489	5.78892	5.81023	5.81701	5.81684	5.79815	5.68583	5.80018
168893	hsa-miR-4505	10.1727	10.3028	10.6352	11.5141	10.7642	10.4469	10.3418	10.1875	10.3283
168789	hsa-miR-4686	4.49033	4.82257	4.20843	4.64665	4.25825	4.97762	4.90672	4.92879	4.77804
168561	hsa-miR-1245b-5p	4.86931	4.85691	3.99725	3.86215	4.97303	4.6223	3.73065	3.9943	3.78083
168627	hsa-miR-4678	3.9666	4.60391	4.59253	4.25265	4.8295	5.01595	4.59508	5.07157	4.01704
169166	hsa-miR-4683	5.35304	5.22982	5.17313	5.08195	5.16063	5.38504	5.25283	5.17122	5.14315
169307	hsa-miR-4685-3p	5.79786	5.7762	5.79083	5.57178	5.78314	5.56176	5.94647	5.88117	6.03691
169257	hsa-miR-4740-5p	4.84157	4.82543	4.74126	4.72138	4.41579	4.90899	4.31367	4.16471	3.86077
169269	hsa-miR-4499	4.85349	4.77095	4.71755	4.79049	4.94473	4.98646	5.06231	4.69746	4.4339
169165	hsa-miR-5585-5p	4.83143	4.8908	4.92833	4.86213	5.07905	5.24526	4.35748	4.31323	3.84559
169298	hsa-miR-4433-5p	4.87759	5.03811	4.74046	5.07672	4.8456	4.9109	4.91234	4.94757	5.09199
169236	hsa-miR-659-5p	5.23867	5.18696	5.0785	4.94551	5.14129	5.03598	4.87606	4.62396	4.67696
169162	hsa-miR-5691	5.03017	4.84292	5.0373	4.94507	5.00586	5.24301	4.81244	5.03232	4.62442
169376	hsa-miR-5701	9.11365	9.07671	9.12376	8.80154	9.00126	8.83433	8.99789	9.03574	9.33081
169329	hsa-miR-370	5.02297	5.08855	4.99748	4.91534	5.05641	4.84723	5.18215	5.13359	5.29158
169179	hsa-miR-4650-5p	4.52416	4.71535	4.81656	4.69097	4.87764	4.5923	4.7056	4.91071	4.27732
169073	hsa-miR-584-3p	4.78737	5.01945	5.07744	4.06016	4.87821	4.60682	3.95713	4.00686	3.93569
169274	hsa-miR-5196-3p	6.25675	6.27976	6.44978	6.73147	6.47356	6.44456	6.26067	6.16981	6.24757
169010	hsa-miR-2681-3p	5.09621	5.18061	5.15235	5.09182	5.03468	5.02806	4.76707	4.65787	4.75212
169343	hsa-miR-5682	4.41733	4.85933	4.82738	4.62831	4.36329	4.78765	3.75336	3.86866	3.84222
169135	hsa-miR-3173-5p	5.07244	4.9631	4.80865	5.04947	4.9827	4.83696	4.83926	4.74469	4.84843
169042	hsa-miR-4704-3p	4.96205	3.97651	4.15628	4.1976	3.89001	4.86106	3.87955	3.81399	3.9277
169088	hsa-miR-4492	4.95656	5.05273	5.14715	5.13975	5.10454	5.09087	5.18274	5.21923	5.1599
169054	hsa-miR-4422	4.24957	4.67632	3.72836	3.84333	4.66304	4.58835	3.88745	3.7296	3.85883
169411	hsa-miR-205-3p	6.30258	6.24872	6.2792	6.22077	6.29953	6.2795	6.34886	6.35276	6.41228
169417	hsa-miR-551b-5p	5.044	5.09985	5.21705	4.89992	5.02986	5.18557	4.84325	5.19799	4.61069
42460	hsa-miR-223-5p	5.10213	4.96478	4.96071	5.07827	4.7241	4.15604	4.65778	4.79723	4.60709
42859	hsa-miR-675-3p	5.18826	5.12907	5.21745	5.24864	5.18088	5.11819	5.13718	5.19555	5.07449
42905	hcmv-miR-US25-1-5p	4.5099	4.41708	4.8488	4.32544	4.34842	4.54555	5.01736	4.95616	4.92918
11277	hsa-miR-7-1-3p	4.81285	4.96084	4.85176	5.1123	4.86891	4.53167	4.96635	5.04163	5.05997
17818	hsa-miR-27a-5p	5.20752	5.20267	5.15815	5.12399	5.0474	4.76284	5.16445	5.16056	5.20007
17652	hsa-miR-558	4.57174	4.25441	4.62034	4.67768	4.32368	4.40279	4.8381	4.99247	4.87103
42483	hsa-miR-522-3p	5.63223	5.56547	5.51534	5.43485	5.58502	5.2685	5.64041	5.68995	5.5614
28520	hsa-miR-454-5p	4.89819	4.79063	4.93168	4.76525	4.79935	4.97501	4.53338	4.80092	4.59948
32884	hsa-miR-342-3p	6.78783	6.74858	6.66026	6.52556	6.65641	6.63392	6.71535	6.76533	6.74035
17529	hcmv-miR-US25-2-3p	4.82565	4.81059	4.92116	4.84492	5.05641	4.87825	4.53487	4.88514	4.72654
19596	hsa-miR-30d-5p	7.91209	8.08405	7.81659	7.89746	7.9923	7.93075	7.97348	8.07102	8.0162
11102	hsa-miR-410	5.26648	5.1583	5.13247	5.22775	5.08446	4.73258	5.15756	5.24227	5.13953
42736	hsa-miR-148b-5p	4.95851	4.7745	4.94899	4.82746	4.71123	4.77423	4.8526	5.07003	4.97235
11005	hsa-miR-204-5p	6.25143	6.28198	6.33309	6.3187	6.35039	6.44186	6.36833	6.29916	6.29581
46266	hsa-miR-1825	5.24261	5.28831	5.17126	5.33849	5.03571	4.86478	4.93374	5.2136	5.01117
31349	hsa-miR-524-3p	5.16528	5.10542	5.09579	5.21933	5.0258	4.78433	5.16095	5.13553	5.16093
10986	hsa-miR-193a-3p	6.72898	6.68107	6.66254	6.46671	6.66557	6.7141	6.68007	6.71337	6.79453
17391	hsa-miR-635	5.59887	5.55339	5.56997	5.59022	5.52897	5.45721	5.50646	5.54053	5.3665
46623	hsa-miR-1273a	5.69556	5.68923	5.71359	5.71336	5.68131	5.52307	5.75312	5.63634	5.71751
18739	hsa-miR-186-5p	6.17478	6.18154	6.07346	5.99478	6.12401	6.06702	6.12799	6.24076	6.20342
17863	hsa-miR-934	5.6201	5.56119	5.58047	5.58507	5.618	5.44273	5.60291	5.58858	5.49531
42509	hsa-miR-219-5p	5.57235	5.47492	5.46446	5.47487	5.46706	5.24172	5.4668	5.41427	5.38046
42929	hsa-miR-25-5p	6.96864	7.0597	7.20608	7.9185	7.17159	7.13615	7.05843	6.9514	6.76115
42682	hsa-miR-25-3p	6.39453	6.36875	6.26326	6.21308	6.28392	6.21163	6.32413	6.34294	6.2323
11168	hsa-miR-520d-3p	5.44474	5.4297	5.25295	5.20078	5.28788	4.93538	5.25274	5.40054	5.14411
17854	hsa-miR-106b-3p	5.59575	5.54363	5.58214	5.53101	5.50478	5.3852	5.52497	5.58438	5.49894
14279	hsa-miR-362-5p	5.03596	5.09739	4.96096	4.9923	4.87379	4.73837	4.80677	4.97018	4.89128
14300	hsa-miR-29c-5p	6.12399	6.10793	6.0695	5.94308	6.07504	5.98674	6.08862	6.09953	6.07053
17460	hsa-miR-657	5.48723	5.39874	5.47586	5.54181	5.40192	5.1061	5.2896	5.4604	5.28028
17853	hsa-miR-30d-3p	5.30218	5.27167	5.23614	5.45514	5.21549	4.78513	5.02981	5.10114	5.03284
10998	hsa-miR-19b-3p	7.80748	7.86626	7.80991	8.11401	7.95013	7.86495	7.81401	7.80651	7.84518
17530	hsa-miR-641	4.74187	5.04342	4.90918	4.49166	4.95842	4.98381	5.01985	5.03091	5.07307
42869	hsa-miR-936	5.43933	5.41131	5.39773	5.58248	5.47631	5.22234	5.35155	5.35851	5.2952
42447	hsa-miR-556-3p	4.75018	4.80707	4.73082	4.51239	4.68074	4.32861	4.57429	4.84672	4.76361
46258	hsa-miR-1184	6.48889	6.41758	6.47721	6.49028	6.47514	6.50586	6.48734	6.51736	6.43503
146122	hsa-miR-2053	5.07126	4.61294	4.99123	4.82406	4.5144	4.72235	4.67853	4.76676	4.77339
146000	hsa-miR-1911-5p	4.82932	4.74879	4.4596	4.64799	4.83297	4.48322	4.46905	4.829	4.75893
146042	hsv1-miR-H8-3p	6.14935	6.11983	6.28157	6.52823	6.31585	6.36958	6.25101	6.26925	6.42028
146035	hsv1-miR-H2-5p	4.88966	4.78317	4.93301	5.0757	4.78009	4.40315	5.13965	4.90759	5.05374
145968	hsa-let-7d-5p	8.48393	8.44445	8.79314	9.11007	8.77833	8.94879	8.68786	8.52673	8.36776
145689	hsa-miR-543	5.07464	4.96965	4.96794	4.98409	4.88754	4.72866	4.79732	4.94347	4.86245
146115	hsa-miR-940	5.48775	5.35473	5.36318	5.38414	5.27433	5.04134	5.32491	5.43293	5.35929
145714	hsa-miR-28-3p	5.45549	5.45209	5.27014	5.23715	5.27715	4.95249	5.29509	5.50737	5.31215
146178	hsa-miR-502-3p	5.65928	5.57631	5.62514	5.53283	5.5747	5.37824	5.58071	5.68168	5.64153
147867	hsa-miR-3118	4.93355	4.97217	5.0045	4.97653	4.92574	4.74141	5.05994	5.17427	5.15077
147841	kshv-miR-K12-11-5p	3.83647	4.09552	4.68948	4.71151	4.37293	4.70302	4.81241	4.9224	4.98796
147925	hsa-miR-3126-5p	5.04365	5.02191	5.13392	5.10286	4.96043	4.86555	5.09004	5.18441	5.04339
147588	hsa-miR-4288	7.60736	7.516	7.39648	7.34483	7.52518	7.56769	7.5174	7.61081	7.47033
147649	hsa-miR-500a-5p/hsa-miR-500b	5.30282	5.29176	5.19444	5.04267	5.1644	4.90742	5.21241	5.17245	5.24862
147977	hsa-miR-3190-3p	4.76208	4.60885	4.86329	4.91327	4.74037	4.36116	4.78807	4.83864	4.89262
147857	hsa-miR-3130-5p	4.6463	4.91756	4.70041	4.77043	4.8861	4.79988	4.92502	4.94918	5.08466
147569	hsa-miR-4256	4.6953	4.81735	4.76532	4.44467	4.8299	4.67047	4.83646	4.87037	5.13162
147616	hsa-miR-4291	6.59495	6.53638	6.59432	6.74146	6.6316	6.71497	6.54514	6.54393	6.46902
147815	hsv1-miR-H14-5p	4.63055	4.38777	4.67588	4.93823	4.41174	4.7377	4.72978	4.80579	4.87875
148247	hsa-miR-2355-3p	5.87277	5.92039	5.87295	5.79429	5.86682	5.64316	5.90441	6.04495	5.94323
148072	hsa-miR-3668	4.75688	4.68263	4.8535	4.84399	4.39188	4.55927	4.85484	4.94981	5.03641
147997	hsa-miR-3934-5p	5.00883	5.01127	5.07293	5.06532	4.96993	4.68518	4.79579	4.98865	5.00104
147682	hsv1-miR-H6-5p	5.27795	5.33647	5.22868	5.32885	5.23762	5.0915	5.17161	5.20216	5.09147
148189	hsa-miR-3681-3p	5.04394	4.77331	4.89555	4.87695	4.77344	4.54823	4.88127	5.08042	5.12542
148393	hsa-miR-676-3p	4.68353	4.8895	4.93346	5.06985	4.67672	4.47736	4.715	4.88061	4.72199
148379	hsa-miR-3654	6.65475	6.69739	6.72467	7.09767	6.86319	6.80988	6.76077	6.68243	6.50894
147415	hsa-miR-495-5p	5.57079	5.55568	5.51375	5.53229	5.60255	5.44236	5.47969	5.60809	5.60293
148165	hsa-miR-3605-5p	4.93689	4.57818	4.98172	5.04042	4.92751	4.94571	4.99157	5.02846	5.13814
148405	hsa-miR-3669	4.20798	4.89466	4.96494	4.39539	4.97025	4.92284	4.98069	5.05144	5.11866
148032	hsa-miR-3685	6.62809	6.7174	6.78647	6.9196	6.86652	6.80031	6.7237	6.78829	6.57156
148559	hsa-miR-411-3p	4.96268	5.01078	4.94318	4.86199	4.6355	5.02122	4.87523	5.05608	4.87619
148278	hsa-miR-138-2-3p	5.59841	5.52419	5.55462	5.5931	5.58153	5.39933	5.52491	5.5685	5.39081
17327	hsa-miR-630	5.98571	5.9133	5.92617	5.98132	5.98801	5.80001	5.98665	6.02106	5.95479
17936	hsa-miR-16-1-3p	4.86146	4.85498	4.8079	4.90442	4.66307	4.62067	4.69732	4.96906	5.00679
168897	hsa-miR-5187-5p	4.85989	4.8626	5.03393	5.00456	5.09043	4.72715	5.22387	5.05548	5.08999
168882	hsa-miR-664b-3p	9.15555	9.20625	9.02838	9.23073	9.17709	9.37219	9.15297	9.47132	9.35691
168710	hsa-miR-4536-5p	4.86719	4.68911	4.95673	4.47038	4.9653	4.69407	4.13485	5.1868	5.06972
168590	hsa-miR-4520a-5p/hsa-miR-4520b-5p	4.51788	4.70422	4.90286	5.0528	4.74527	5.0791	4.93976	5.13605	4.99647
168728	hsa-miR-4641	5.00861	4.87571	5.12919	4.40552	5.03328	4.63788	4.78771	5.14656	4.60106
168719	hsa-miR-4495	5.09014	4.82242	4.86268	4.64983	4.34332	4.39316	4.12409	3.86745	4.22115
168785	hsa-miR-520d-5p	5.81272	5.85285	5.85048	5.69094	5.89576	5.62916	5.93666	5.99366	5.85471
168615	hsa-miR-4655-3p	4.72981	4.90743	4.84101	4.63379	4.88553	4.68994	4.66958	5.01574	5.03762
168781	hsa-miR-4776-3p	5.14925	5.30084	5.16453	5.07489	5.17699	4.85041	5.1795	5.17339	5.28166
168782	hsa-miR-5093	4.86069	4.79369	4.92009	4.82878	4.99358	4.85337	4.96572	4.97417	5.17704
168820	hsa-miR-4711-5p	4.30245	4.38136	3.90941	4.75948	4.35447	4.29188	4.05849	4.34603	4.4477
168750	hsa-miR-4645-5p	5.33007	5.34928	5.2363	5.25775	5.33077	5.18042	5.28529	5.35011	5.31036
168921	hsa-miR-4718	4.74954	4.88807	4.87569	4.27093	4.50545	4.91977	4.42032	4.77947	4.35005
168759	hsa-miR-3689f	4.4469	4.07688	4.90428	4.49792	4.8651	4.73603	4.89255	4.87444	5.06079
168962	hsa-miR-548ab	4.63251	4.45254	4.73977	4.56556	4.91214	4.64437	4.89176	5.1071	4.49699
168666	hsa-miR-4659a-5p	4.70511	4.84039	4.82128	4.41345	4.9256	4.58157	5.02851	5.08164	4.93169
168955	hsa-miR-4756-3p	5.5522	5.49899	5.45415	5.28615	5.51466	5.21781	5.49601	5.67665	5.42215
168703	hsa-miR-4716-3p	4.99583	4.93251	5.11781	5.21105	5.15236	4.89186	5.15313	5.0426	5.22589
168663	hsa-miR-4442	4.72224	4.96783	4.86889	4.0477	4.88077	5.22732	4.16766	4.58998	4.47923
168779	hsa-miR-4797-3p	4.96838	4.63995	4.91402	4.62434	5.14351	5.06751	4.25874	5.17832	4.53761
169102	hsa-miR-4639-3p	10.5113	10.5385	10.4037	10.6224	10.4788	10.7519	10.3318	10.5199	10.4809
169285	hsa-miR-4467	14.3968	14.4673	14.3968	14.4925	14.4278	14.4285	14.3801	14.2926	14.2982
169249	hsa-miR-4482-5p	4.914	4.68467	4.93451	4.84994	5.03534	3.84621	4.19504	3.94921	4.31243
168993	hsa-miR-4799-3p	4.80593	4.97336	4.94614	4.93948	4.99282	4.52415	4.92272	5.03347	4.56952
169011	hsa-miR-4801	4.21471	4.85425	4.67412	4.4115	4.96021	4.53489	4.20838	3.84957	4.25603
169049	hsa-miR-3162-3p	5.68927	5.87409	5.81974	5.79632	5.82934	5.9431	5.93246	5.94875	6.11048
169001	hsa-miR-4670-5p	4.80363	4.80283	4.85395	4.2326	5.03078	4.27586	4.68531	4.58601	4.01768
169039	hsa-miR-4782-3p	4.74707	5.07061	4.7919	4.22618	3.96025	3.87796	3.77316	4.46593	4.44952
169181	hsa-miR-5191	4.90687	5.00871	4.9181	4.92023	4.88092	4.98033	5.18448	5.11636	5.10825
169379	hsa-miR-4694-3p	5.01661	5.14151	5.02922	4.84526	5	4.92053	4.74262	5.20578	4.76166
169232	hsa-miR-3156-3p	6.95389	6.91355	6.92421	7.03802	7.03828	6.97848	6.91004	7.05054	6.89287
169046	hsa-miR-4715-5p	4.39536	4.15774	4.40893	4.32966	4.77931	4.72263	4.91223	4.99396	4.98796
169275	hsa-miR-548aq-3p	4.52213	4.69128	4.7281	4.71665	4.49349	4.96215	5.08616	4.64947	4.96912
169245	hsa-miR-2467-3p	5.16791	5.29131	5.29531	5.20271	5.25775	5.16737	5.31497	5.28899	5.0606
169038	hsa-miR-488-3p	5.13704	5.0695	5.12238	5.08157	5.03692	5.04264	5.12853	5.11298	4.99236
169240	hsa-miR-3944-5p	5.07928	4.79147	4.89615	4.69333	5.13557	5.01378	4.45622	4.50201	4.87129
169115	hsa-miR-450a-3p	5.00838	4.93391	5.01224	5.04734	5.02884	4.58395	5.06014	5.0197	4.91771
169287	hsa-miR-548as-5p	4.76721	4.88689	4.9817	4.55629	5.10101	4.35514	4.90137	4.83283	5.194
169361	hsa-miR-4481	4.93196	4.78115	4.96687	4.94204	4.72217	4.53866	4.8267	5.0869	4.78166
169225	hsa-miR-640	4.62807	4.59497	4.95413	4.345	4.89281	4.52028	4.42655	5.073	4.52729
169395	hsa-miR-4484	6.51576	6.50806	6.58005	6.82265	6.69846	6.74264	6.61688	6.67824	6.5808
42777	hsa-miR-548am-5p/hsa-miR-548c-5p/hsa-miR-548o-5p	4.5983	4.53551	4.81889	4.67789	4.62356	5.02796	5.05945	4.98537	5.0587
11184	hsa-miR-99b-5p	6.82155	6.87934	6.79263	6.62984	6.76673	6.90241	6.82244	6.80669	6.67877
17953	hsa-miR-183-3p	5.81765	5.86008	5.86407	5.95611	5.90287	5.95727	5.85745	5.93148	5.93086
42501	hcmv-miR-US33-5p	4.95266	4.48226	4.59262	4.79208	4.43847	4.82838	4.71034	4.85626	4.54322
46584	hsa-miR-1468	4.67451	4.63932	4.6298	4.89429	4.3073	4.94458	4.19174	4.36772	4.65836
42676	hsa-miR-495-3p	5.41285	5.26908	5.27825	5.21806	5.19453	5.37477	5.27465	5.26237	5.32467
17958	hsa-miR-576-3p	4.86541	4.67765	5.01476	4.93415	5.03683	5.09129	5.10359	4.89523	4.67995
17631	hcmv-miR-UL22A-5p	4.65494	4.79543	4.44678	4.75556	4.39434	4.91115	4.70113	4.90107	4.7027
11093	hsa-miR-379-5p	5.46835	5.45998	5.24927	5.20331	5.29765	5.3877	5.30389	5.34833	5.24442
42480	hsa-miR-485-5p	4.86332	4.66369	4.3826	4.80807	4.80234	4.91274	4.93387	4.95114	4.70371
42538	hsa-miR-196a-3p	5.75666	5.96426	5.8012	5.83886	5.88335	6.01218	5.8285	5.58738	5.78874
45936	hsa-miR-1292-5p	4.67101	4.66331	4.60646	4.81068	4.71383	4.72962	4.75521	4.75339	4.82609
42847	hsa-miR-497-5p	6.28478	6.28979	6.31491	6.29946	6.32705	6.41411	6.31142	6.22783	6.25822
46275	hsa-miR-1251	4.82937	4.782	4.75829	4.83073	4.30243	4.9488	4.56392	4.72503	4.88308
42672	hsa-miR-323b-5p	4.97417	4.99797	4.85897	5.05428	4.93822	5.16738	4.92562	4.86208	5.01007
42635	hsa-miR-541-3p	4.93114	4.86243	4.79211	5.02919	4.50401	5.0366	4.59455	4.70977	4.94445
10976	hsa-miR-182-3p	4.71041	4.41443	4.68996	4.52105	4.66157	4.97615	4.85743	4.95089	5.06464
17866	hsa-miR-331-5p	4.77906	4.87753	4.76792	4.76349	4.44304	5.03183	4.79618	4.89856	5.04564
46515	hsa-miR-1537	4.48432	4.77654	4.75866	4.39594	4.76885	5.09749	4.70418	4.83676	4.75529
42954	ebv-miR-BART7-5p	5.1894	5.03663	5.03304	5.13599	4.96831	5.19643	5.12702	4.98341	5.10196
46215	hsa-miR-1301	5.232	5.25038	5.03668	5.0891	5.14355	5.29985	5.08272	4.98452	5.16711
42723	hsa-miR-195-3p	5.48213	5.48215	5.37524	5.3516	5.4531	5.41965	5.36052	5.41704	5.43286
10997	hsa-miR-19a-3p	6.90892	6.86344	6.95888	7.05896	7.01067	6.98813	6.94492	6.82859	6.88713
46738	hsa-miR-1182	4.93389	5.05036	4.98955	5.09737	4.86819	5.1176	4.86201	4.88722	4.85466
42950	hsa-miR-24-2-5p	5.52538	5.50796	5.3969	5.3584	5.43906	5.35048	5.40503	5.46043	5.405
11149	hsa-miR-515-5p	6.85028	6.81479	6.95032	6.99546	6.9868	7.02739	6.90491	6.83586	6.70032
11053	hsa-miR-32-5p	6.18075	6.17624	6.15717	5.98486	6.14358	6.19616	6.16355	6.18667	6.29102
42442	hsa-miR-498	6.9377	6.8499	7.08033	7.42348	7.10873	7.08205	6.96739	7.0432	6.97947
42533	hiv1-miR-H1	5.03137	5.15777	5.12708	5.20686	5.08352	5.2556	5.12536	5.00583	5.04581
46729	hsa-miR-302d-5p	4.73972	4.71257	4.60672	4.46866	4.66993	4.80296	4.52228	4.46792	4.66096
42654	hsa-miR-483-5p	7.12249	7.14516	7.30948	7.68651	7.33284	7.40832	7.18032	7.17017	7.14726
28884	hsa-miR-876-3p	5.434	5.27057	5.25054	5.48244	5.23914	5.31246	5.1854	5.17161	5.10961
42599	hsa-miR-153	4.91725	5.14549	4.87399	4.90077	5.00759	5.05544	4.98118	5.027	5.11276
17814	hsa-miR-570-3p	4.89421	4.79286	4.28338	4.58091	4.70425	4.90903	4.87995	4.60065	4.74944
46321	hsa-miR-1245a	4.27346	4.86728	4.40248	4.64852	4.42318	5.0281	4.94156	4.63303	4.96033
17283	ebv-miR-BART11-5p	4.82964	4.71721	4.39917	4.67498	4.40446	5.05374	4.36617	4.27512	4.62893
42912	hsa-miR-339-3p	5.00428	5.04528	4.81162	5.01336	4.93758	5.09705	5.05401	4.99015	5.11162
146066	hsa-miR-3116	4.8888	4.9758	4.86712	5.01669	4.75263	5.09119	4.80721	4.69587	4.74523
19607	SNORD15A	4.93479	4.70562	4.37273	4.91064	4.71816	4.85895	4.62951	4.4215	4.57153
146072	hsa-miR-1469	9.06414	9.26093	9.36197	9.6354	9.44709	9.55762	9.17434	9.42677	9.36372
146052	hsa-miR-1471	4.72368	4.85606	4.62946	4.9434	4.36813	4.91656	4.36452	4.37274	4.62663
145762	hsa-miR-549a	4.48487	4.46305	4.33599	4.66958	4.22864	5.00713	5.11127	4.92125	4.76021
145716	hsa-miR-671-5p	4.84054	5.14574	4.42117	4.86668	4.76214	4.96734	4.82025	4.92958	4.98569
145722	hsa-miR-520e	5.05269	5.0961	5.11018	5.04703	4.9153	5.16872	5.08811	4.9479	4.91312
145751	hsa-miR-23b-5p	4.88264	4.91637	4.91849	4.8277	4.81266	4.91016	4.61102	4.85929	4.94901
145692	hsa-miR-499a-3p	5.15803	5.12362	4.95902	4.92546	5.04874	5.11533	5.08327	4.9335	5.14716
147936	kshv-miR-K12-8-5p	5.80999	5.71904	5.70477	5.69976	5.65977	5.85956	5.74353	5.75692	5.9185
46567	hsa-miR-3176	4.92252	4.61933	4.46621	4.4952	4.52161	4.96447	4.69374	4.80657	4.85112
147735	hsa-miR-4289	6.25495	6.21438	6.20677	6.2073	6.23287	6.27396	6.19206	6.1361	6.13015
147868	hsa-miR-4269	4.69288	4.48844	4.92447	4.27186	5.00364	5.19616	4.74995	4.62969	4.80454
147887	hsa-miR-3147	5.03996	5.03812	4.9997	5.08628	4.93714	5.12955	4.9472	4.80157	4.97659
147942	hsa-miR-4268	11.9674	12.4475	12.2726	12.1605	12.2097	12.0942	12.1344	11.905	11.7679
147967	hsa-miR-3180/hsa-miR-3180-3p	4.68408	4.85933	4.77757	4.98637	4.69278	5.06283	4.88421	4.81996	4.95369
56873	hsa-miR-3124-5p	5.61976	5.64964	5.9238	6.45808	6.00019	5.95385	5.68456	5.46588	5.29512
46710	hsa-miR-3157-5p	4.45452	4.46295	4.70366	4.68757	4.59326	4.85912	4.96866	4.73431	5.09592
46274	hsa-miR-3187-3p	4.61294	4.5322	4.76945	4.9355	4.71112	4.98789	4.68539	4.7346	4.88525
148650	hsa-miR-516a-5p	6.22679	6.15391	6.15964	5.97418	6.14492	6.22051	6.18107	6.22829	6.24599
148524	hsa-miR-3914	4.57562	4.62169	4.92966	4.86564	4.84258	4.97282	4.88631	4.96598	5.02519
148499	hsa-miR-3910	4.75137	4.83576	4.91765	4.59549	5.06101	5.00007	4.68264	4.61071	4.49469
147530	hsa-miR-378b	5.74375	5.76621	5.85316	6.1402	5.92131	5.97433	5.72155	5.63881	5.44436
147276	hsa-miR-3616-3p	4.83581	4.75499	4.8756	4.85421	4.64623	4.91849	4.32274	4.66717	4.65917
148196	hsa-miR-548y	4.35118	4.192	4.44148	4.25007	4.38061	4.91386	4.8004	4.78807	5.00519
148514	hsa-miR-365a-5p	5.12561	5.01176	4.76247	4.822	4.47685	4.94978	4.62699	4.73381	4.9561
148622	hsa-miR-877-3p	7.3773	7.51081	7.52933	8.09514	7.80838	7.49471	7.45305	7.50905	7.51014
147679	hsa-miR-3197	4.6494	4.48598	4.35807	4.77538	4.90312	4.94413	4.65957	4.71473	5.0572
147752	hsa-miR-4302	4.77533	4.82773	4.85578	4.65412	4.65962	4.99169	4.70727	4.85341	4.83571
148639	hsa-miR-4298	5.853	5.91932	5.80675	5.89604	5.88229	5.8915	5.74746	5.80111	5.75195
148645	hsa-miR-129-5p	5.1869	5.12471	5.12179	5.17273	5.03016	5.24242	5.06086	4.92028	4.99293
17566	hsa-miR-629-3p	5.39668	5.34417	5.33672	5.33882	5.35566	5.42754	5.32043	5.32323	5.3676
11023	hsa-miR-222-3p	7.97001	8.0122	7.97116	7.66129	7.92055	8.04245	8.03476	8.03888	8.27522
10916	hsa-miR-1	10.896	10.9473	10.7371	10.8707	10.8269	11.0107	10.7881	10.6783	10.3664
168783	hsa-miR-4770	5.02193	4.99621	4.97622	5.13579	5.04126	5.03762	5.12715	5.08651	5.10374
168583	hsa-miR-539-3p	4.90321	4.88127	5.03095	4.64393	5.06565	5.11819	4.64535	4.05831	5.00814
168956	hsa-miR-4524b-3p	4.51683	3.93736	5.02092	4.45	4.9291	5.08507	4.49696	4.65831	4.09421
168613	hsa-miR-548ar-5p	5.0051	4.76199	4.2313	4.50971	4.21852	5.11902	4.20609	4.694	4.20905
168823	hsa-miR-4522	5.0095	5.07053	3.65273	4.82693	3.78693	4.93695	4.23694	4.25737	4.25613
168693	hsa-miR-651	4.8119	4.96128	5.07354	4.62769	4.92426	4.88215	4.29715	4.13324	4.45697
168612	hsa-miR-4733-5p	5.00721	5.06803	4.9455	4.86017	5.18081	4.98831	4.52461	4.79301	4.41344
168887	hsa-miR-5089-5p	5.25782	5.1931	5.23932	5.31459	5.15492	5.28649	5.16773	5.23938	5.15771
168609	hsa-miR-5197-3p	3.7115	3.79962	4.1808	4.41177	4.24469	4.657	3.82975	3.8717	4.20149
168680	hsa-miR-378f	5.66757	5.7311	5.75347	5.86277	5.87227	5.84527	5.70071	5.62033	5.51261
168747	hsa-miR-4520b-3p	4.648	4.83387	4.80847	4.25375	4.91646	4.95821	4.87875	4.73576	4.58771
168942	hsa-miR-4636	5.26684	5.28169	5.23741	5.2989	5.26083	5.3655	5.21531	5.26043	5.14461
168847	hsa-miR-4740-3p	4.78975	4.90567	4.93977	4.43168	4.91077	5.05115	4.79252	4.63252	4.60768
168637	hsa-miR-3940-5p	11.745	12.0001	12.0364	11.8318	11.754	11.905	11.9121	11.785	11.9586
168682	hsa-miR-4502	5.03489	4.99392	4.83477	5.0647	4.99683	5.14788	5.09077	4.98233	5.12665
168773	hsa-miR-5702	4.63555	4.65151	4.84001	4.48116	4.45793	5.19815	3.83167	4.7502	3.9736
168858	hsa-miR-4638-3p	4.62239	5.00881	4.51265	4.41571	4.35062	4.83799	4.61596	4.30903	4.61934
168643	hsa-miR-4703-5p	4.07174	3.67967	3.78551	3.9927	4.28366	4.70356	3.87705	4.23812	4.1769
168905	hsa-miR-4509	4.47932	4.70978	4.87252	4.10905	4.55161	4.96034	3.99183	3.88555	4.22727
168581	hsa-miR-3942-3p	4.76603	4.8412	4.85204	4.65943	4.75276	4.88804	4.50779	4.28311	4.31305
169254	hsa-miR-4762-3p	4.70864	4.45535	4.49615	4.70892	4.28406	4.74895	4.7182	4.3776	4.66526
169226	hsa-miR-4419a	5.30702	5.27318	5.30849	5.46566	5.33081	5.42706	5.33263	5.26604	4.9705
169200	hsa-miR-4677-5p	5.1817	5.18028	5.15341	5.17178	5.16273	5.20096	5.1307	5.16537	5.23713
169382	hsa-miR-4680-5p	4.94234	4.67075	4.97343	4.24884	5.05664	5.10436	3.94518	4.27498	3.84281
169197	hsa-miR-4662a-3p	3.80035	3.77904	4.67412	4.23677	4.18928	5.06363	4.26945	4.29681	4.25753
169103	hsa-miR-4652-3p	5.0852	4.81193	4.83535	4.92153	4.81447	5.01863	4.80222	5.03379	5.00488
169125	hsa-miR-4418	5.29401	5.06566	3.908	4.67344	5.05311	5.1616	4.15283	4.68047	4.05727
169357	hsa-miR-4689	4.52345	4.54305	4.87473	4.57216	4.83899	4.95554	5.06608	4.76287	4.84186
169095	hsa-miR-548ah-3p/hsa-miR-548av-3p/hsa-miR-548o-3p	4.49165	4.43796	4.35811	3.80942	4.94095	4.98459	3.87633	3.9116	3.85715
169271	hsa-miR-4784	6.66645	6.66764	6.63538	6.73656	6.66309	6.74064	6.61075	6.55136	6.44194
168994	hsa-miR-3591-5p	5.8507	5.8134	5.76545	5.78641	5.90811	5.93691	5.86375	5.73065	5.84988
169220	hsa-miR-4697-3p	4.88585	5.04978	4.84075	4.9518	4.80184	5.11211	4.9128	4.86518	4.87697
169252	hsa-miR-4712-5p	4.7228	4.9891	4.50805	4.32796	4.98348	4.96151	4.10303	3.74536	4.19602
169306	hsa-miR-4758-5p	4.87749	4.79275	4.83818	4.912	4.92248	5.00159	5.05214	4.78749	4.98342
169325	hsa-miR-4446-5p	5.10985	5.15096	5.03624	5.245	5.06028	5.17183	5.01398	4.90153	4.95911
169239	hsa-miR-4732-5p	6.29126	6.24466	6.37426	6.43578	6.37999	6.3795	6.3344	6.27615	6.21836
169288	hsa-miR-4730	4.4496	3.79468	4.91305	4.28702	5.03566	4.72431	4.02726	4.32723	4.27109
169316	hsa-miR-3976	8.6381	8.71644	8.77459	9.11484	8.9648	8.98895	8.64523	8.88095	8.76653
169235	hsa-miR-4420	4.57525	4.15472	4.76125	4.42221	4.954	4.83557	4.79597	5.00152	4.94228
169131	hsa-miR-4724-3p	4.72758	4.95047	4.82684	4.37749	4.82406	4.94632	5.01364	4.9138	4.98692
169387	hsa-miR-5703	4.82339	4.91154	4.90959	4.93222	5.06656	5.11114	4.58754	4.96372	4.81779
169389	hsa-miR-4717-3p	5.77387	5.84537	5.84653	5.69916	5.79815	5.82301	5.88842	5.936	6.01502
42834	hsa-miR-219-2-3p	5.20491	5.17767	5.02775	5.06454	5.17302	5.21102	5.2853	5.15095	5.12558
42743	hsa-let-7e-3p	5.08492	4.92847	4.7328	5.00906	4.88304	5.06971	4.89724	4.6929	4.72371
17535	hsa-miR-548a-3p	4.28115	4.51227	4.3201	4.71322	4.6102	4.8922	4.64617	4.68217	4.88757
42761	hsa-miR-675-5p	7.05817	7.00815	7.24676	7.41671	7.30132	7.1633	7.16353	7.04016	7.14959
46642	hsa-miR-1276	4.47401	4.70986	4.70776	4.40952	4.9224	5.00878	4.84427	4.48488	4.61537
42855	ebv-miR-BART6-5p	4.5755	4.59323	4.62284	4.71901	4.51935	4.69174	4.62401	4.52918	4.57217
19595	hsa-miR-30a-3p	5.55696	5.52787	5.47386	5.46493	5.54892	5.50675	5.51973	5.44674	5.38853
42514	hsa-miR-937-3p	4.94793	5.10951	5.0703	5.12373	5.03745	4.9219	4.94173	4.85717	4.83911
28950	hsa-miR-455-3p	5.63286	5.6001	5.61402	5.52206	5.63131	5.45007	5.69487	5.70228	5.75698
17338	hsa-miR-660-5p	5.72743	5.72293	5.65957	5.60933	5.71988	5.50425	5.71963	5.63594	5.73456
46402	hsa-miR-1255b-5p	4.75568	4.91925	4.74327	5.04181	4.9459	4.72209	4.97433	5.02274	4.97339
17520	hcmv-miR-US5-2	5.12621	5.03812	4.92115	5.0356	4.86199	5.05665	4.72352	4.77746	4.7279
42556	hsa-miR-889	5.05539	5.05008	4.90533	4.98847	4.85938	5.03861	4.89221	4.95727	5.08172
4700	hsa-miR-140-5p	6.7685	6.72322	6.6884	6.49649	6.62373	6.76113	6.76486	6.71892	6.83432
42525	hsa-miR-671-3p	4.41842	4.23947	4.57858	4.17484	4.53319	4.89453	5.0123	4.42235	4.83695
10947	hsa-miR-142-3p	9.57685	9.42275	9.66619	9.4408	9.58181	9.48156	9.67016	9.5017	9.78889
42942	hsa-miR-134	4.72138	4.49779	4.64117	4.55184	4.79137	4.95741	4.92007	4.96122	4.92645
45736	hsa-miR-548f	4.52055	4.3296	4.3327	4.56106	4.78804	4.93514	4.85062	4.99718	4.67647
11091	hsa-miR-377-3p	5.90741	5.85681	5.9001	5.67797	5.87022	5.87086	5.90915	5.84179	5.96581
46810	hsa-miR-1827	8.15308	8.27862	8.47151	8.76547	8.52684	8.5011	8.25164	8.14299	8.45955
17306	ebv-miR-BART12	5.03266	5.11171	4.93137	5.09253	4.93332	4.92682	4.93352	4.71982	4.85614
28047	hsa-miR-890	5.41362	5.38997	5.21125	5.31696	5.25348	5.01132	5.19188	5.05721	5.08124
10955	hsa-miR-148a-3p	6.10101	6.03335	6.05886	6.00818	6.09317	5.88158	6.12452	6.04486	6.08396
14328	hsa-miR-124-3p	8.56593	8.15343	8.29	7.85187	8.17435	7.86699	8.47368	8.52994	8.89839
42624	kshv-miR-K12-10b	5.21697	5.18463	5.09959	5.41497	5.05374	4.95331	4.97799	4.95533	4.96095
42823	hsa-miR-27b-5p	5.01337	5.068	4.77724	4.94008	4.98286	4.81209	4.81898	4.99803	5.01682
42617	hsa-miR-541-5p	4.6273	4.54602	4.21836	4.81966	4.75143	4.6215	4.52206	4.53802	4.4395
46517	hsa-miR-1266	4.62373	4.78488	4.70059	4.31237	4.33221	4.70149	4.82057	4.67317	4.67042
17427	hsa-miR-200c-3p	7.61223	7.44709	7.50499	7.20842	7.41906	7.4063	7.55843	7.51945	7.62021
46675	hsa-miR-1181	5.17278	5.16524	5.01743	5.28547	4.89625	5.01523	4.91972	4.88674	4.78053
17444	hsa-miR-632	4.76188	4.73129	4.21381	4.85263	4.53647	4.88823	4.34415	4.16485	4.70353
33043	hsa-miR-544a	4.72917	4.70236	4.6483	4.72051	4.47059	4.81162	4.63533	4.63348	4.6876
17619	hcmv-miR-US25-2-5p	4.89217	5.03692	4.78531	5.01079	4.76576	4.99866	4.71872	4.53434	4.75922
11011	hsa-miR-211-5p	5.0715	5.10726	5.00976	5.1284	4.9696	4.85351	4.83939	4.83487	4.84592
46880	hsa-miR-1183	4.70169	5.01166	4.81323	5.00444	4.86814	4.64608	4.66979	4.69478	4.77023
11165	hsa-miR-520a-3p	5.02671	5.05232	4.79142	5.00397	4.95265	4.94279	4.91515	4.8977	4.9423
46345	hsa-miR-1207-3p	5.15635	5.18781	5.10906	5.35189	5.12521	4.92696	5.0452	4.90831	4.98239
17569	hsa-miR-563	4.50404	4.41238	4.24909	4.78667	4.40536	4.477	4.68266	4.60623	4.56066
146084	ebv-miR-BART4-3p	4.01855	4.14655	4.32147	4.44554	4.6631	4.74854	4.90678	5.0157	4.65892
146131	hsa-miR-2117	4.68776	4.88131	4.67193	4.86151	4.73827	4.96732	4.71536	4.52762	4.87107
145798	hsa-miR-142-5p	6.5034	6.46824	6.49442	6.33636	6.47539	6.33555	6.51996	6.54559	6.61785
146137	hsa-miR-133a	9.12731	9.14058	9.37154	8.96814	9.18724	8.95043	9.11706	9.25641	9.23073
145971	hsa-miR-611	4.82514	4.64186	4.46253	4.75286	4.45163	4.83788	4.67298	4.92446	4.80638
145824	hsa-miR-509-3-5p	5.30989	5.36541	5.26838	5.13635	5.25186	5.27354	5.32814	5.1589	5.23934
147669	hsa-miR-548w	4.33896	4.34234	4.39832	4.65541	4.18946	4.79439	4.8374	4.7758	5.07433
147903	hsa-miR-3065-3p	4.0352	4.34142	4.57436	4.65253	4.61016	4.89634	5.1008	5.03475	4.9974
147879	hsa-miR-3132	4.32694	4.55803	4.67719	4.59055	4.77137	4.84853	4.43326	4.8608	4.8802
147911	hsa-miR-4280	4.5159	4.49183	4.78617	4.55276	4.86306	4.77113	4.86303	5.12414	5.10101
147885	kshv-miR-K12-5-5p	6.39503	6.41648	6.50463	6.34751	6.4467	6.40875	6.44901	6.52607	6.60432
147651	hsa-miR-3123	4.44667	4.80448	4.69899	4.8409	4.5826	4.68983	4.65892	4.66116	4.87198
147543	hsa-miR-3167	4.23467	4.6059	4.33927	4.69984	4.30099	4.03007	4.46719	4.66672	4.52756
147198	hsa-miR-26a-5p	7.6002	7.49354	7.6438	7.54536	7.66518	7.4808	7.66344	7.60754	7.69539
148006	hsa-miR-4315	4.32158	4.48108	4.31889	4.73721	4.76885	4.75751	4.83437	4.66413	4.81363
147862	hsa-miR-3158-3p	4.56148	4.84921	4.55976	4.58751	4.89214	4.58316	4.99275	4.91411	4.9278
147886	hsa-miR-3122	4.4804	4.41234	4.65125	4.64874	4.70299	4.35122	5.18305	4.74966	4.62374
147883	hsa-miR-3191-3p	4.62034	4.45719	4.53473	4.61347	4.73796	4.84108	5.05031	4.91249	4.86719
148662	hsa-miR-583	4.48581	4.64704	4.74714	4.81058	4.481	4.88507	4.64859	4.75492	4.864
148406	hsa-miR-3684	4.60774	4.51611	4.77562	4.60409	4.3599	5.03727	4.94114	4.78804	4.57618
147556	hsa-miR-4254	4.97754	4.81712	4.36165	4.98326	4.79311	4.8321	4.84286	4.63495	4.70345
147975	hsa-miRPlus-J1003	5.18331	5.18452	5.13386	5.28464	5.23701	5.15125	5.14875	5.10141	5.11405
147610	hsa-miR-3186-5p	4.70229	4.59448	4.3653	4.38841	4.63968	4.93738	4.13285	4.49987	4.86396
148106	hsa-miR-3678-3p	4.56076	4.49288	4.10185	4.61171	4.64531	4.82092	4.79461	4.38056	4.70691
147670	hsa-miR-3177-3p	4.54211	4.84711	4.6663	4.78081	4.78162	5.05803	4.79387	4.57781	4.59132
148554	hsa-miR-3917	4.34287	4.67307	4.58073	4.98029	4.56973	4.85842	4.69101	4.51974	4.74583
148685	hsa-miR-202-3p	5.40606	5.44813	5.39848	5.28955	5.41773	5.35313	5.34453	5.26945	5.224
148684	hsa-miR-628-3p	5.34037	5.30569	5.19387	5.30578	5.23328	5.17778	5.20501	5.15659	5.21968
148566	hsa-miR-3666	4.20778	4.63976	4.37061	4.64607	4.77498	4.56543	4.81527	4.64587	4.8506
148481	hsa-miR-3646	7.9901	7.69068	7.98007	7.81532	7.84961	7.66521	7.84258	7.78981	7.95446
148349	hsa-miR-3938	5.06044	5.17066	5.05534	5.11743	5.10723	4.87498	5.02907	4.95229	5.09145
148052	hsa-miR-374c-3p	5.12382	5.10938	4.97411	5.15983	4.93825	5.19395	4.96367	4.94979	5.01419
145769	hsa-miR-371a-5p	5.28833	5.23437	5.24298	5.31544	5.19735	5.38923	5.23688	5.13035	5.19722
42528	hsa-miR-296-3p	5.43794	5.45326	5.41119	5.52781	5.50269	5.46181	5.40956	5.36788	5.39005
145744	hsa-miR-568	4.69755	4.93733	5.08721	4.34485	4.587	5.03856	4.29354	4.09256	4.01214
168707	hsa-miR-4767	4.74782	4.86589	4.23328	4.37341	4.15755	4.7436	3.6893	3.88247	4.22462
168896	hsa-miR-548ao-3p	4.85341	4.8253	5.06224	4.65185	4.96904	5.00038	4.68385	4.40467	3.88942
168775	hsa-miR-4647	4.35822	4.648	4.27748	4.35533	4.31801	4.92006	4.81402	4.85968	5.04661
168851	hsa-miR-4650-3p	4.77096	5.07643	4.98405	4.74329	5.12743	5.02128	4.37922	4.63513	4.37238
168616	hsa-miR-4536-3p	4.92972	5.0058	4.56929	4.78331	4.54877	4.89735	4.45753	3.90506	4.18698
168724	hsa-miR-4529-3p	5.02138	5.0595	4.79528	4.92303	5.00606	5.09503	5.17072	5.14023	5.19266
168737	hsa-miR-5685	4.85898	4.87833	4.62625	4.76256	4.86195	4.91624	4.5072	4.24144	3.98456
168587	hsa-miR-4461	4.09822	4.79218	4.68613	4.43624	4.89398	4.64654	4.67996	4.76987	4.57714
168854	hsa-miR-4498	4.16878	4.25996	4.56336	4.30468	4.49177	4.68501	5.01865	4.65575	4.0991
168716	hsa-miR-4487	4.31176	4.47097	4.74422	4.56112	4.67689	4.37131	4.10846	3.976	4.07737
168912	hsa-miR-4446-3p	3.87978	4.45868	4.76565	4.30226	4.90896	4.43109	4.78127	4.67148	4.74984
168949	hsa-miR-4512	4.33933	4.53988	4.79875	4.30509	4.80455	4.83938	3.81737	3.7906	4.34118
168892	hsa-miR-4424	4.3637	3.79551	4.43511	4.46658	4.31521	4.57521	4.57818	3.78053	4.33521
168733	hsa-miR-5583-3p	4.20655	4.5623	4.18906	4.41745	4.28554	4.39648	4.57787	4.92535	4.84186
168601	hsa-miR-146b-3p	4.59453	4.9438	4.7795	4.8683	4.76525	4.79246	5.08987	4.56182	4.978
168633	hsa-miR-3190-5p	4.99831	4.95621	5.02331	4.95354	4.9917	5.21553	4.96862	4.9373	4.6939
168754	hsa-miR-5692b/hsa-miR-5692c	4.77256	4.75449	3.87975	4.63883	4.20902	4.88028	4.48877	4.07159	4.24816
168714	hsa-miR-4452	4.99628	4.79042	4.87701	4.28611	4.43342	5.02132	3.80856	4.45413	3.7279
168926	hsa-miR-4776-5p	4.32708	4.46109	4.66844	4.224	4.35049	4.7575	4.91868	4.75326	5.05621
169196	hsa-miR-5705	4.6571	4.29784	4.87642	4.12184	4.45829	5.06227	4.08564	4.91932	4.36679
169007	hsa-miR-4746-3p	4.85286	5.09124	5.12594	4.40761	4.42847	4.71468	4.53215	3.63485	4.11793
169270	hsa-miR-4458	5.03986	5.05259	4.96884	4.91439	5.08553	5.24063	5.11735	5.28742	4.86346
169030	hsa-miR-5586-5p	4.67081	4.72118	4.68893	4.29594	4.79107	4.91485	4.30308	4.33257	4.01573
169337	hsa-miR-3155a/hsa-miR-3155b	4.9938	4.81944	3.80166	4.21553	3.78093	4.85387	3.80687	3.8974	3.87417
169375	hsa-miR-660-3p	13.8349	13.8097	13.9149	13.9223	13.8666	13.8727	13.8536	13.824	13.7677
169380	hsa-miR-3124-3p	12.1204	12.224	12.5317	12.2633	12.423	11.9121	12.3528	12.649	12.573
169377	hsa-miR-4715-3p	4.61483	4.94267	4.91131	4.8247	4.9209	5.06723	5.03382	5.05495	5.18249
169224	hsa-miR-4440	4.60046	4.5805	4.13316	4.68409	4.64311	4.88145	4.98983	4.96439	5.06024
169040	hsa-miR-4753-5p	4.0951	5.09503	4.4248	4.98261	3.8241	4.69015	4.13581	4.23261	4.01592
169085	hsa-miR-5007-5p	4.46272	4.51249	4.39227	4.64653	4.75643	4.47942	4.36393	4.30531	4.15662
169349	hsa-miR-4517	4.38763	4.18394	4.37836	4.21229	4.16244	4.87564	4.48536	3.78635	3.96695
169189	hsa-miR-4795-5p	6.66285	6.60876	6.58252	6.57329	6.60578	6.5525	6.56191	6.56002	6.64361
169183	hsa-miR-4644	8.17373	8.0176	8.1358	8.71857	8.25021	7.87968	7.93017	7.91452	8.17818
169360	hsa-miR-4445-5p	5.32072	5.32607	5.30217	5.24776	5.27605	5.08648	5.24676	5.27189	5.23551
169207	hsa-miR-4804-5p	4.1668	4.70201	4.72834	4.48491	4.01379	4.75756	3.7502	4.15545	3.88859
169013	hsa-miR-5195-5p	4.85495	4.81374	4.75479	4.63569	5.03952	4.935	4.89355	4.44896	4.28476
169163	hsa-miR-4685-5p	4.55123	4.65952	4.8656	4.49933	5.01832	4.82221	4.98123	4.80313	4.27703
169203	hsa-miR-5095	5.59031	5.53274	5.6003	5.60952	5.59592	5.59697	5.58909	5.4596	5.53296
169409	hsa-miR-4286	7.20178	7.12779	7.41287	7.26904	7.31446	7.21368	7.32873	7.28946	7.18339
169396	hsa-miR-5700	4.17352	4.55525	4.54547	3.92796	4.95446	4.84246	3.87781	4.38661	3.74453
17660	hsa-miR-550a-3p	5.08903	5.08396	5.07543	5.10927	5.00154	4.89532	5.14249	5.33898	5.16222
42801	hsa-miR-92a-2-5p	4.93014	4.98083	5.16272	5.01904	4.96097	4.61807	4.92477	5.06039	5.09219
27544	hsa-miR-363-5p	5.16743	5.09584	5.09517	5.19586	5.06034	4.7578	5.05115	4.94176	4.96233
46380	hsa-miR-1255a	6.65485	6.6485	6.66246	6.92555	6.78629	6.66978	6.78146	6.77152	6.66617
11073	hsa-miR-34b-5p	5.65105	5.62659	5.5851	5.4952	5.64493	5.18188	5.70306	5.69221	5.6487
17942	hsa-miR-125a-3p	5.27855	5.249	5.20653	5.16299	5.13015	5.03662	5.12411	5.21823	5.18549
42708	hsa-miR-99a-5p	8.02502	7.94498	7.85566	7.8076	7.93239	7.98253	7.98513	8.01076	7.83953
11139	hsa-miR-507	5.51354	5.48246	5.39466	5.44084	5.34375	5.33063	5.40326	5.43368	5.46689
46295	hsa-miR-1286	4.85632	5.06477	4.83612	4.88254	4.96616	4.91981	5.11956	5.13403	5.16183
46626	hsa-miR-30c-2-3p	5.17367	5.40836	5.1702	5.12176	5.16352	5.06724	5.09747	5.12835	5.26015
17347	hsa-miR-708-3p	4.94286	4.79542	4.80071	4.84305	4.96795	4.44266	4.76947	4.83073	4.98836
17935	hsa-miR-101-5p	5.32616	5.2671	5.16925	5.03151	5.12094	4.85784	5.13152	5.19422	5.11353
11041	hsa-miR-29c-3p	9.01192	8.9772	8.93369	8.97925	8.97763	9.13103	8.87691	8.99972	8.80657
11043	hsa-miR-302b-3p	4.64276	4.28878	4.45092	4.80438	4.38496	4.75123	4.84483	4.97227	4.93719
46249	hsa-miR-449b-5p	5.50566	5.47404	5.38597	5.34519	5.3014	5.22171	5.35193	5.44719	5.34306
30493	hsa-miR-548a-5p	4.93045	4.86879	4.98906	4.7302	4.87198	4.65931	4.78801	5.20207	5.13615
42630	hsa-miR-140-3p	7.43783	7.31135	7.18452	6.97132	7.1877	7.29645	7.31483	7.36005	7.41858
42873	hsa-miR-944	4.98778	5.07445	5.08558	4.96029	4.97776	4.26251	5.18124	5.12949	5.10985
46368	hsa-miR-1282	5.11762	5.01333	5.12152	5.24603	4.89637	4.91694	4.93245	5.05765	5.09348
42898	hsa-miR-124-5p	6.16073	6.12176	6.16714	6.394	6.21477	6.15775	6.16644	6.27208	6.0679
27533	hsa-miR-320a	7.14027	7.05849	6.98597	6.71847	7.03542	7.00533	7.09081	7.06986	7.01035
9938	hsa-let-7i-5p	9.0553	8.92631	8.71686	8.63303	8.86605	8.85637	9.0163	8.9433	8.99243
42609	hsa-miR-135a-3p	5.16811	5.14578	5.11635	5.06749	5.12503	4.95115	5.04126	5.23487	5.13949
11020	hsa-miR-22-3p	10.9506	10.8337	10.5854	10.4606	10.6811	10.7199	10.9473	10.8974	10.8112
27720	hsa-miR-15a-5p	8.83913	8.72665	8.58099	8.43643	8.68422	8.53683	8.78282	8.80049	8.90938
42490	hsa-miR-505-5p	5.76886	5.7736	5.80871	5.78127	5.80835	5.5902	5.76425	5.7975	5.82032
4610	hsa-miR-126-3p	10.9097	10.8132	10.549	10.4001	10.7656	10.6188	10.7505	10.758	10.687
46222	hsa-miR-1228-5p	5.22302	5.23707	5.33114	5.61492	5.31726	5.28141	5.18549	5.12884	5.11231
42870	hsa-miR-616-3p	5.07751	5.05113	5.10419	5.08804	4.9503	4.65442	4.94491	4.9723	5.05008
21498	hsa-miR-654-3p	5.49718	5.46605	5.3869	5.31707	5.33926	4.90236	5.35607	5.50411	5.35725
46800	hsa-miR-1224-3p	5.17163	5.15473	5.23994	5.16887	5.07516	4.95588	5.09996	5.143	5.0669
17402	ebv-miR-BART2-5p	4.9241	4.89768	5.02583	5.09338	4.47648	4.72866	4.73905	4.88459	4.81475
11007	hsa-miR-206	6.87732	6.86138	6.70741	6.51174	6.83229	6.67449	6.9008	6.86285	6.91205
42476	hsa-miR-374b-3p	5.37459	5.3623	5.27048	5.33156	5.2609	5.05602	5.25089	5.28466	5.1648
17561	ebv-miR-BART6-3p	5.70708	5.70871	5.77095	5.77858	5.80104	5.65569	5.67022	5.76495	5.71539
17592	hsa-miR-604	4.30689	4.85455	4.91994	4.98396	4.75471	5.13869	4.78613	4.85126	5.17454
46221	hsa-miR-519d	6.35431	6.3566	6.36087	6.25272	6.37228	6.29749	6.43254	6.42528	6.4551
13148	hsa-miR-195-5p	9.62027	9.58253	9.32435	9.29618	9.40723	9.49622	9.49519	9.47991	9.45725
29575	hsa-miR-32-3p	7.17165	7.295	7.11397	6.92376	7.1227	7.10299	7.17664	7.26359	7.26025
17898	hsa-miR-99b-3p	5.66596	5.65509	5.73184	5.76196	5.76793	5.30117	5.70187	5.56615	5.63862
17509	ebv-miR-BART8-5p	4.69785	4.41557	4.79698	4.31639	4.66705	4.54068	4.97737	5.10137	5.03092
17961	hsa-miR-629-5p	5.48785	5.33877	5.26377	5.45934	5.31472	5.11663	5.23792	5.25026	5.26626
46361	hsa-miR-1278	4.704	4.42563	4.54902	4.77075	4.32544	4.43548	4.27179	4.8159	4.75208
146113	hsa-miRPlus-G1246-3p	6.0603	5.93017	5.96771	5.72155	5.92393	5.98977	5.97269	5.96442	6.0743
19005	SNORD118	6.85029	6.8193	6.78285	6.78062	6.8599	6.76413	6.85339	6.79255	6.87269
19604	SNORD4A	7.48213	7.4019	7.2814	7.18671	7.35879	7.31307	7.49699	7.46398	7.43625
146114	hsa-miR-1538	5.30899	5.09548	5.07286	5.1338	5.01874	4.3695	4.85108	5.10883	4.97368
146068	hsa-miR-1915-3p	5.84278	5.82152	5.87941	5.93441	5.88166	5.76161	5.94879	5.92972	5.91785
146110	hsa-miR-3164	4.91174	4.96953	5.13422	5.0141	4.9939	4.82559	4.9323	5.16263	4.92615
146132	ebv-miR-BART21-5p	4.91663	4.96196	5.13779	5.02447	5.03151	4.90607	5.24911	5.2453	5.28147
145833	hsa-miR-596	5.19094	5.21393	5.21119	5.16263	5.14988	5.05798	5.21884	5.1881	5.30409
145820	hsa-let-7c	8.93304	9.02858	9.07867	9.22617	9.10986	9.22496	9.1718	9.03834	8.79814
145846	hsa-let-7e-5p	8.86091	8.95166	8.69764	9.13201	8.93551	8.74497	8.96809	9.06553	8.9186
147923	hsa-miR-3142	5.25795	5.27635	5.29184	5.4388	5.21495	5.13231	5.29041	5.32671	5.24681
147978	hsa-miR-3140-3p	4.89626	4.61526	4.77364	4.80353	4.41856	5.06528	4.75749	4.93814	4.94446
147881	hsa-miR-3115	5.03422	4.93441	4.97537	4.9107	4.8039	4.9046	4.7152	4.94361	4.86944
147855	hsv2-miR-H23-3p	4.78963	4.44444	4.80155	4.4711	4.85783	4.65912	5.07154	4.92372	4.9706
147771	hsa-miR-4328	10.0872	10.2593	10.1775	10.431	10.3196	10.307	10.2194	10.2001	10.1463
147631	hsa-miR-4258	5.91337	5.91767	5.94905	6.07894	6.17341	6.22145	6.21489	6.22756	6.13469
147930	hsa-miR-3144-3p	5.09129	4.9834	4.99959	5.04525	4.93751	4.63074	4.87738	4.98664	5.00794
147818	hsa-miR-4270	5.07435	5.0144	5.03022	5.02555	5.01803	4.94061	4.88128	5.05149	4.91682
147889	hsv1-miR-H14-3p	5.35387	5.27187	5.19855	5.25188	5.19052	5.35376	5.15983	5.17759	5.13544
147904	hsa-miR-3148	5.87173	5.76364	5.77525	5.71653	5.7749	5.70277	5.82784	5.80921	5.84958
148361	hsa-miR-3911	5.68871	5.62969	5.68793	5.69039	5.7367	5.30525	5.71905	5.70232	5.71202
147606	hsa-miR-4259	5.21293	5.12784	5.10945	5.19768	5.08287	4.7577	5.05874	5.05842	5.03264
148307	hsa-miR-3612	4.98478	4.90557	4.84666	4.91462	4.77615	4.35423	5.08414	4.89289	5.00516
148221	hsa-miR-3650	5.03707	5.00701	5.01751	5.17317	4.939	4.32135	4.95159	4.95126	5.11491
147688	hsa-miR-548v	4.9758	4.84505	4.93663	5.03836	4.79057	4.39548	4.79993	5.00068	4.93094
148688	hsa-miR-765	5.30403	5.20879	5.28369	5.48096	5.32166	4.90071	5.23945	5.22374	5.22207
147311	hsa-miR-3688-3p	4.85296	4.80222	4.96412	4.8745	4.93918	4.34808	4.67266	5.06129	4.7794
148659	hsv2-miR-H21	5.00016	4.67685	4.92897	4.78753	4.78855	5.13034	4.98002	5.06458	4.82858
148273	hsa-miR-3150b-3p	4.97533	4.84358	5.05284	5.191	4.94758	4.87494	4.6906	4.90086	4.81891
148118	hsa-miR-676-5p	5.1749	5.25056	5.24868	5.26048	5.22594	5.02812	5.23134	5.20053	5.13487
148663	hsa-miR-557	5.12974	5.26463	5.11929	5.15963	5.17506	5.15497	5.03889	5.03315	4.96588
148049	hsa-miR-3924	5.70173	5.58353	5.6562	5.65137	5.63044	5.35273	5.64376	5.65804	5.69698
148413	hsa-miR-3614-3p	5.00772	4.96322	4.97437	5.02012	4.83653	4.35082	4.72539	4.84421	4.77404
17578	kshv-miR-K12-5-3p	5.33058	5.28188	5.26894	5.23027	5.19857	4.8781	5.24574	5.30698	5.26245
42764	hsa-miR-412	5.02957	4.79544	5.07774	4.36909	4.89473	4.32103	5.08414	5.0536	4.98075
17328	ebv-miR-BART8-3p	7.35587	7.4126	7.53234	7.9636	7.619	7.49031	7.45762	7.75513	7.47262
168850	hsa-miR-3191-5p	4.98425	4.91017	5.00786	5.03004	4.84385	4.26141	4.98859	5.00439	4.87433
168636	hsa-miR-122-5p	6.90941	6.96075	6.88835	6.82159	6.90048	6.82558	6.94631	6.89007	6.8215
168903	hsa-miR-4439	4.88856	4.84888	4.96149	4.44931	5.03631	4.843	4.34153	4.84907	4.50574
168687	hsa-miR-29a-3p	10.2664	10.2246	10.1079	10.0805	10.2089	10.1219	10.1322	10.134	10.089
168914	hsa-miR-5689	5.23732	5.15024	5.17771	5.06628	5.20754	5.17405	5.25251	5.31937	5.22516
168831	hsa-miR-433	5.24766	5.08752	5.05883	4.93742	5.14581	4.97525	5.13951	5.1648	5.20945
168941	hsa-miR-4501	4.97699	4.97175	5.0339	4.90385	5.00891	5.12204	5.09692	5.18713	5.23733
168930	hsa-miR-5582-5p	5.17344	5.28106	5.19393	4.88733	5.2235	5.02282	5.16126	5.34752	5.32994
168623	hsa-miR-4672	3.77353	4.83637	5.08198	4.98712	5.04045	4.84901	4.49548	3.96188	4.463
168599	hsa-miR-4453	4.82506	4.70058	4.95771	4.70418	4.96219	4.8595	5.08659	4.9797	4.979
168758	hsa-miR-4425	5.78024	5.81345	5.84516	5.85847	5.93614	5.71733	5.89907	5.9049	5.8828
168818	hsa-miR-4774-5p	4.82793	4.48314	4.8223	4.74583	4.68047	4.4404	4.94198	4.86064	4.93577
168967	hsa-miR-4476	5.22132	5.13813	5.18026	5.22014	5.17445	5.00643	5.17802	5.14643	5.31812
168723	hsa-miR-4789-5p	4.8718	4.5063	3.78274	4.76267	5.0199	5.06068	3.94857	3.68546	4.32038
168709	hsa-miR-4429	7.11075	7.06925	7.02711	6.92932	7.06	7.1254	7.04742	6.99498	6.81583
168658	hsa-miR-5196-5p	5.13832	5.1697	5.22521	5.21455	5.17483	4.76244	5.12154	5.14351	5.13439
168721	hsa-miR-4701-5p	5.48522	5.43162	5.42683	5.31248	5.18739	4.89886	5.34203	5.40123	5.38721
168653	hsa-miR-3158-5p	6.71035	6.66773	6.65444	6.83378	6.784	6.64369	6.72144	6.85935	6.69522
168846	hsa-miR-1273f	6.24831	6.17753	6.18727	6.21655	6.18552	6.04081	6.21004	6.20646	6.23251
168915	hsa-miR-4780	7.06272	6.97495	6.88055	6.81146	6.95626	7.05873	7.00541	7.21388	7.15058
169310	hsa-miR-3913-3p	5.19964	5.04497	5.19673	4.97752	5.13302	4.74536	5.17281	5.17808	4.71751
169149	hsa-miR-4659b-5p	4.90244	4.89464	4.98401	4.99255	5.08986	4.16309	4.90912	4.85292	4.80667
169065	hsa-miR-378h	5.05447	4.85814	5.00278	5.13113	4.87394	4.94903	5.04098	5.18728	5.09644
169214	hsa-miR-4638-5p	5.10999	5.06637	5.14868	4.96718	4.96577	4.50522	5.15272	5.05161	4.49972
169145	hsa-miR-5000-3p	4.91183	4.94122	4.88814	4.84041	5.06055	5.03811	5.11887	5.07145	5.14737
169047	hsa-miR-4665-3p	5.06409	5.01348	4.99937	5.06116	4.90747	4.96717	4.98648	5.02171	5.06835
169362	hsa-miR-5591-3p	5.29539	5.19167	5.17256	5.07197	5.13316	5.09249	5.21273	5.35665	5.2957
169324	hsa-miR-4642	4.78936	5.01568	4.84913	5.00954	5.06778	4.97816	5.07376	5.1932	5.10741
169216	hsa-miR-4701-3p	4.98262	4.98389	5.02487	5.02221	5.02173	4.88637	5.06775	5.04038	5.13823
169123	hsa-miR-3184-3p	5.45215	5.52384	5.38368	5.46781	5.39479	5.14842	5.33036	5.45443	5.38409
169052	hsa-miR-4719	4.92256	4.302	4.80061	4.61478	3.75912	3.93947	4.3461	3.78983	4.52767
169062	hsa-miR-3922-5p	5.05565	4.94698	5.15141	4.4343	4.97286	4.41055	3.99542	4.31323	4.6781
169116	hsa-miR-4788	5.41083	5.28149	5.33397	5.24648	5.26904	5.01794	5.2301	5.33623	5.33454
169100	hsa-miR-4758-3p	5.92749	5.95452	6.03465	6.09171	6.07711	5.82154	6.04008	6.06122	6.03646
169369	hsa-miR-4490	4.87713	4.83838	4.96038	4.86371	4.99157	4.84911	5.11976	5.03582	5.24388
169371	hsa-miR-4474-5p	4.64852	4.92872	5.06349	4.54646	3.83136	4.98479	4.70977	5.15676	4.46612
169035	hsa-miR-4658	5.74682	5.68077	5.75791	5.72633	5.78106	5.61856	5.77348	5.76624	5.76397
169233	hsa-miR-4643	4.93065	4.94301	5.076	4.87025	5.11702	4.31376	4.92365	4.14935	4.46771
169012	hsa-miR-4711-3p	5.42685	5.35026	5.32529	5.27501	5.35989	4.9729	5.34758	5.41029	5.21857
169152	hsa-miR-5690	4.88439	4.74156	5.03289	4.89393	5.09904	4.60412	5.16678	5.25744	5.22101
169404	hsa-miR-3663-5p	4.83548	4.54055	4.88907	4.78882	4.68918	5.04858	4.9859	5.01774	5.07659
17536	hsa-miR-562	4.09536	4.81971	4.65867	4.36369	4.51131	5.10781	5.01914	4.96836	5.09102
42934	hsa-miR-345-5p	5.18663	5.09375	5.11885	5.0092	5.04032	5.20195	5.18664	5.17669	5.22709
11148	hsa-miR-515-3p	6.44535	6.39875	6.36131	6.15937	6.32904	6.34814	6.41969	6.41907	6.46566
42692	hsa-miR-127-5p	5.09509	5.28893	5.19419	5.10371	5.17817	5.34492	5.08074	5.1804	5.25867
46704	hsa-miR-548i	4.6376	4.57187	4.77494	4.79796	5.07905	4.93725	5.16511	4.9608	5.18406
11044	hsa-miR-302c-3p	4.63422	5.01905	4.63702	5.01936	4.66066	4.9985	4.80279	4.68361	4.38338
46511	hiv1-miR-TAR-5p	4.71006	4.93032	4.44692	4.79071	4.73608	4.98789	4.4234	4.71487	4.68434
19582	hsa-miR-106b-5p	6.97111	6.87996	6.81876	6.60152	6.84576	6.88911	6.88368	6.9603	6.94777
13147	hsa-miR-96-5p	5.46107	5.44971	5.34669	5.34033	5.35356	5.47835	5.36471	5.31359	5.3058
46690	hsa-miR-1238-3p	5.10544	4.98737	5.05534	4.99587	4.99253	4.98489	4.81906	4.88912	4.84525
46696	hsa-miR-1234-3p	5.35767	5.32146	5.20699	5.165	5.12152	5.44078	5.11667	5.18901	5.25454
46918	hsa-miR-375	6.06725	6.01342	6.01814	5.90026	6.04011	6.0916	6.04516	6.07936	6.05272
46806	hsa-miR-1227-3p	5.32448	5.35809	5.27896	5.39774	5.20016	5.28353	5.13331	5.15624	5.19414
27229	hsa-miR-511	5.00519	4.87316	4.8881	4.98166	4.65644	5.00256	4.81868	4.98737	4.78264
29379	hsa-miR-452-5p	5.57205	5.58598	5.53924	5.52144	5.57628	5.67438	5.57541	5.63278	5.58075
17752	hsa-let-7f-5p	7.21541	7.45108	7.41031	8.08664	7.60165	7.47519	7.25033	7.10811	6.93159
29490	hsa-miR-7-5p	6.23525	6.12874	6.11663	6.04634	6.14894	6.1491	6.17542	6.16752	6.17416
42482	hsa-miR-591	4.42502	4.8976	4.702	4.54171	4.79084	5.11507	4.46863	4.51558	4.80684
17650	kshv-miR-K12-6-5p	5.11343	5.02897	5.03403	5.07579	5.04229	5.15654	5.05097	4.95788	5.02075
17280	hsa-miR-15b-5p	7.76034	7.66096	7.65233	7.43725	7.53179	7.62645	7.69949	7.64354	7.57923
32190	hsa-miR-607	4.7542	4.34943	4.83027	4.5108	4.89115	4.89697	5.03957	5.02431	4.95548
10967	hsa-miR-16-5p	10.5417	10.4708	10.3927	10.2127	10.3459	10.3878	10.5319	10.5859	10.3764
17613	hsa-miR-645	5.19924	5.19334	5.14701	5.21846	4.98094	5.1474	5.11713	5.07967	5.01491
46440	hsa-miR-1287	5.18001	5.25779	5.10384	5.13568	5.04503	5.10289	4.98787	5.03275	4.96425
13178	hsa-miR-18a-3p	4.85111	4.82314	4.79903	4.75243	4.71429	4.99534	4.9207	4.74007	4.89573
11092	hsa-miR-378a-5p	5.23805	5.19859	5.07032	4.96374	5.16685	5.28024	5.23132	5.06648	5.2349
46406	hsa-miR-500a-3p	5.64919	5.55899	5.49297	5.48552	5.4909	5.63966	5.62989	5.59409	5.62398
28889	hsa-miR-888-5p	4.95257	4.77516	4.58755	4.51444	4.41443	4.9129	5.03625	4.79689	4.77761
42887	hsa-miR-331-3p	6.30842	6.25753	6.20804	6.01822	6.21572	6.32547	6.29971	6.3535	6.41598
42508	hsa-miR-106a-3p	4.8053	4.60805	4.41885	4.80878	4.69499	5.04997	4.62833	4.56375	4.67247
146044	hsa-miR-2115-5p	5.37147	5.37329	5.3775	5.42174	5.30043	5.45372	5.3212	5.2309	5.182
145663	SNORD68	10.2235	10.0409	10.2412	10.0714	10.1003	10.2383	10.2957	10.179	10.2868
146074	hsa-miR-2114-5p	5.30035	5.25993	5.21405	5.02465	5.13627	4.93915	5.21675	5.20823	5.26779
145986	hsa-miR-2052	4.9876	4.85223	4.95697	5.02582	4.93863	5.25437	4.72329	4.81063	4.89108
46204	SNORD38B	7.96183	7.90247	7.82015	7.66726	7.78052	7.93008	7.83827	7.88512	8.10004
46203	SNORD49A	7.15121	7.03787	6.94656	6.73758	6.90439	7.03019	7.09432	7.14286	7.4075
17820	hsa-miRPlus-C1066	4.88935	4.83284	4.48317	4.86752	4.8974	5.02131	4.97448	4.77065	4.80835
146069	hsa-miR-1915-5p	5.17721	5.07159	4.97039	5.1478	5.07062	5.176	5.03212	4.98704	4.99241
145946	hsa-miR-449a	5.51459	5.51196	5.48179	5.35525	5.38775	5.47185	5.51037	5.42353	5.32737
145698	hsa-miR-496	4.67614	4.19627	4.46681	4.74584	4.48087	5.01598	4.58966	4.7439	5.19116
145757	hsa-miR-33a-3p	4.86781	5.01329	4.81154	4.96255	4.81562	5.21255	4.82085	4.98359	4.93509
145708	hsa-miR-324-3p	5.52608	5.50253	5.40763	5.44357	5.42013	5.43546	5.40841	5.45958	5.42671
145694	hsa-miR-100-3p	4.44591	4.56106	4.46344	4.42478	4.74866	4.95655	4.91789	5.05948	4.84859
147850	hsv2-miR-H11-3p	4.79892	4.99354	5.04111	4.61979	5.17005	5.09116	4.84128	5.13378	5.18028
147909	hsa-miR-1273d	5.01388	4.89723	4.94504	5.05386	4.91378	5.09376	5.06546	4.8646	4.98033
147798	hsa-miR-3141	5.1276	4.97676	5.10075	5.13239	4.97567	5.12739	5.06477	4.93691	5.02747
148000	hsa-miR-3195	5.46857	5.54314	5.49218	5.36732	5.50324	5.43486	5.57208	5.56455	5.64364
147937	hsv1-miR-H13	4.59509	4.50066	4.83457	4.99969	5.02665	5.07023	4.92556	4.92932	4.99532
147584	hsa-miR-548t-5p	5.08072	5.16228	5.10391	5.10443	5.15521	5.13872	5.10631	4.98491	5.16517
147914	hsa-miR-514b-5p	5.29125	5.19876	5.09265	5.10839	5.17454	5.275	5.23612	5.21983	5.17001
147187	hsa-miR-215	6.51893	6.49677	6.4739	6.21219	6.44325	6.4784	6.55157	6.49052	6.39253
145670	hsa-miR-18b-5p	5.38636	5.38048	5.26922	5.22711	5.30817	5.17892	5.30334	5.3375	5.29762
148018	hsa-miR-3671	4.27325	4.53971	4.96504	4.46404	4.86384	5.00638	5.11316	4.44191	5.03619
148168	hsa-miR-3658	4.87264	4.56611	4.71634	4.56047	4.69711	5.05579	4.92727	5.08242	4.48523
148033	hsa-miR-3065-5p	4.90925	4.92765	4.75922	4.78924	4.57179	4.96026	4.65938	4.7552	4.90438
148265	hsa-miR-3935	6.12656	6.08687	6.01131	5.93945	6.04376	6.15416	6.13538	6.11154	6.13367
148666	hsa-miR-938	5.05517	5.09222	5.03777	5.16937	5.02067	5.24581	5.04941	4.86332	4.8532
148262	hsa-miR-3680-3p	4.86373	4.88019	4.92967	4.97622	4.84267	5.02192	4.64983	4.89122	4.82637
148667	hsa-miR-617	4.44103	5.01831	4.43936	4.73012	4.72217	5.00871	4.65719	4.95911	4.95722
147731	hsa-miR-3189-3p	5.48766	5.4975	5.51474	5.33805	5.33604	5.41772	5.37735	5.28315	5.31178
148154	hsa-miR-3922-3p	4.62188	4.71213	4.46642	4.7928	4.39113	4.90465	4.39718	4.24242	4.67091
147576	hsv1-miR-H1-3p	5.42055	5.36638	5.26157	5.41876	5.23685	5.42406	5.23165	5.24193	5.19602
147268	hsa-miR-3940-3p	4.78072	4.77178	4.8769	4.967	4.85063	5.16815	4.92656	4.94542	5.00597
147742	hsa-miR-4265	4.90031	4.97436	4.76545	5.06752	4.7097	5.08983	4.83482	4.70587	4.76766
148338	hsa-miR-3064-3p	5.14879	4.95289	5.06696	5.10367	4.9207	5.13873	4.92781	5.12037	4.94063
148057	hsa-miR-186-3p	4.57385	4.78443	5.00743	4.94034	4.98922	4.66383	4.88491	4.96065	5.02113
42702	hsa-miR-30c-1-3p	5.53737	5.45814	5.44257	5.54462	5.46819	5.44394	5.35661	5.41188	5.29645
146157	hsv1-miR-H4-5p	4.9691	4.80272	4.90626	4.95193	4.92558	5.15289	5.11494	4.95885	5.08593
46281	hsa-miR-1291	5.39295	5.38345	5.28	5.38038	5.29158	5.36758	5.29271	5.19683	5.34334
146123	hsv1-miR-H2-3p	5.05463	5.00258	4.96722	5.03846	5.04612	5.13312	5.01681	5.15296	5.11261
146014	bkv-miR-B1-3p/jcv-miR-J1-3p	4.52397	4.88569	4.85639	4.919	4.81987	4.955	4.92509	4.70136	4.93033
168868	hsa-miR-5681b	8.25266	8.20905	8.29795	8.2322	8.29801	8.46812	8.39536	8.84693	8.91163
168871	hsa-miR-151a-5p/hsa-miR-151b	6.93821	6.91208	6.80107	6.63129	6.78267	6.85451	6.886	6.9025	6.78816
168802	hsa-miR-4516	11.9193	11.7767	12.0209	12.9469	12.1715	12.0909	11.7461	11.6339	11.7372
168760	hsa-miR-4749-5p	4.93557	4.81103	5.09168	4.77483	5.04075	5.19346	4.25705	4.59637	4.05085
168603	hsa-miR-4664-5p	4.89398	5.23735	4.75742	4.89693	4.88742	5.04849	5.01812	5.02065	5.2798
168863	hsa-miR-4441	5.72571	5.69094	5.68139	5.81158	5.71181	5.83511	5.71301	5.68637	5.56328
168948	hsa-miR-4514	5.42704	5.48037	5.37777	5.30975	5.34883	5.49249	5.38621	5.38788	5.31685
168959	hsa-miR-4778-5p	5.51793	5.46103	5.35597	5.49684	5.46905	5.49602	5.35984	5.3656	5.25798
168638	hsa-miR-4530	10.3566	10.4219	10.5842	10.828	10.5814	10.6383	10.378	10.4418	10.3957
168610	hsa-miR-211-3p	4.82069	4.93093	5.03785	5.01228	5.0536	5.10704	5.06767	5.081	5.04951
168881	hsa-miR-4720-3p	3.85952	4.98525	4.52874	4.45577	4.27844	5.07021	4.24693	3.88239	3.9908
168939	hsa-miR-4738-5p	4.25611	4.78115	4.66177	4.28073	4.73698	5.09946	4.82279	4.93818	4.82997
168717	hsa-miR-5193	6.23115	6.3069	6.30974	6.37739	6.3225	6.42695	6.32497	6.20341	6.15505
168629	hsa-miR-5087	4.69374	4.19774	4.75896	4.83265	4.87518	4.97165	4.89085	4.95202	5.0585
168815	hsa-miR-4488	7.35434	7.53326	7.912	8.17047	7.68957	7.63964	7.60819	7.40885	7.47891
168929	hsa-miR-4648	5.22139	5.1434	5.18989	5.26538	5.20173	4.77675	5.20665	5.1442	5.20922
168686	hsa-miR-4768-5p	5.33108	5.34633	5.24872	5.08283	5.30145	5.17741	5.30933	5.2719	5.24738
168606	hsa-miR-4633-5p	5.4499	5.33656	5.427	5.33282	5.35109	5.45442	5.34202	5.37405	5.32646
168557	hsa-miR-4777-5p	6.10248	6.03457	6.04949	6.25746	6.11073	6.21825	6.03047	5.99127	5.99601
168582	hsa-miR-4731-5p	4.96724	4.91859	4.98154	4.38528	5.0925	4.93018	5.14901	5.054	4.68053
169068	hsa-miR-513c-3p	5.42372	5.39594	5.24717	5.20946	5.32386	5.336	5.32662	5.33104	5.34648
169204	hsa-miR-4709-3p	8.1173	8.26984	8.05114	8.62569	8.16603	8.28327	8.01967	8.23335	8.05825
169129	hsa-miR-4284	14.5558	14.5398	14.5563	14.4945	14.4992	14.6186	14.4763	14.4699	14.4909
169251	hsa-miR-4653-5p	5.33914	5.26247	5.21661	5.24608	5.32371	5.39083	5.30715	14.4687	5.33125
169024	hsa-miR-3960	14.7428	14.8174	14.8394	14.8771	14.8379	14.8098	14.8173	14.8085	14.7991
169206	hsa-miR-4645-3p	4.74892	4.59632	4.82951	4.48784	5.09823	5.06576	5.12952	4.97318	4.50579
169026	hsa-miR-4679	4.73812	5.11987	4.92492	4.73232	4.96211	5.17105	4.97705	4.99005	5.18574
169028	hsa-miR-4708-3p	14.8098	14.8394	14.7633	14.6713	14.7712	14.8115	14.7875	14.9013	14.8763
169229	hsa-miR-4666b	4.3712	4.50579	4.38793	4.38763	5.05839	4.91756	4.22783	5.02122	3.99299
168991	hsa-miR-873-3p	4.85244	4.84963	4.67205	4.75086	4.79065	5.17205	3.96856	4.80328	4.35503
169137	hsa-miR-4524b-5p	5.16978	5.21812	5.2502	5.12743	5.30463	5.27052	5.09551	5.24168	4.82488
169259	hsa-miR-4773	4.88415	4.87645	4.91568	4.90833	5.00999	5.18069	4.47211	5.02411	4.39797
168979	hsa-miR-4734	6.03448	6.03793	6.15233	6.30372	6.13693	6.2261	6.02967	5.97157	5.97768
169140	hsa-miR-3150a-5p	4.8182	5.02294	4.92359	4.7796	5.17433	5.24854	4.91361	4.08231	4.34137
169217	hsa-miR-2467-5p	4.91593	4.6911	4.72498	4.34339	5.08121	5.15372	5.16493	5.06555	4.60036
169342	hsa-miR-5090	4.71598	4.86692	4.98644	4.99644	4.86741	5.08452	5.00219	4.82153	4.98366
169053	hsa-miR-130b-5p	5.36632	5.29353	5.35785	5.29002	5.22433	5.3461	5.32851	5.24723	5.27081
168980	hsa-miR-4324	7.73894	7.69633	7.76036	7.81195	7.74882	7.90198	7.68629	7.67116	7.48365
168986	hsa-miR-4677-3p	5.65059	5.70428	5.67901	5.73927	5.61197	5.829	5.66772	5.65473	5.53539
169124	hsa-miR-548aj-3p	4.66206	4.63157	4.82929	4.31109	5.01364	5.14209	4.9548	4.89292	4.58793
169391	hsa-miR-513a-3p		4.13767	4.77438	5.00061	4.46821	4.95075	4.57829	4.62848	4.94719
17539	ebv-miR-BART3-5p	4.5724	4.14021	4.48814	4.84378	4.90426	4.96073	4.73213	4.76134	4.8196
42603	hsa-miR-424-3p	5.34283	5.20194	5.21333	5.17601	5.25293	5.19612	5.306	5.2688	5.34662
42786	hsa-miR-188-3p	4.98961	4.76771	4.94728	4.63972	4.86433	4.8431	4.99112	4.863	4.74167
42866	hsa-miR-451a	13.7562	13.673	13.5634	13.0015	13.6149	13.5234	13.6833	13.5991	13.5409
46335	hsa-miR-548m	4.76889	4.65233	4.30855	4.91607	4.73001	5.01866	4.18231	4.71494	4.68233
17902	hsa-miR-15b-3p	4.72793	4.80331	4.8686	5.01073	4.87467	5.05631	4.68373	4.3203	4.86034
46634	hsa-miR-1281	5.55403	5.51124	5.51141	5.58482	5.46416	5.64666	5.37103	5.34129	5.38966
17459	hsa-miR-580	4.47838	4.71638	4.63919	4.9654	4.77388	5.02524	4.66041	4.57944	4.81849
17883	hsa-miR-19b-1-5p	4.78253	4.23856	4.69235	4.85972	4.93233	4.4512	4.96648	5.01026	5.06403
17657	ebv-miR-BART18-5p	4.23027	4.63527	4.80762	4.81013	4.80478	4.66024	5.20099	5.04141	4.57876
13137	hsa-miR-518e-5p/hsa-miR-519a-5p/hsa-miR-519b-5p/hsa-miR-519c-5p/hsa-miR-522-5p/hsa-miR-523-5p	6.69259	6.66538	6.75823	6.74529	6.75309	6.67111	6.70389	6.71502	6.73259
17499	hcmv-miR-US5-1	4.73162	4.54438	4.56439	4.76044	4.82632	4.64115	4.9904	4.99965	5.05166
29562	hsa-miR-199a-5p	9.46086	9.42141	9.51256	9.13998	9.33422	9.25392	9.47925	9.40755	9.51175
46940	hsa-miR-548g-3p	3.90036	4.33752	4.72524	4.81022	4.42214	4.7868	4.68757	4.88718	4.94557
17614	sv40-miR-S1-3p	4.93383	4.95183	4.80915	5.1158	4.6481	5.21944	4.5848	4.62695	4.76011
17393	hsa-miR-603	4.79272	4.82739	4.80537	4.97148	4.40572	4.93968	4.7498	4.60592	4.66641
10946	hsa-miR-141-3p	7.30757	7.20019	7.2912	7.02142	7.21538	7.16043	7.31882	7.35563	7.46252
42710	hsa-miR-1296	4.96444	4.76131	4.81737	4.93882	4.83042	5.19382	5.06817	4.77427	4.89119
42674	hsa-miR-431-3p	5.08247	4.80131	4.87201	5.03527	5.00005	4.79753	4.6866	4.76903	4.8123
42949	hsa-miR-155-3p	4.65106	4.83004	4.66483	4.59911	4.7999	4.82949	4.9191	4.92879	5.01441
30033	hsa-miR-877-5p	5.91224	5.90272	5.96052	6.04624	5.9486	5.81559	5.95356	5.8927	5.91766
13171	hsa-miR-429	5.79536	5.7492	5.77475	5.60138	5.78139	5.65391	5.82795	5.76743	5.9188
46235	hsa-miR-524-5p	6.39469	6.2935	6.34488	6.15337	6.28957	6.1553	6.30655	6.26507	6.29814
11024	hsa-miR-223-3p	8.05913	8.16525	8.07295	7.7938	7.96236	7.92537	8.14167	8.0585	8.26367
42458	hcmv-miR-US25-1-3p	5.27641	5.28116	5.16579	5.22156	5.31856	5.3467	5.29319	5.17288	5.23748
42549	hsa-miR-19a-5p	4.78394	4.69444	4.5279	4.8344	4.83522	4.9342	4.8922	4.67493	4.93738
13183	hsa-miR-487a	4.86796	4.89273	4.68391	4.79255	4.96477	5.27644	5.00014	5.13727	5.06516
17298	hsa-miR-548b-3p	4.64891	4.48236	4.42159	4.86163	4.44424	5.05539	4.46588	4.44833	4.66942
42616	ebv-miR-BART7-3p	4.81973	4.64614	4.37345	4.8971	4.59858	4.99621	4.64382	4.7524	4.33638
46779	hsa-miR-1206	4.41302	4.54708	4.64915	4.77331	4.8192	5.0145	4.80997	4.67275	4.86615
46829	hsa-miR-664a-5p	5.60358	5.53456	5.48657	5.45037	5.51495	5.4642	5.58644	5.50929	5.67854
46414	hsa-miR-548h-5p	4.60176	4.25682	4.48263	4.77334	4.33885	4.83728	4.55415	4.51037	4.57803
17634	hsa-miR-567	4.73009	4.75285	4.7201	4.8281	4.82027	4.59748	4.92623	4.73364	4.85254
42532	hsa-miR-22-5p	6.23685	6.17209	6.17001	5.98812	6.17332	6.04093	6.24051	6.21906	6.28729
42455	hsa-miR-520f	5.16556	5.16454	5.11382	5.1988	5.15846	4.88712	5.08552	5.1749	5.00195
42845	hsa-miR-125b-2-3p	5.47258	5.46774	5.29167	5.29954	5.45045	5.27061	5.32006	5.30227	5.38003
146169	mcv-miR-M1-3p	5.11926	5.03064	4.82657	5.10982	4.96891	5.13063	5.00021	4.82567	4.77346
146179	hsa-miR-2113	5.53491	5.51396	5.57916	5.54262	5.57565	5.60361	5.44201	5.25784	5.39267
146202	hsv1-miR-H7-5p	4.86557	4.93482	4.90304	4.87075	4.95914	5.05597	5.00979	4.80867	5.01106
146127	hsa-miR-449b-3p	4.96413	4.97132	4.91391	5.13515	4.84584	5.0026	4.85274	4.89633	5.11859
19007	SNORD3@	10.3961	10.387	10.4138	10.1435	10.2869	10.1449	10.4799	10.5278	10.7077
30209	hsa-miRPlus-C1114	5.08528	4.89101	4.91508	4.98329	5.00701	5.10918	5.12571	5.05573	4.88765
146180	hsa-miR-1909-3p	6.36666	6.35159	6.50752	6.66626	6.4798	6.35067	6.39013	6.26769	6.3362
146134	hsv2-miR-H4-3p	4.65091	4.69457	4.5004	4.82619	4.73526	4.58296	4.67473	4.83813	4.92389
146160	hsa-miR-133b	9.79268	9.65891	9.77429	9.35331	9.60033	9.5074	9.81001	9.75494	9.8034
145707	hsa-miR-216b	4.37262	4.48984	4.33659	4.36747	4.48738	4.84375	4.76229	4.75236	4.86896
145755	hsa-miR-146a-3p	4.64391	4.38589	4.40274	4.76945	4.67546	5.0296	4.7025	4.59635	4.61692
145835	hsa-miR-509-5p	5.36628	5.13051	5.22692	5.11596	5.23294	5.25699	5.20028	5.14138	5.17127
145836	hsa-miR-218-2-3p	5.02697	4.9373	5.00619	5.03829	4.89671	5.11069	4.87085	4.75097	5.03011
147843	hsa-miR-3144-5p	4.85967	4.87599	4.7384	4.94131	5.09444	5.06338	4.99315	5.02007	5.06585
147939	hsa-miR-3192	4.64101	4.60773	4.7868	5.01474	4.46128	5.24813	4.81514	4.42352	4.73686
147162	hsa-let-7a-5p	10.2827	10.1443	10.3041	10.1886	10.2341	10.119	10.2313	10.1459	10.0325
147906	hsa-miR-4322	4.64038	4.57702	4.75443	4.80031	4.68783	4.95232	4.77751	4.62403	4.7997
147931	hsa-miR-3166	4.1108	4.77803	4.43551	4.44014	4.95801	4.88825	4.8898	4.61826	4.99446
147824	hsv2-miR-H9-5p	4.59749	4.70926	4.71475	5.07297	4.75543	4.84841	4.74168	4.78498	4.72763
147894	hsa-miR-3137	4.77091	4.80845	4.74208	4.86985	4.80827	4.68909	4.82489	4.35897	4.71094
147506	hsa-miR-21-5p	9.65034	9.44579	9.50993	9.43067	9.52668	9.3491	9.43271	9.41641	9.51574
147823	hsa-miR-3146	5.14876	5.14016	4.93697	5.17684	5.10399	4.77831	4.96321	4.99254	4.96715
147880	hsa-miR-323b-3p	4.7789	4.98216	4.97374	5.04974	4.70858	5.10963	5.02506	4.75699	4.85732
148102	hsa-miR-3619-5p	4.30309	4.76606	4.47036	5.04759	4.4923	5.00986	4.86713	4.47309	5.08334
148643	hsa-miR-642a-5p	4.91052	4.90139	4.83442	5.01895	4.84366	5.10484	4.84941	4.81084	4.85044
148674	hsa-miR-4321	4.88652	4.88244	4.93879	5.01833	4.94363	5.01353	4.98621	4.83245	4.9404
147493	hsa-miR-3944-3p	5.17143	5.01646	5.07316	5.16416	4.97988	5.22894	4.9782	4.82414	4.96852
148577	hsa-miR-3943	5.50441	5.39501	5.29297	5.45107	5.38261	5.40757	5.26946	5.28522	5.34563
148620	hsa-miR-454-3p	5.50329	5.38534	5.29487	5.34582	5.38345	5.36583	5.34745	5.30318	5.31526
148678	hsa-miR-301a-5p	4.23897	4.69893	4.40205	4.47829	4.46638	5.10602	4.6296	4.53569	4.63523
148167	hsa-miR-3670	4.78517	4.91547	4.47328	4.80601	4.98971	5.03172	4.94097	4.79192	5.07613
147612	hsv1-miR-H5-5p	4.74084	4.78414	4.83333	5.05945	4.99241	5.02246	4.69689	4.90928	5.12712
148217	hsa-miR-23c	7.26094	7.23595	7.45461	7.22154	7.30624	7.26598	7.37797	7.28121	7.2987
148657	hsa-miR-381-5p	5.2559	5.2426	5.11419	5.14976	5.23871	5.03249	5.26504	5.03279	5.12123
148418	hsa-miR-3607-5p	6.57647	6.47688	6.53349	6.39682	6.47559	6.44109	6.56351	6.54825	6.62645
147603	hsa-miR-4300	5.18929	5.20969	5.04783	5.29856	5.11863	4.95525	5.04459	4.88215	5.04979
147738	hsv2-miR-H20	5.52368	5.39222	5.4657	5.49496	5.40726	5.20953	5.39998	5.31839	5.3203
28534	hsa-miRPlus-D1058	4.67097	4.69449	4.83338	4.30941	4.8963	4.90225	4.86396	5.0757	3.81868
17493	hsa-miR-622	5.75937	5.7915	5.80806	5.95033	5.86693	5.79801	5.74379	5.68963	5.65426
17577	hsa-miR-613	4.74612	4.63713	4.5493	4.44439	4.84655	4.85453	4.71184	4.84573	4.93923
168886	hsa-miR-4745-5p	4.92253	4.92671	4.61382	4.54925	4.72991	5.09482	4.40693	4.94469	4.30923
168935	hsa-miR-4687-3p	6.9292	6.84366	7.10291	7.30302	7.01952	6.9736	6.97699	6.92417	6.99445
168562	hsa-miR-4738-3p	4.74103	4.63546	4.88343	4.75566	5.00124	5.17393	4.95578	5.13591	4.78509
168634	hsa-miR-548av-5p/hsa-miR-548k	4.41292	4.80822	5.10061	4.35357	4.87238	5.14173	4.05786	4.21287	3.78693
168953	hsa-miR-4704-5p	4.72554	4.98705	4.95101	4.62681	5.00344	5.09847	5.19064	5.02649	5.14183
168837	hsa-miR-4793-3p	3.98689	5.00312	4.89375	4.38492	5.02201	4.91645	4.42396	4.14941	4.16371
168904	hsa-miR-4473	7.77538	8.08354	7.82837	7.78259	7.8043	7.96039	7.75613	7.75358	7.66
168588	hsa-miR-548at-3p	4.71242	4.83301	5.05831	4.70783	5.09681	4.95121	4.31062	4.86583	4.65828
168857	hsa-miR-2392	5.39256	5.34795	5.36252	5.50634	5.42047	5.3072	5.3696	5.22644	5.37285
168565	hsa-miR-4649-5p	6.10511	6.07747	6.39698	6.83582	6.36449	6.22902	6.12394	5.96988	5.98948
168864	hsa-miR-320d	5.93476	5.92676	5.93488	5.86506	5.99768	5.80853	5.95362	5.75281	5.59678
168652	hsa-miR-4760-3p	3.45912	4.71199	3.40629	4.30813	5.03353	4.75968	3.8494	4.09598	4.29529
168869	hsa-miR-5010-3p	5.48534	5.49091	5.3796	5.55865	5.41189	5.39474	5.33772	5.27703	5.34437
168920	hsa-miR-3117-5p	4.71986	4.88537	4.99637	4.59205	4.31874	4.98773	4.39851	4.07722	4.28206
168860	hsa-miR-4766-5p	4.24716	4.72371	4.26345	4.60623	4.72752	4.82205	4.26111	4.79726	4.95065
168901	hsa-miR-4742-5p	4.9283	4.74502	5.03124	4.38937	4.89844	5.08629	5.1244	5.02218	4.47901
168705	hsa-miR-5589-3p	4.86773	4.79604	4.86621	4.33552	3.77691	5.12962	3.72402	4.22326	4.29709
168586	hsa-miR-34a-5p	7.40659	7.33874	7.28829	7.00083	7.32924	7.28429	7.44859	7.41014	7.37026
168672	hsa-miR-1587	7.97235	7.9651	8.14728	8.72365	8.18226	8.03008	7.99924	7.83771	7.90132
168792	hsa-miR-4434	5.19779	5.18964	5.28324	5.24874	5.23715	5.11306	5.22518	5.14029	5.07753
169328	hsa-miR-4769-5p	5.25322	5.33648	5.27658	5.29361	5.29721	5.45539	5.24128	5.13513	4.97976
169383	hsa-miR-548ah-5p	4.90104	4.90426	5.0956	4.78831	5.14818	4.96658	4.8081	5.03752	4.66716
169094	hsa-miR-4482-3p	4.39988	4.85886	4.56408	4.75256	5.00108	4.90901	5.19245	5.09517	5.00791
169089	hsa-miR-4470	3.84891	4.17144	4.88041	4.67211	5.01533	4.8962	3.77411	3.60024	4.18332
169209	hsa-miR-4662b	5.00039	4.92971	4.89576	4.53397	5.11739	5.24777	4.02135	4.54874	4.33615
169366	hsa-miR-548ae	4.47084	4.90386	4.99388	4.25196	4.93798	5.1228	4.26399	4.36761	4.37189
169384	hsa-miR-1295b-5p	4.40526	4.36394	4.34198	4.68437	3.83936	4.94121	4.1568	4.26015	4.23637
168983	hsa-miR-2964a-3p	4.59768	4.89976	4.94759	4.41388	4.70953	5.00304	4.67611	4.58742	4.44109
169184	hsa-miR-1304-3p	5.08745	5.14128	5.11804	4.94385	4.85286	4.79581	4.41599	4.61334	4.5538
169292	hsa-miR-4717-5p	5.13932	5.04349	5.11293	4.92442	5.19911	5.07297	5.02298	5.08843	5.15859
169187	hsa-miRPlus-C1110	4.80696	4.6907	4.49163	4.88699	4.96935	4.57785	5.06106	5.07181	5.15069
169177	hsa-miR-4664-3p	5.04782	4.96744	4.92405	5.06357	4.91509	4.9068	4.9508	4.98871	5.02772
169057	hsa-miR-4659b-3p	5.16872	5.19164	5.23211	5.16709	5.20447	4.96209	5.25425	5.1583	5.10333
169185	hsa-miR-5187-3p	6.45382	6.46201	6.44503	6.34044	6.39733	6.38145	6.43681	6.39067	6.43709
169261	hsa-miR-4772-3p	4.64344	4.67045	4.85052	4.31078	4.90263	5.05144	4.19074	3.92597	4.5772
169161	hsa-miR-4489	4.77116	4.82241	4.84494	4.41456	4.76129	4.99143	5.12977	5.03048	5.03026
169210	hsa-miR-3187-5p	4.86297	4.20767	4.83323	4.81251	5.05563	5.27197	4.58645	4.97998	4.83537
169281	hsa-miR-4752	4.72294	4.18578	4.79819	4.75769	4.98891	4.86641	4.7737	5.06757	5.05456
169264	hsa-miR-4762-5p	5.87809	5.8327	5.86732	5.80005	5.95074	5.91	5.93402	5.85256	5.88316
169390	hsa-miR-4800-5p	5.55653	5.51239	5.47576	5.61616	5.59706	5.43613	5.5691	5.50794	5.4279
169406	hsa-miR-376b-3p	5.04316	5.08088	5.07814	5.10209	5.23941	5.25292	4.92827	4.80999	4.67462
42545	ebv-miR-BART11-3p	4.78664	4.78532	4.87496	4.65984	4.99008	4.47989	5.06527	5.10373	5.00327
17498	hsa-miR-601	5.58703	5.61947	5.58968	5.69652	5.68379	5.34667	5.62307	5.55641	5.5903
17336	hsa-miR-618	5.07038	5.00145	5.08794	5.19015	4.90837	4.55027	4.90078	4.90528	4.90535
13179	hsa-miR-455-5p	5.515	5.49429	5.39853	5.48576	5.38315	5.13126	5.36185	5.47352	5.38285
46401	hsa-miR-519a-3p	5.86637	5.85898	5.76726	5.72999	5.83925	5.71363	5.87258	5.95143	5.84838
42882	ebv-miR-BART13-5p	4.62003	4.7005	4.92764	4.47963	4.84484	4.76562	5.13799	4.98586	4.93185
10972	hsa-miR-181b-5p	5.97462	5.92257	5.90036	5.89842	5.91827	5.80698	6.01926	5.88788	5.81603
17492	sv40-miR-S1-5p	9.39624	9.61	9.47942	9.6016	9.6142	9.70926	9.61608	9.79468	9.85357
11063	hsa-miR-330-3p	5.12489	5.11153	5.29322	4.91142	5.20467	5.27107	4.75056	5.0309	4.90174
42852	hsa-miR-760	5.18459	5.00626	5.07674	5.05289	4.9403	4.58481	4.80653	4.92578	4.96377
42673	hsa-miR-337-3p	5.62202	5.59794	5.60972	5.51292	5.54856	5.19006	5.63066	5.62795	5.57249
17532	ebv-miR-BART5-5p	5.93049	5.9318	5.98677	6.07746	5.99164	5.83224	6.04847	6.05012	5.89959
46272	hsa-miR-1200	5.13489	5.21913	5.02818	5.1303	4.90159	4.64002	4.7857	4.83426	5.05076
17918	hsa-miR-222-5p	4.94701	4.77698	4.96463	4.63158	4.9466	4.64828	5.15139	5.18624	5.12199
46419	hsa-miR-1185-5p	5.07999	4.966	4.93664	4.87186	4.81405	4.37772	4.84853	4.92666	4.79513
29883	hsa-miR-606	4.85444	4.6411	5.02835	4.40451	4.85301	4.56254	4.97324	5.05414	5.17466
27545	hsa-miR-373-5p	5.46048	5.42056	5.36638	5.44344	5.35009	4.68263	5.35372	5.43391	5.33086
42641	hsa-miR-145-5p	10.6417	10.5774	10.739	10.9996	10.7914	10.6473	10.5989	10.6465	10.2247
42951	ebv-miR-BHRF1-2-3p	9.11919	9.27986	9.13164	9.13136	9.19514	9.24468	9.24802	9.31492	9.25776
17668	hsa-miR-552	5.27698	5.28483	5.17184	5.19854	5.23716	5.01212	5.16115	5.08088	5.04734
30687	hsa-miR-93-5p	6.87997	6.90573	6.80167	6.5402	6.76667	6.74946	6.91697	6.94434	6.96821
17917	hsa-miR-873-5p	4.85569	4.82605	5.01405	4.76422	4.82381	4.63248	5.06678	4.96016	4.98711
46495	hsa-miR-525-3p	5.22022	5.173	5.20296	5.02249	5.20802	4.89274	5.19804	5.24111	5.15663
42788	hsa-miR-924	4.97705	5.05866	5.07416	5.15702	4.6371	4.64904	4.86867	4.94131	4.87338
46363	hsa-miR-1272	5.3204	5.24025	5.19773	5.18552	5.15384	4.96808	5.09837	5.09421	5.03709
17567	kshv-miR-K12-1-5p	5.60628	5.54523	5.5826	5.62543	5.5049	5.14987	5.52066	5.57569	5.43669
14270	hsa-miR-493-3p	5.23981	5.13264	5.21416	5.21559	5.09301	4.79112	5.05441	5.17713	5.25248
11104	hsa-miR-422a	5.59234	5.60462	5.61112	5.89817	5.68112	5.76075	5.62204	5.54624	5.37147
42694	hsa-miR-485-3p	6.24179	6.2124	6.16135	6.03295	6.15789	6.10208	6.25729	6.27233	6.24967
46231	hsa-miR-519b-3p	7.12136	7.01557	6.96644	6.75994	6.98948	7.04581	7.10321	7.03384	7.00601
42718	hsa-miR-130a-5p	5.04643	4.91933	4.97294	4.89264	4.92145	4.81023	4.93673	4.84946	4.81447
23767	hsa-miR-759	4.92911	4.77645	4.98334	5.07033	4.99242	4.6734	4.94084	5.02931	4.93255
46355	hsa-miR-548p	4.7924	4.8776	4.93425	4.50584	4.5259	4.82275	4.81847	5.11133	4.98688
30592	hsa-miR-599	4.92753	4.83213	4.95353	4.47071	4.81019	4.351	4.82575	5.01959	4.99309
11151	hsa-miR-516b-5p	6.83749	6.68013	6.66526	6.62989	6.67831	6.6306	6.75089	6.76277	6.75524
17944	hsa-miR-337-5p	5.6217	5.52217	5.54602	5.43422	5.46034	5.21762	5.51281	5.56148	5.53903
146025	hsa-miR-2277-3p	4.78895	4.8758	4.92781	4.82793	4.55968	4.60349	4.70628	4.9825	4.92082
146033	hsa-miR-103b	4.78497	4.88456	4.8971	5.02049	4.58315	4.82212	4.86836	5.08566	4.9436
17841	hsa-miRPlus-C1100	5.37806	5.4009	5.26737	5.17265	5.21226	4.98692	5.19624	5.29884	5.1552
42721	hsa-miR-503-3p	4.98147	4.92844	5.02936	5.05355	4.8957	4.97317	4.95285	5.09111	5.01865
146129	mcv-miR-M1-5p	4.99134	4.68147	4.86395	4.65232	5.03018	4.91914	5.12092	5.12127	5.22871
146185	bkv-miR-B1-5p	5.25244	5.36309	5.22965	5.30283	5.2323	4.96818	5.16688	5.14404	5.22502
19008	SNORD2	8.42957	8.45142	8.11806	7.98311	8.01223	8.1322	8.42769	8.37124	8.58901
145956	hsa-miRPlus-A1083	5.29111	5.18602	5.2654	5.30158	5.29385	4.67368	5.14876	4.98852	4.92157
145943	hsa-miR-100-5p	7.64875	7.58176	7.49817	7.39915	7.48152	7.43523	7.6305	7.62877	7.47902
145647	hsa-miR-584-5p	5.67085	5.70471	5.73389	5.64148	5.62481	5.59189	5.73244	5.65373	5.74978
145845	hsa-miR-20a-5p	8.09029	7.91482	7.7749	7.55247	7.79291	7.70026	8.00246	7.88951	7.92928
147790	hsv2-miR-H7-3p	8.34254	8.5031	8.79568	8.91417	8.79752	8.91658	8.77454	8.57551	8.68201
147514	hsa-miR-494	5.05023	5.01739	5.04625	4.75145	4.95306	4.91301	5.00782	5.13763	5.07974
147516	hsa-miR-4319	4.98351	4.97883	4.88862	4.90256	4.916	5.05507	4.97375	5.00018	4.94699
147618	hsa-miR-4261	4.9673	4.62979	5.07234	4.78853	5.15933	4.92964	5.17566	4.74178	4.86119
147797	hsa-miR-4260	5.15015	5.09699	5.10749	5.05459	5.11984	5.05863	5.11076	5.13304	5.15668
147893	hsv2-miR-H5	5.00682	4.76511	5.09499	4.5985	4.9087	4.921	5.0706	5.07624	5.09037
147701	hsa-miR-491-3p	12.4167	12.6358	12.4261	12.6979	12.4869	12.5158	12.4727	12.4319	12.066
147842	hsv2-miR-H11-5p	4.9877	4.99476	4.93956	5.04069	4.49776	4.72801	4.82423	4.96323	4.79984
147838	hsa-miR-3194-5p	4.85799	4.74313	4.99452	4.77661	4.95177	4.89402	5.10224	5.09817	5.13948
147907	hsa-miR-4312	5.66608	5.65546	5.62805	5.75891	5.64081	5.42856	5.62863	5.7306	5.72864
148547	hsa-miR-3622b-3p	5.01606	4.99325	5.05038	4.92675	4.99279	4.17994	5.01565	5.0912	5.01419
148358	hsa-miR-3657	5.11624	4.9371	5.03722	5.09988	4.80232	4.46992	4.89823	5.01828	4.97626
148024	hsa-miR-3923	4.70863	4.71125	4.88078	4.52145	5.00114	4.51638	4.87435	4.90238	4.89728
147545	hsa-miR-3128	4.89431	4.78833	4.80944	5.12888	4.95867	4.51437	4.90512	5.05612	4.96976
147664	hsa-miR-4311	5.4881	5.35712	5.4555	5.54529	5.33924	5.3371	5.28688	5.31821	5.3509
148086	hsa-miR-548aa/hsa-miR-548t-3p	5.43542	5.43242	5.32715	5.28401	5.36517	5.09767	5.30678	5.329	5.26516
147596	hsa-miR-3168	4.91255	4.89968	5.13141	4.38538	5.12423	4.961	4.99792	5.08969	5.0803
148162	hsa-miR-3661	5.01201	4.96834	5.11369	5.00443	4.83292	4.67035	4.87382	5.01295	4.85688
147360	hsa-miRPlus-J1004	4.97174	4.88071	5.05852	5.04873	4.80674	4.75164	4.79407	4.91868	5.08079
148452	hsa-miR-3678-5p	4.98795	4.67594	4.69567	4.91224	4.55785	4.93248	4.96237	5.07997	5.05469
147768	hsa-miR-4257	5.12449	5.27499	5.30047	5.23147	5.15719	4.84107	5.01521	5.02168	5.06948
148082	hsa-miR-3663-3p	4.76229	4.80111	4.96844	4.7924	4.78503	4.98364	5.03679	5.02565	5.17918
148610	hsa-miR-26a-1-3p	4.91645	4.83958	4.92197	5.04092	4.97289	4.4749	4.88585	5.00523	4.98394
17872	hsa-miR-148a-5p	4.822	4.76137	4.94392	4.87892	5.04213	4.77012	5.3035	5.16788	5.12948
11085	hsa-miR-373-3p	5.08798	5.02667	4.9763	5.11598	4.80598	4.13748	4.75393	4.95486	4.87926
146032	ebv-miR-BART5-3p	4.91308	4.88672	4.97133	4.90195	5.18001	3.93628	4.90334	5.01864	4.90203
168749	hsa-miR-138-1-3p	5.12935	4.47317	5.12184	4.80984	5.21772	4.49834	4.87489	5.02396	4.82281
168746	hsa-miR-4756-5p	5.63903	5.06196	5.21001	5.03076	5.26895	5.17123	5.11853	4.92453	4.57433
168911	hsa-miR-4682	5.86215	5.77937	5.82068	5.57594	5.77847	5.67005	5.9301	5.88816	5.84643
168908	hsa-miR-4655-5p	5.49524	5.36365	5.43989	5.51747	5.461	5.25138	5.37278	5.43014	5.35022
168769	hsa-miR-5002-5p	6.4973	6.53454	6.39018	6.39982	6.46491	6.47824	6.50779	6.48723	6.42888
168645	hsa-miR-378i	5.14178	5.19198	5.1914	5.05066	5.22507	5.064	4.9879	5.27874	4.85933
168916	hsa-miR-4670-3p	5.00982	4.88233	4.94353	4.77067	4.88973	4.74017	4.71675	4.84092	4.80558
168906	hsa-miR-4703-3p	4.88448	5.01864	5.12236	4.82589	5.07756	4.88154	4.89569	5.15665	5.15361
168889	hsa-miR-4697-5p	4.91836	4.46465	5.09565	4.84647	5.07271	4.59812	5.14076	4.98279	5.18249
168834	hsa-miR-5571-5p	5.11586	5.14808	5.06524	4.7974	5.04758	3.5836	5.13837	5.26931	5.10257
168853	hsa-miR-4671-5p	4.91897	4.92334	4.77321	4.76935	4.70785	4.77319	4.51325	5.12154	4.71064
168946	hsa-miR-4673	5.04656	5.03327	5.06058	4.99511	5.2229	5.07047	5.13378	5.07403	5.1653
168947	hsa-miR-3975	4.76531	4.97237	4.97982	4.81627	5.21291	5.03142	5.06666	5.16073	4.84543
168757	hsa-miR-4713-3p	4.58393	4.44404	4.50534	4.50057	4.91842	4.28761	4.91618	4.88091	4.93652
168597	hsa-miR-5699	5.39439	5.27071	5.27702	5.32162	5.21956	4.76398	5.1933	5.20009	5.14606
168764	hsa-miR-4435	4.92776	4.88237	5.09731	4.69024	5.02163	4.63084	5.04055	5.15729	5.26786
168833	hsa-miR-4660	4.88249	4.85295	4.91882	4.76544	5.0289	4.4377	4.84887	5.16383	4.98804
168788	hsa-miR-4790-5p	4.95169	4.93489	4.95831	4.73592	5.06123	4.44244	3.99183	4.73177	5.24135
169014	hsa-miR-4714-3p	4.85445	4.55299	4.75534	4.46844	4.73405	3.9981	4.87602	5.15962	4.93734
168978	hsa-miR-371b-5p	14.2685	14.2476	14.0873	14.0048	14.1291	14.1956	14.2354	14.2303	14.2414
169228	hsa-miR-4698	6.69092	6.67028	6.56866	6.86308	6.70387	6.6382	6.65254	6.67115	6.54316
169258	hsa-miR-5692c	4.9155	4.80606	5.06899	4.92379	5.14435	5.03527	5.13319	5.12121	5.10771
169097	hsa-miR-4735-3p	4.88259	4.70716	4.94784	4.96123	4.74707	4.90963	4.50764	4.50943	4.03806
169293	hsa-miR-4661-3p	5.25983	5.29216	5.13832	4.9618	4.55658	4.8849	4.62579	4.91166	4.69416
169318	hsa-miR-4649-3p	5.32499	5.30164	5.26411	5.15377	5.14094	5.06039	5.14356	5.22557	5.28176
169110	hsa-miR-4497	7.82056	7.95412	7.98607	8.46926	8.03942	8.10225	7.95215	7.93797	7.76135
169234	hsa-miR-4663	4.97045	5.09087	5.05061	4.51565	4.36984	4.7121	4.36403	4.04461	3.98815
169128	hsa-miR-4510	5.06659	5.13151	5.10671	5.01671	5.02552	4.77348	5.13041	5.16805	5.17685
169164	hsa-miR-4705	4.49035	4.73268	4.98758	4.51346	4.74773	4.82192	4.97099	5.11452	4.84661
169267	hsa-miR-548aj-5p/hsa-miR-548g-5p/hsa-miR-548x-5p	4.63107	4.83564	4.91848	4.48286	5.10605	4.8822	5.00298	4.93141	4.92053
169063	hsa-miR-4690-3p	5.01403	4.88914	4.84074	4.87025	4.72664	3.59911	4.10599	5.18448	4.39834
169091	hsa-miR-5006-5p	5.23219	5.12323	5.19415	5.26602	5.23682	4.67697	5.16188	5.07829	5.14036
169305	hsa-miR-4455	7.51527	7.47185	7.46487	7.67493	7.54966	7.47047	7.51547	7.44084	7.40739
168990	hsa-miR-5688	4.81303	4.87656	4.84904	4.85203	5.04819	4.16633	4.20079	4.74466	4.76104
169108	hsa-miR-4713-5p	5.23265	5.18518	5.19067	5.21404	5.12889	4.75479	5.13565	5.2716	5.20617
169029	hsa-miR-4471	4.92688	4.73529	4.90358	4.8051	4.52607	4.17282	4.99212	5.02963	5.003
169041	hsa-miR-1245b-3p	4.81397	4.77112	5.12376	4.47994	4.90927	4.68349	5.07128	5.09859	4.7813
169402	hsa-miR-625-3p	5.55638	5.51911	5.44769	5.55154	5.59979	5.39279	5.60461	5.567	5.64383
169410	hsa-miR-556-5p	4.75782	4.78195	4.91213	4.81039	5.12952	4.99716	5.0935	5.23844	5.16123
13143	hsa-miR-301a-3p	5.14795	5.01643	5.0024	5.02287	5.05009	4.99409	5.09544	5.15011	5.18306
17888	hsa-let-7a-3p	5.44504	5.34587	5.35159	5.29624	5.2647	5.37826	5.29854	5.20095	5.14437
17546	hsa-miR-585	6.90374	6.9629	7.05726	7.06354	6.90388	7.04074	6.90813	6.83985	6.82147
17377	hsa-miR-600	5.71482	5.79938	5.70704	5.80317	5.7953	5.84459	5.78457	5.71997	5.69975
46741	hsa-miR-1295a	4.67242	4.72485	4.84277	4.74802	4.77286	5.06065	4.74312	4.64419	5.02236
42660	hsa-miR-144-5p	5.42817	5.45015	5.20392	5.16964	5.18692	5.2908	5.26802	5.2685	5.29423
17641	hsa-miR-573	5.02321	5.04867	4.8347	5.03926	4.85666	5.03916	4.86002	4.80527	4.70653
17482	hsa-miR-411-5p	5.33762	5.39225	5.21069	5.17661	5.21474	5.34554	5.22849	5.22257	5.26396
42739	hsa-miR-339-5p	6.03492	5.99765	5.96523	5.73051	5.96516	6.05831	6.03087	6.0724	6.1343
46214	hsa-miR-1250	4.96175	4.86805	4.91811	5.0571	4.89033	5.16842	4.83115	4.56968	4.67096
46398	hsa-miR-513c-5p	5.44551	5.45594	5.39597	5.49498	5.38164	5.49615	5.35153	5.31134	5.11501
42957	hsa-miR-323a-3p	5.28766	5.34798	5.29643	5.31876	5.31104	5.42747	5.3379	5.35886	5.41332
46467	hsa-miR-143-5p	6.53292	6.53186	6.45904	6.41331	6.48846	6.37132	6.494	6.48544	6.41958
42475	hsa-miR-221-5p	5.36485	5.33184	5.28733	5.25916	5.33633	5.21437	5.34521	5.41457	5.32436
11038	hsa-miR-299-5p	5.57413	5.52001	5.52097	5.44051	5.44287	5.52864	5.44208	5.54081	5.40836
46614	hsa-miR-1323	7.10482	7.10193	6.97292	6.75128	6.97187	7.04461	7.09273	7.12283	7.16437
46309	hsa-miR-1226-3p	5.32223	5.28251	5.13929	5.19718	5.21304	5.24512	5.18778	5.08647	5.07765
33407	hsa-miR-626	4.87796	4.82538	4.66825	4.91154	4.86789	5.11381	4.88061	4.86126	4.85764
42592	hsa-miR-338-3p	6.35623	6.35374	6.48134	6.3452	6.41765	6.38851	6.31412	6.23864	6.1319
11111	hsa-miR-432-5p	5.42271	5.36434	5.33195	5.30074	5.33849	5.37253	5.27824	5.23798	5.26854
46717	hsa-miR-1256	4.69845	4.63711	4.92694	4.75931	4.99042	5.08667	4.95433	4.95019	5.03347
42969	hsa-miR-10b-3p	5.44562	5.45475	5.35643	5.49808	5.37038	5.47837	5.27409	5.25511	5.22424
17570	hsa-miR-589-3p	4.86976	4.93145	4.878	4.83098	4.92866	5.11016	5.04274	5.03973	4.76914
17636	ebv-miR-BART20-5p	4.83277	4.65725	4.78409	4.86358	4.97752	5.04914	4.73649	4.87716	4.98346
42466	ebv-miR-BART18-3p	5.34664	5.35944	5.26634	5.32642	5.25955	4.85706	5.28004	5.16105	5.03011
42497	hcmv-miR-UL70-5p	4.78113	4.8195	4.82653	4.79907	4.62682	4.48512	4.86774	4.77071	4.86708
42902	hsa-miR-185-5p	6.45168	6.42582	6.35042	6.35313	6.37107	6.39282	6.40478	6.40177	6.35382
42783	hsa-miR-197-3p	5.85448	5.80865	5.80111	5.92119	5.88862	6.00323	5.91813	5.87585	5.81315
17870	hsa-miR-628-5p	5.08339	5.05	5.01701	4.99931	5.03865	5.09004	4.88919	5.02416	5.06914
10952	hsa-miR-146a-5p	6.4368	6.45538	6.33649	6.23339	6.37435	6.40844	6.42866	6.47629	6.4289
42747	hsa-miR-93-3p	4.77339	4.85815	4.84327	4.886	4.76681	4.98942	4.95902	4.93678	4.90853
42800	hsa-miR-582-5p	5.50308	5.45788	5.30636	5.29788	5.34491	5.41352	5.35497	5.36876	5.34817
13177	hsa-miR-143-3p	13.7893	13.8269	13.814	13.6405	13.7914	13.8978	13.8159	13.7973	13.9009
42827	hsa-miR-652-3p	5.58622	5.61155	5.41312	5.45428	5.4884	5.56299	5.5823	5.58098	5.48582
46707	hsa-miR-1253	5.19077	5.12714	5.31406	5.22057	5.21245	5.41423	5.00067	5.11778	4.50574
42749	hsa-miR-659-3p	6.73493	6.79664	6.84866	6.91544	6.84129	6.94087	6.77603	6.77776	6.74457
42661	hsa-miR-492	5.3777	5.45652	5.34428	5.36289	5.40906	5.36559	5.27443	5.26964	5.25125
11140	hsa-miR-508-3p	5.98433	5.90379	5.81097	5.7289	5.84626	5.89486	5.94291	5.95119	5.91574
46866	hsa-miR-1321	5.96176	6.0047	5.95025	5.85658	5.95058	5.95456	5.96122	5.89856	5.87022
146107	hsa-miR-762	5.03874	5.11531	5.18831	5.20805	5.07263	5.29323	5.12147	5.02083	5.17791
146121	hsa-miR-1470	5.47919	5.48013	5.54313	5.5114	5.35358	5.19888	5.36965	5.50411	5.38738
146153	ebv-miR-BART22	4.49146	4.5651	5.06588	4.39499	5.11861	4.35261	4.93622	4.9994	4.74213
145995	hsa-miR-196b-3p	5.03461	4.98254	5.04023	4.92012	4.93075	5.00826	4.9832	4.96801	4.90939
146029	hsa-miR-365b-5p	5.25747	5.1762	5.17317	5.28594	5.2123	5.277	5.19532	5.11277	5.11804
146159	hsv1-miR-H4-3p	5.97557	5.88295	6.01845	5.8495	5.90788	6.0475	5.96121	5.77834	5.77829
28302	hsa-miRPlus-A1015	7.54731	7.56717	7.77885	8.10098	7.7694	7.76519	7.57095	7.40322	7.31243
145840	hsa-let-7f-1-3p	5.6592	5.62611	5.63813	5.58996	5.63032	5.748	5.78833	5.78351	5.76398
146112	hsa-miR-30b-5p	9.77386	9.8003	9.74552	9.47941	9.64824	9.8834	9.75924	9.72283	9.69543
145640	hsa-miR-328	5.60628	5.57222	5.62414	5.53655	5.66901	5.3265	5.61501	5.72382	5.62171
145648	hsa-miR-598	5.41925	5.46543	5.29378	5.33726	5.35943	5.0705	5.305	5.31013	5.27412
145756	hsa-miR-488-5p	4.82163	4.73578	4.82759	4.8919	4.82539	4.90988	5.05122	4.99774	4.85724
147792	hsa-miR-3165	5.12705	5.03016	5.09277	5.29639	5.11984	5.23963	5.17859	5.13768	5.03613
147652	hsa-miR-4293	4.898	5.18418	5.07767	4.39488	5.21765	5.14703	4.30963	5.08987	4.45868
147988	hsa-miR-3135a	5.45008	5.46626	5.40962	5.44307	5.42522	5.44595	5.34187	5.34919	5.24924
147632	hsa-miR-4297	5.73965	5.83753	5.6648	5.58729	5.74816	5.67992	5.66814	5.68145	5.58129
147996	hsa-miR-3127-5p	4.87674	4.89029	4.90653	4.88938	4.96306	4.97213	4.78709	4.80341	4.82837
147917	hsa-miR-3151	4.83472	4.96084	4.85222	4.8131	4.80887	5.10377	4.63629	4.86729	4.94683
147905	hsa-miR-3139	4.59455	5.04921	4.85161	4.5342	4.79304	5.06145	4.97718	4.90807	4.93365
147860	hsv1-miR-H16	4.96652	4.80312	4.84343	4.9501	4.76268	5.09001	4.79609	4.87877	5.0114
147935	hsa-miR-3125	5.27441	5.29106	5.29378	5.36758	5.18072	4.77994	5.08605	5.12987	5.07283
148243	hsa-miR-3689a-3p	4.96903	4.8275	4.94993	5.10596	4.86617	4.53186	4.74566	4.80422	4.8903
148673	hsv1-miR-H15	4.78373	4.94114	5.04885	4.70116	4.9602	4.92355	5.11362	5.0329	4.97242
148288	hsa-miR-550b-3p	5.35046	5.27593	5.24804	5.10972	5.25359	5.17015	5.30807	5.25867	5.25456
148290	hsa-miR-3616-5p	4.55475	4.22219	4.74458	4.70235	4.40759	4.81805	4.86308	5.0123	5.01646
148098	hsa-miR-374b-5p	6.91719	6.86252	6.76643	6.62733	6.78479	6.87492	6.82733	6.87794	6.91032
147739	hsa-miR-3161	5.59443	5.60759	5.65765	5.59242	5.60239	5.68538	5.65738	5.67564	5.61491
148624	hsa-miR-942	5.26872	5.19411	5.15277	5.19087	5.1577	5.18331	5.09633	4.90822	5.08404
148626	hsa-miR-497-3p	4.44684	4.45396	4.9504	4.63155	4.96063	5.10969	5.00625	4.99292	4.89388
148668	hsa-miR-378a-3p	7.71796	7.72666	7.57637	7.22657	7.51349	7.68877	7.62286	7.72697	7.60651
148377	hsa-miR-3653	6.68874	6.68224	6.61626	6.42748	6.58358	6.74047	6.71509	6.77913	6.7673
148346	hsa-miR-3929	4.99478	4.74788	4.76792	5.03753	4.99128	5.03493	5.02636	5.07629	5.0534
148449	hsa-miR-3659	4.66093	4.65666	4.56923	5.02735	4.8675	5.07407	4.70325	4.81437	4.82998
148059	hsa-miR-493-5p	6.0619	6.14331	6.16176	6.27718	6.1735	6.28672	6.13001	6.06934	6.05817
148383	hsa-miR-103a-2-5p	4.96848	4.9105	5.01165	4.95804	5.11052	5.2089	5.05071	5.1812	5.11489
42570	hsa-miR-194-3p	5.25291	5.27605	5.27175	5.24776	5.28095	4.84888	5.23758	5.16719	5.17206
42620	hsa-miR-188-5p	5.10025	5.00375	5.15437	4.96893	4.97707	4.96131	4.85425	4.9811	4.9444
168819	hsa-miR-200a-3p	6.53062	6.51711	6.39927	6.31899	6.42718	6.51045	6.47163	6.49927	6.55543
168899	hsa-miR-1285-5p	5.90805	5.9822	5.98921	5.93108	5.95385	6.0375	5.99112	5.94032	5.9776
168922	hsa-miR-5584-3p	5.72033	5.66621	5.74337	5.7692	5.69404	5.79265	5.68995	5.78846	5.70542
168836	hsa-miR-4496	4.94817	5.11361	5.14124	5.07337	5.00786	5.26668	5.19854	5.23366	4.94734
168840	hsa-miR-4457	4.94113	5.1755	4.89202	5.03944	5.17965	5.15277	5.18197	5.24458	5.08084
168848	hsa-miR-4700-3p	5.20942	5.20639	5.14906	5.29058	5.13439	5.29672	5.11673	5.04214	5.10179
168841	hsa-miR-5588-3p	5.16932	5.09167	5.24243	4.97779	4.93824	5.19914	4.27153	4.75364	3.96328
168972	hsa-miR-5004-3p	5.87301	5.88424	5.88267	5.77908	5.85401	6.0327	5.97218	5.98515	5.95642
168866	hsa-miR-4771	4.80693	4.91806	4.99684	4.54119	5.21709	5.31872	4.68807	5.17593	4.61796
168729	hsa-miR-4661-5p	4.80445	4.84673	4.85774	4.53939	5.08062	5.19351	4.75613	5.10096	5.02602
168659	hsa-miR-4438	4.16184	5.08656	5.02631	4.71599	5.02917	5.20172	5.1428	4.99	3.95394
168968	hsa-miR-147b	7.07674	7.1947	7.22205	7.50805	7.16701	7.3131	7.01388	6.83883	6.79202
168695	hsa-miR-5589-5p	4.6051	4.56797	4.74288	4.51167	5.05876	5.06567	4.88128	4.91451	4.88837
168681	hsa-miR-4751	5.05766	4.91559	4.98959	4.64791	5.17864	5.13132	5.05672	4.5079	4.41551
168753	hsa-miR-4741	5.25424	5.26391	5.23004	5.42258	5.24284	5.33719	5.25311	5.18288	5.23801
168960	hsa-miR-4436a	4.981	4.90033	5.00287	5.20222	4.86231	4.68231	5.27336	5.13796	5.12092
168879	hsa-miR-4460	4.88455	4.30386	4.64266	4.94758	5.01652	4.4615	5.04138	5.00568	5.03438
168701	hsa-miR-4728-5p	5.3932	5.34273	5.41775	5.44115	5.36737	4.78842	5.29602	5.31145	5.29516
46731	hsa-miR-4657	6.95709	7.01863	7.03648	7.25155	7.10121	7.12152	7.12301	7.06063	6.93375
168867	hsa-miR-5003-3p	4.68341	4.70754	4.76534	4.67083	4.56943	4.65763	4.34931	4.84707	4.96587
169121	hsa-miR-1295b-3p	5.08498	4.86395	5.21902	5.03475	4.98813	5.00583	4.26127	3.81886	4.30324
169134	hsa-miR-4519	4.67359	4.97147	4.97221	4.37362	5.08642	4.53293	4.42833	5.07686	4.55424
169296	hsa-miR-5004-5p	5.52347	5.47139	5.42958	5.40636	5.44215	5.30559	5.36992	5.4345	4.94991
169260	hsa-miR-4436b-3p	5.64321	5.75616	5.7715	5.87486	5.74616	5.85988	5.81192	5.81821	5.69094
169378	hsa-miR-4430	4.98539	5.04687	5.174	5.10766	5.15042	5.2483	5.08198	5.24672	4.99681
169322	hsa-miR-4534	6.11066	6.15097	6.24307	6.32801	6.3186	6.26506	6.18429	6.19152	6.16506
169326	hsa-miR-451b	5.78468	5.88117	5.84471	6.13412	6.01845	5.92026	5.77728	5.79478	5.70155
169223	hsa-miR-4680-3p	4.9679	4.96222	5.09213	5.1013	4.97484	5.12238	4.9012	4.95036	4.83231
169069	hsa-miR-3977	4.91539	4.8316	4.96904	4.77972	5.09232	5.24645	4.53724	4.41147	4.60607
169338	hsa-miR-4727-5p	4.95341	4.87134	5.10946	4.69056	5.11279	5.07924	3.87114	4.7804	4.33584
169212	hsa-miR-514a-5p	5.58371	5.56872	5.58476	5.42475	5.65613	5.67519	5.66634	5.64687	5.56035
169202	hsa-miR-1277-5p	4.47496	4.14038	4.10454	5.0117	4.2847	4.72961	4.1247	4.00169	3.77199
169017	hsa-miR-197-5p	5.03386	5.04015	4.98156	5.03769	5.14321	5.19817	5.03884	5.13672	4.86382
169313	hsa-miR-4800-3p	14.3956	14.3334	14.306	14.1396	14.2419	14.3641	14.3334	14.4129	14.3956
169144	hsa-miR-1273g-5p	4.9205	4.53974	5.00763	4.92532	5.03864	5.16329	4.90519	5.04563	5.04271
169323	hsa-miR-4723-3p	5.87077	5.82932	5.90241	6.15846	5.89186	6.0517	5.82576	5.90627	5.70808
169345	hsa-miR-5008-5p	4.98605	4.88248	4.90039	4.77477	5.05275	5.19537	4.58215	5.2181	4.32574
169155	hsa-miR-4480	5.14415	5.06949	5.09491	4.93236	5.13195	4.58202	5.16142	5.20873	4.91533
169381	hsa-miR-4421	7.94003	7.94621	7.95313	8.53936	8.11686	7.87706	8.03176	7.83289	7.73228
168985	hsa-miR-4722-5p	4.97653	4.79653	4.96687	4.99486	5.03185	4.95842	5.04834	5.06714	4.96764
169385	hsa-miR-4500	8.94897	9.08677	9.01497	9.1822	9.04911	9.06056	8.92673	8.8279	8.47533
169388	hsa-miR-663a	7.12014	7.10442	7.13755	7.19726	7.14477	7.18477	7.11313	7.10163	7.15369
29736	hsa-miR-656	5.3915	5.40908	5.2497	5.10699	5.22001	5.31914	5.31739	5.29961	5.30451
17822	hsa-miR-490-5p	4.8162	4.9497	4.71625	4.83473	5.0325	5.22175	4.91673	4.8583	5.04753
14280	hsa-miR-367-3p	4.41621	4.78771	4.50055	4.54186	4.61296	5.01645	4.84982	5.00955	5.07987
28396	hsa-miR-767-3p	4.68343	4.79785	4.75971	5.05086	4.81616	5.01573	4.98196	4.80341	4.94439
29460	hsa-miR-553	5.10796	5.10897	5.0667	5.12944	5.09198	5.085	4.96466	5.02326	4.93058
42656	kshv-miR-K12-10a-3p	5.3195	5.41535	5.3011	5.53275	5.23855	5.27363	5.24237	5.17084	5.19228
11014	hsa-miR-214-3p	8.17585	8.02629	7.98442	7.65798	7.94414	7.83937	8.24162	8.15354	8.3663
17655	ebv-miR-BART14-5p	4.83101	4.88269	4.7461	4.93008	4.929	4.75817	4.7644	4.80315	4.93663
46500	hsa-miR-520g/hsa-miR-520h	5.87267	5.85912	5.84318	5.67911	5.85257	5.96739	5.97482	5.86384	5.7282
19591	hsa-miR-199b-5p	7.0025	6.95929	6.97511	6.79089	6.93455	6.96032	7.00522	6.9387	6.89273
42925	hsa-miR-409-5p	4.9349	4.87969	4.90486	5.06098	4.84698	5.0825	4.86537	4.97153	5.02528
46439	hsa-miR-1243	4.71144	4.78629	4.51453	4.81925	5.03438	5.12406	4.9853	5.0109	5.03542
27961	hsa-miR-891a	5.56436	5.57554	5.54423	5.53308	5.57801	5.62941	5.53233	5.50876	5.49574
28966	hsa-miR-574-3p	6.37739	6.3444	6.3583	6.13739	6.31786	6.30654	6.42964	6.43645	6.44244
10985	hsa-miR-191-5p	7.15755	7.11528	7.08402	6.81826	7.04497	7.04889	7.14516	7.15455	7.22262
46705	hsa-miR-548k	5.21086	5.23293	5.28965	5.42797	5.1869	5.26959	5.07439	5.02319	4.87763
46751	hsa-miR-2278	4.95195	4.76157	4.80396	4.68453	4.94114	4.80583	4.64137	4.82099	4.81147
46408	hsa-miR-1322	5.10079	5.05567	5.06821	5.11548	4.99845	5.08345	4.97231	4.89829	4.89721
42729	hsa-miR-34c-3p	5.24089	5.21414	5.22551	5.24203	5.15852	5.08854	5.21934	5.03332	5.09906
[truncated: 80 more rows]
